# Supplementary material for: Molecular asymmetry in the cephalochordate embryo revealed by single-blastomere transcriptome profiling
Source: PLoS Genet. 2020 Dec 31;16(12):e1009294. doi: 10.1371/journal.pgen.1009294 (PMC7806126; doi:10.1371/journal.pgen.1009294)
Supplement: S1 Table — (XLSX) [file pgen.1009294.s009.xlsx]

## Sheet: DESeq2
JGI ID	two-cell stage				eight-cell stage				symbol	description
	baseMean	log2FoldChange	pvalue	padj	baseMean	log2FoldChange	pvalue	padj
56634	0.222582	0.0042347	0.896704	NA	0.766918	-0.0363927	0.381163	NA	wnt7b	Protein Wnt-7b
56643	3809.53	-0.073289	0.519739	0.913136	3836.82	-0.201574	0.0143522	0.161068	nr2c2	Nuclear receptor subfamily 2 group C member 2
56650	1.51309	-0.0266565	0.6651	NA	1.62796	-0.0711435	0.275447	NA	nkx22	Homeobox protein Nkx-2.2
56662	33.1328	-0.231628	0.173607	0.783654	24.6275	0.00581169	0.968648	NA	tbx1	T-box transcription factor TBX1
56669	0.883352	0.0194709	0.726454	NA	2.16317	-0.0283926	0.703323	NA	pax2	Paired box protein Pax-2
56685	11.48	0.185891	0.211384	NA	9.67007	0.0283081	0.829867	NA	hnf1b	Hepatocyte nuclear factor 1-beta
56687	22595.2	-0.0910261	0.242981	0.827723	34249.8	-0.0133331	0.854608	0.954179	actc	Actin, cytoplasmic
56697	0.352588	-0.02253	0.52311	NA	1.85361	-0.0246485	0.696633	NA	pax7	Paired box protein Pax-7
56698	2.34212	-0.0402951	0.662178	NA	28.1239	0.337981	0.0221048	NA	actm	Actin, muscle
56711	1.28177	-0.0260602	0.682315	NA	6.73795	0.0239971	0.822845	NA	wnt4	Protein Wnt-4
56735	1.71251	0.0730202	0.290498	NA	1.41028	0.0161802	0.793139	NA	meox2	Homeobox protein MOX-2
56774	35.4095	0.0203631	0.904739	0.988476	30.9735	-0.00196252	0.988687	NA	zn569	Zinc finger protein 569
56781	0.286397	0.0097883	0.770913	NA	0	NA	NA	NA	ctrb	Chymotrypsin B
56782	0.0887927	0.0159757	0.59178	NA	0	NA	NA	NA	ctr2
56798	24.7964	-0.0182866	0.904504	NA	227.756	0.0100383	0.934989	0.98107	pir	Pirin
56803	1195.02	-0.159593	0.161718	0.781203	411.686	-0.128731	0.160068	0.510218	rs3	40S ribosomal protein S3
56804	0	NA	NA	NA	0.0623727	0.0111364	0.621162	NA	calm	Calmodulin
56819	149.729	-0.358955	0.0265345	0.524485	338.278	-0.289502	0.00461429	0.0833712	oxsm	3-oxoacyl-[acyl-carrier-protein] synthase, mitochondrial
56820	25.5718	-0.0629393	0.7083	NA	18.8316	-0.238938	0.0960651	NA	wdr17	WD repeat-containing protein 17
56822	2.54597	0.0266746	0.697067	NA	0.703183	0.0316192	0.413199	NA	gcyb1	Guanylate cyclase soluble subunit beta-1
56827	23.4785	0.084201	0.602568	NA	34.8393	0.197723	0.180406	NA	glra1	Glycine receptor subunit alphaZ1
56828	10.5826	-0.113548	0.410155	NA	7.64895	-0.139101	0.241131	NA	dyhc2	Cytoplasmic dynein 2 heavy chain 1
56829	4.13948	-0.09177	0.346692	NA	1.81453	-0.015372	0.81033	NA	dyhc2	Cytoplasmic dynein 2 heavy chain 1
56844	4.0495	0.0773905	0.419836	NA	11.7494	0.159771	0.229227	NA	cp2j6	Cytochrome P450 2J6
56846	1.52595	-0.0281583	0.699026	NA	2.35547	-0.0458535	0.583407	NA	zn678	Zinc finger protein 678
56860	0.105727	0.0195589	0.524738	NA	0.273322	0.0221062	0.397506	NA	a1a1a	Aldo-keto reductase family 1 member A1-A
56868	105.341	0.180523	0.231321	0.827341	103.405	0.133642	0.304088	0.664192	rbl2a	Rab-like protein 2A
56870	73.0341	0.13762	0.408925	0.879568	43.9662	0.148177	0.306773	NA	klh24	Kelch-like protein 24
56871	9.66504	0.133983	0.320938	NA	21.5367	0.0821367	0.573167	NA	zn845	Zinc finger protein 845
56872	569.826	0.0954866	0.39154	0.879077	646.83	0.068736	0.418602	0.746248	klh24	Kelch-like protein 24
56888	51.2387	0.0579484	0.73322	0.973469	82.336	0.138572	0.305362	0.664251	fuco	Alpha-L-fucosidase
56889	127.001	0.184827	0.201795	0.802564	226.208	0.101841	0.334609	0.686629	ltor2	Ragulator complex protein LAMTOR2
56924	3.18637	0.093817	0.319543	NA	1.11964	0.00215762	0.969879	NA	cac1g	Voltage-dependent T-type calcium channel subunit alpha-1G
56926	75.6178	-0.0937647	0.56199	0.929742	59.2399	-0.0304888	0.826835	0.946522	spt20	Spermatogenesis-associated protein 20
56930	12.6216	0.0718567	0.634875	NA	9.44566	0.229134	0.0832622	NA	gna13	Guanine nucleotide-binding protein subunit alpha-13
56933	43.9291	-0.490062	0.00390662	0.211359	68.0321	-0.0274611	0.841828	0.951715	cp2u1	Cytochrome P450 2U1
56938	57.3	0.114418	0.498856	0.904444	29.8441	-0.502166	0.000691718	NA	top3a	DNA topoisomerase 3-alpha
56953	9.30431	-0.172054	0.214818	NA	9.70411	-0.176805	0.184894	NA	h2b1m	Histone H2B type 1-M
56954	188.764	0.199047	0.155343	0.771452	232.393	0.123815	0.225611	0.59005	h4	Histone H4
56959	0.505649	-0.00683899	0.867923	NA	0.433737	0.0380344	0.264759	NA	h2bl1	Late histone H2B.2.1
56963	4.62219	-0.000939402	0.99388	NA	8.02319	0.0129374	0.918406	NA	h2a	Histone H2A
56969	735.711	-0.0188107	0.86716	0.986264	1209.18	-0.100131	0.350091	0.701759	h3	Histone H3
56970	171.849	0.0847383	0.552479	0.926373	238.608	0.0411906	0.676975	0.887865	h3	Histone H3
56971	1.48077	0.0422974	0.562099	NA	3.09241	0.0246776	0.795458	NA	h2bl1	Late histone H2B.2.1
56975	1719.98	0.180358	0.0754035	0.682524	2131.39	0.190238	0.0197014	0.189611	h3	Histone H3
56994	111.663	-0.0799115	0.602231	0.941526	416.534	0.0867292	0.330432	0.683824	smox	Spermine oxidase
57016	76.2921	-0.217782	0.183474	0.788992	130.785	-0.0541659	0.669055	0.885259	klh24	Kelch-like protein 24
57021	60.0463	0.0268429	0.868675	0.986264	45.2932	0.141838	0.324769	NA	e2f5	Transcription factor E2F5
57028	206.535	-0.0259536	0.854252	0.986264	356.797	0.0597442	0.536685	0.819541	reep5	Receptor expression-enhancing protein 5
57043	0	NA	NA	NA	0.250816	0.0118835	0.660534	NA	zg57	Gastrula zinc finger protein XlCGF57.1 (Fragment)
57046	10.4721	-0.0221728	0.881087	NA	12.9681	0.0308067	0.819128	NA	zn208	Zinc finger protein 208
57048	6.25584	0.0125289	0.924807	NA	11.2534	0.0395514	0.770002	NA	zn678	Zinc finger protein 678
57053	0.758005	-0.018898	0.68662	NA	0.120129	-0.0188644	0.426301	NA	dyh8	Dynein heavy chain 8, axonemal
57071	418.869	-0.0483602	0.687428	0.963984	541.546	-0.0233474	0.780131	0.927085	fancl	E3 ubiquitin-protein ligase FANCL
57072	107.838	0.0540012	0.738915	0.974964	156.889	0.36464	0.00197525	0.0511001	gch1	GTP cyclohydrolase 1
57104	1208.39	0.193077	0.11757	0.743461	825.833	0.203232	0.0280841	0.224899	at1a3	Sodium/potassium-transporting ATPase subunit alpha-3
57126	1156.72	-0.251711	0.0064264	0.277287	935.334	-0.0713013	0.374132	0.717642	nudc3	NudC domain-containing protein 3
57135	222.055	0.117799	0.365781	0.875203	418.563	-0.324544	0.000667695	0.0258262	metk2	S-adenosylmethionine synthase isoform type-2
57173	970.88	0.253173	0.0720776	0.677687	1441.75	0.287629	0.00648785	0.101963	dx39b	Spliceosome RNA helicase Ddx39b
57175	471.653	-0.135438	0.300665	0.847269	1397.57	0.0526386	0.499759	0.794504	tf2h4	General transcription factor IIH subunit 4
57176	304.719	0.00736328	0.956289	0.99227	631.088	0.0308758	0.720819	0.907597	ssna1	Sjoegren syndrome nuclear autoantigen 1 homolog
57181	157.671	-0.173777	0.209948	0.80673	92.7883	-0.00242421	0.985332	0.995369	tf3c5	General transcription factor 3C polypeptide 5
57182	15.3595	0.0711036	0.64365	NA	19.97	-0.182984	0.213675	NA	qor	Quinone oxidoreductase
57197	4.08913	-0.0948053	0.271391	NA	9.06361	-0.0138226	0.912562	NA	znf71	Endothelial zinc finger protein induced by tumor necrosis factor alpha
57198	155.408	0.0699359	0.632391	0.947274	232.065	0.074507	0.474558	0.780933	prdx6	Peroxiredoxin-6
57203	0.585554	0.00275033	0.945064	NA	1.71821	0.0592376	0.382991	NA	sc5a8	Sodium-coupled monocarboxylate transporter 1
57204	304.918	0.208725	0.13406	0.76253	513.633	0.356332	0.000596265	0.0244899	htai2	Oxidoreductase HTATIP2
57206	1.70273	-0.0262061	0.715607	NA	4.66488	-0.17012	0.111153	NA	fabg	3-oxoacyl-[acyl-carrier-protein] reductase FabG
57217	45.3197	-0.240729	0.157321	0.773765	16.8228	-0.304282	0.032795	NA	trio	Triple functional domain protein
57221	32.345	0.0501318	0.768272	0.977704	60.2009	0.26324	0.0622812	0.334405	prdm9	Histone-lysine N-methyltransferase PRDM9
57222	0.118463	-0.0234101	0.448157	NA	0	NA	NA	NA	wnt6	Protein Wnt-6
57224	0	NA	NA	NA	0.133078	0.0174195	0.465184	NA	tyro	Tyrosinase
57230	35.4929	-0.0585093	0.731044	0.973469	64.6924	0.038676	0.790074	0.930899	arsb	Arylsulfatase B
57235	3.29179	0.0445369	0.591726	NA	1.0396	0.00667603	0.903896	NA	st1b1	Sulfotransferase family cytosolic 1B member 1
57239	9.66688	-0.0763656	0.607293	NA	16.034	-0.127766	0.374596	NA	kctd9	BTB/POZ domain-containing protein KCTD9
57244	0.927125	0.0380451	0.465435	NA	2.03609	0.0137086	0.861543	NA	fbcd1	Fibrinogen C domain-containing protein 1
57245	5.02826	0.0364446	0.742494	NA	24.0857	0.15118	0.306673	NA	zn208	Zinc finger protein 208
57251	0	NA	NA	NA	0.104331	-0.0153874	0.496385	NA	srr	Serine racemase
57255	159.217	-0.162401	0.267741	0.835805	54.5663	-0.0475983	0.734026	0.91466	cnep1	CTD nuclear envelope phosphatase 1
57258	88.7406	0.149395	0.343818	0.868475	103.632	0.268491	0.0432499	0.282222	qorx	Quinone oxidoreductase PIG3
57261	340.408	0.221096	0.121772	0.748412	206.601	0.0721529	0.536916	0.819541	rpgp1	Rap1 GTPase-activating protein 1
57270	1.25935	-0.0547869	0.350862	NA	0.123679	0.0169051	0.476922	NA	cath	Pro-cathepsin H
57271	69.6566	-0.373908	0.0274115	0.531829	154.89	0.0743356	0.527532	0.812989	apc11	Anaphase-promoting complex subunit 11
57276	248.576	0.105085	0.446904	0.889053	238.663	-0.0647524	0.542035	0.822967	ce162	Centrosomal protein of 162 kDa
57278	218.539	0.134552	0.356567	0.874275	409.94	-0.025217	0.79287	0.932761	hmdh	3-hydroxy-3-methylglutaryl-coenzyme A reductase
57280	286.622	0.116025	0.329381	0.861188	163.617	0.162207	0.206368	0.568188	otof	Otoferlin
57283	82.467	0.116968	0.470889	0.895437	63.7445	-0.00202132	0.988857	0.996149	lypa1	Acyl-protein thioesterase 1
57285	76.5639	-0.0343829	0.837528	0.9861	66.1687	-0.0201063	0.8847	0.963018	snx2	Sorting nexin-2
57288	0.315869	6.02597e-05	0.998627	NA	0.256303	0.00477738	0.854318	NA	dhso	Sorbitol dehydrogenase
57295	26.1985	-0.0212208	0.898212	NA	44.2773	0.187575	0.205348	NA	rpgf4	Rap guanine nucleotide exchange factor 4 (Fragment)
57327	346.635	-0.069547	0.54689	0.926251	225.114	-0.297602	0.00682972	0.103935	jos1	Josephin-1
57333	0	NA	NA	NA	0.0901327	0.0122467	0.588346	NA	klkb1	Plasma kallikrein
57334	5.02304	0.0689978	0.539859	NA	2.59054	0.044231	0.592577	NA	zn678	Zinc finger protein 678
57337	0.533757	-0.012311	0.736436	NA	9.7389	-0.195387	0.129166	NA	haox1	Hydroxyacid oxidase 1
57344	13.4198	-0.0857091	0.579359	NA	28.5497	-0.240506	0.104644	NA	zn729	Zinc finger protein 729
57346	54.0044	0.0927598	0.584093	0.936769	17.9412	0.115284	0.42848	NA	gga2	ADP-ribosylation factor-binding protein GGA2
57347	0.677232	0.0375172	0.332131	NA	0.594016	0.0145994	0.704881	NA	ttpal	Alpha-tocopherol transfer protein-like
57349	3.64671	-0.125189	0.18319	NA	6.42053	-0.105386	0.356157	NA	cp4f2	Phylloquinone omega-hydroxylase CYP4F2
57350	36.3753	-0.0994239	0.547919	0.926251	4.84917	-0.12672	0.250997	NA	klh13	Kelch-like protein 13
57355	425.156	0.122657	0.287127	0.840497	731.167	-0.0514942	0.511298	0.802352	eapp	E2F-associated phosphoprotein
57357	112.92	0.24463	0.117109	0.74216	140.252	0.0616887	0.608864	0.861559	wdr13	WD repeat-containing protein 13
57361	1942.34	-0.115652	0.193883	0.798125	4408.41	-0.0533787	0.495953	0.792729	calm	Calmodulin
57364	1.1988	0.0307496	0.643319	NA	3.26587	0.00529863	0.954593	NA	s27a2	Very long-chain acyl-CoA synthetase
57365	0.844757	-0.014712	0.782273	NA	1.67995	0.0357691	0.610725	NA	s27a2	Very long-chain acyl-CoA synthetase
57367	12.3646	0.101718	0.480679	NA	0.770789	-0.0122652	0.803103	NA	mot13	Monocarboxylate transporter 13
57373	0.462442	-0.00652651	0.85592	NA	0.295784	-0.0225433	0.380445	NA	tlr13	Toll-like receptor 13
57377	30.4152	-0.204236	0.229781	0.826246	20.3999	-0.101203	0.491324	NA	cp4b1	Cytochrome P450 4B1
57381	1.91624	0.11917	0.115127	NA	10.6746	-0.071886	0.582615	NA	cp2u1	Cytochrome P450 2U1
57385	1.99332	0.0416835	0.558097	NA	4.99949	0.0831056	0.448798	NA	znf98	Zinc finger protein 98
57388	22.945	-0.0832974	0.617505	NA	96.2829	0.0934759	0.502973	0.796916	cl029	Uncharacterized protein C12orf29 homolog
57395	102.266	0.171343	0.27026	0.837511	185.381	-0.264214	0.0291717	0.230138	eci2	Enoyl-CoA delta isomerase 2, mitochondrial
57398	14.9311	-0.130481	0.407043	NA	33.7129	-0.00688589	0.962776	NA	u2ql1	Ubiquitin-conjugating enzyme E2Q-like protein 1
57400	22.7747	0.273093	0.0890954	NA	13.568	0.230529	0.094932	NA	6pgl	6-phosphogluconolactonase
57402	837.271	0.00170012	0.986208	0.99758	353.035	-0.140996	0.168216	0.52135	f92a1
57405	724.439	0.126009	0.218399	0.816203	569.928	0.417973	2.17874e-06	0.000299979	dus22	Dual specificity protein phosphatase 22
57406	18.1693	-0.145916	0.372746	NA	36.8574	0.14641	0.321113	NA	zn678	Zinc finger protein 678
57407	0.496661	0.0327698	0.365189	NA	0.687245	-0.030984	0.450947	NA	gdap1	Ganglioside-induced differentiation-associated protein 1
57412	11.9332	0.00798779	0.95878	NA	29.789	-0.155723	0.293373	NA	znf98	Zinc finger protein 98
57433	0.213102	0.0260273	0.425679	NA	0.543637	0.0122686	0.774311	NA	asns	Asparagine synthetase [glutamine-hydrolyzing]
57441	34.4225	0.150179	0.377666	0.878064	23.5102	0.0710969	0.629854	NA	rab14	Ras-related protein Rab-14
57443	77.9802	-0.0219196	0.888276	0.987781	54.34	-0.115254	0.417935	NA	plca	1-acyl-sn-glycerol-3-phosphate acyltransferase alpha
57447	10.9827	-0.0793036	0.573909	NA	1.83498	0.0515843	0.476061	NA	fmo5	Dimethylaniline monooxygenase [N-oxide-forming] 5
57451	68.0303	0.181659	0.273633	0.837853	56.9314	-0.333872	0.018102	0.181946	kpcd	Protein kinase C delta type
57457	0.273604	0.0271356	0.414253	NA	5.35384	0.0113004	0.904819	NA	dhdh	Trans-1,2-dihydrobenzene-1,2-diol dehydrogenase
57459	51.1624	0.0309706	0.855639	0.986264	136.216	0.0326651	0.776819	0.926833	ro60	60 kDa SS-A/Ro ribonucleoprotein
57463	28.394	-0.10726	0.518702	0.912575	36.3272	0.17802	0.22703	NA	lclt1	Lysocardiolipin acyltransferase 1
57483	9.20227	0.191982	0.120139	NA	5.79248	0.05136	0.615982	NA	cp2j6	Cytochrome P450 2J6
57486	19.4442	0.0525025	0.749416	NA	8.07077	0.0107515	0.927382	NA	pitc1	Cytoplasmic phosphatidylinositol transfer protein 1
57495	354.119	0.0973648	0.387622	0.878455	498.968	0.0970848	0.295459	0.655405	eci1	Enoyl-CoA delta isomerase 1, mitochondrial
57496	32.6216	-0.0471719	0.781737	0.980088	47.8474	-0.0905584	0.532197	NA	tob2	Protein Tob2
57503	1513.21	0.0364652	0.708575	0.96667	2386.94	-0.0644664	0.399537	0.739151	phf5a	PHD finger-like domain-containing protein 5A
57510	272.874	0.37995	0.00834185	0.310987	324.86	0.326053	0.000515317	0.0223155	cant1	Soluble calcium-activated nucleotidase 1
57514	16.715	0.11072	0.473011	NA	10.7619	-0.0500363	0.711005	NA	gabt	4-aminobutyrate aminotransferase, mitochondrial
57519	486.329	0.120327	0.240242	0.827723	806.487	0.191716	0.0223779	0.201716	fahd2	Fumarylacetoacetate hydrolase domain-containing protein 2
57531	1277.57	-0.0598868	0.549561	0.926373	550.266	-0.0407757	0.657477	0.879709	rnf14	E3 ubiquitin-protein ligase RNF14
57537	186.019	-0.026728	0.865185	0.986264	452.015	0.0060233	0.946407	0.983863	ufsp2	Ufm1-specific protease 2
57540	244.877	0.0367876	0.773871	0.978109	597.358	-0.0193168	0.831411	0.947601	ndkb	Nucleoside diphosphate kinase B
57552	792.365	-0.117541	0.23855	0.827723	619.509	-0.10654	0.225849	0.590315	pr40a	Pre-mRNA-processing factor 40 homolog A
57556	24945.1	0.0242641	0.771655	0.977704	28240.1	0.0340114	0.673242	0.886641	hmg2	High mobility group protein DSP1
57562	75.8878	0.0689376	0.671034	0.95707	103.221	-0.220132	0.0795442	0.37329	aifm1	Apoptosis-inducing factor 1, mitochondrial
57580	107.383	0.0934839	0.556683	0.928179	118.926	0.125272	0.354376	0.704065	wls	Protein wntless homolog
57581	104.887	0.136229	0.379511	0.878064	236.84	0.26152	0.0331455	0.249426	ca228
57593	300.9	0.186215	0.104913	0.725581	385.81	-0.121086	0.165631	0.517274	osbl9	Oxysterol-binding protein-related protein 9
57605	3.39264	-0.0245036	0.793363	NA	0.274496	-0.010846	0.679454	NA	tbat	Tubulin alpha chain, testis-specific
57611	3.18195	0.0858274	0.400144	NA	2.36368	0.0167509	0.832002	NA	tctp	Translationally-controlled tumor protein homolog
57613	152.234	0.21389	0.130357	0.760957	254.899	-0.00305485	0.976969	0.993519	sumf1	Formylglycine-generating enzyme
57615	45.007	-0.11664	0.493134	0.903137	36.0784	0.0239853	0.86996	NA	nud16	U8 snoRNA-decapping enzyme
57622	21.8348	0.298263	0.0582818	NA	15.3238	0.0815088	0.564474	NA	tmm43	Transmembrane protein 43
57625	8.83084	0.030898	0.807527	NA	8.21356	-0.11172	0.372524	NA	klh24	Kelch-like protein 24
57655	0.0912014	0.0161347	0.588603	NA	0.144287	-0.0200452	0.408698	NA	nalcn	Sodium leak channel non-selective protein
57657	136.139	-0.448686	0.00685883	0.284822	240.148	0.0299882	0.774051	0.926643	t3hpd	Trans-L-3-hydroxyproline dehydratase
57673	30.838	-0.00942918	0.955264	0.99227	60.9217	-0.0679245	0.62488	0.867164	aifm2	Apoptosis-inducing factor 2
57682	560.155	-0.120103	0.286238	0.839885	347.757	-0.0849111	0.4671	0.776194	glsk	Glutaminase kidney isoform, mitochondrial
57687	2.24678	-0.0133296	0.88313	NA	1.47014	-0.0350089	0.593698	NA	call3	Calmodulin-like protein 3
57705	18.6811	-0.228659	0.164142	NA	21.3805	-0.251259	0.0893415	NA	zn569	Zinc finger protein 569
57710	1.66066	0.0399568	0.546193	NA	1.75369	-0.0257332	0.708289	NA	s39ae	Zinc transporter ZIP14
57748	21.3601	0.113348	0.48239	NA	29.1683	-0.0267767	0.8568	NA	est2e	Pyrethroid hydrolase Ces2e
57751	27.7176	-0.0904869	0.594724	0.939632	40.7318	-0.220559	0.127144	NA	gatl2
57753	0.585618	0.0328756	0.364589	NA	1.2514	0.011131	0.86383	NA	mpi	Mannose-6-phosphate isomerase
57763	32.7348	0.0591378	0.727679	0.972302	37.321	-0.0338919	0.817415	NA	zn569	Zinc finger protein 569
57764	37.005	0.0687621	0.685097	0.962667	19.1849	-0.114312	0.433778	NA	znf84	Zinc finger protein 84
57765	2.09698	-0.00642416	0.945316	NA	4.5959	0.0659591	0.546062	NA	prdm9	Histone-lysine N-methyltransferase PRDM9
57766	11.2175	0.124386	0.408219	NA	19.5367	0.000716216	0.996078	NA	zn845	Zinc finger protein 845
57768	17.1576	-0.149247	0.313705	NA	1.43317	-0.00331787	0.962345	NA	prdm9	Histone-lysine N-methyltransferase PRDM9
57769	75.0984	0.152579	0.346854	0.871773	51.4029	0.051653	0.717011	NA	znf83	Zinc finger protein 83
57770	31.9091	-0.0639776	0.706097	0.966179	47.263	-0.0986098	0.492154	NA	zn665	Zinc finger protein 665
57778	984.631	0.0603305	0.514726	0.911543	1146.73	-0.0423321	0.566531	0.839835	suz12	Polycomb protein SUZ12
57781	16.388	-0.00910236	0.951987	NA	27.6339	-0.279102	0.0599661	NA	ntpcr	Cancer-related nucleoside-triphosphatase homolog
57810	57.5941	0.231998	0.166286	0.781203	32.2982	0.219785	0.138506	NA	sgpp1	Sphingosine-1-phosphate phosphatase 1
57823	245.669	-0.117991	0.415178	0.880516	180.68	0.0523845	0.646924	0.87517	ilkap	Integrin-linked kinase-associated serine/threonine phosphatase 2C
57852	622.744	0.0710129	0.475034	0.896494	429.028	-0.364814	0.000234137	0.0132312	strp1	Striatin-interacting protein 1
57891	0	NA	NA	NA	0.483071	-0.00397481	0.917092	NA	heps	Serine protease hepsin
57911	93.4749	0.171559	0.281472	0.839885	74.173	-0.0514149	0.70702	0.900794	crnl1	Crooked neck-like protein 1
57914	61.2469	0.109521	0.50722	0.907644	180.443	0.267761	0.0172176	0.178401	zn569	Zinc finger protein 569
57923	104.803	0.150229	0.352842	0.872476	132.895	0.20645	0.0942847	0.407187	st1a3	Sulfotransferase 1A3
57930	78.8495	0.343461	0.0369362	0.582858	70.1341	0.164299	0.223509	0.58718	tbl1r	F-box-like/WD repeat-containing protein TBL1XR1
57938	5.90099	-0.0511501	0.657966	NA	2.85826	-0.049438	0.518707	NA	dyh2	Dynein heavy chain 2, axonemal
57940	139.691	-0.19453	0.190161	0.794223	506.782	0.183598	0.0263412	0.21912	clybl	Citramalyl-CoA lyase, mitochondrial
57941	101.78	-0.123872	0.450787	0.890634	63.4306	-0.0427971	0.762549	0.925371	fmr1a	Synaptic functional regulator FMR1
57967	1.25626	0.0261727	0.650867	NA	0.848678	0.0287043	0.484913	NA	cp2u1	Cytochrome P450 2U1
57975	6.58271	-0.0144112	0.904649	NA	13.2871	-0.120423	0.389711	NA	c1glt	Glycoprotein-N-acetylgalactosamine 3-beta-galactosyltransferase 1
57978	0.620271	0.00510828	0.895015	NA	1.87621	0.0230968	0.759673	NA	crip1	Cysteine-rich protein 1
57980	0.141938	-0.00494685	0.875819	NA	0.976406	0.0105336	0.844579	NA	foxa2	Hepatocyte nuclear factor 3-beta
57994	368.082	0.0603438	0.617953	0.944086	521.966	0.0669696	0.444767	0.766342	cinp	Cyclin-dependent kinase 2-interacting protein
57999	14.619	0.166777	0.284565	NA	11.0598	0.000188623	0.998895	NA	err3	Estrogen-related receptor gamma
58005	2.18795	0.0571983	0.458197	NA	0.581425	-0.0100544	0.811885	NA	cp2u1	Cytochrome P450 2U1
58006	0.80805	-0.0165889	0.701921	NA	1.39588	0.0478439	0.445937	NA	angp4	Angiopoietin-4
58011	71.986	-0.0839781	0.621473	0.945246	178.425	-0.0214064	0.843578	0.952108	elmd2	ELMO domain-containing protein 2
58026	683.42	0.219061	0.0814311	0.690645	394.889	0.197283	0.0468506	0.291645	rbbp4	Histone-binding protein RBBP4
58035	1523.6	-0.0103245	0.909633	0.988476	1303.76	0.0167417	0.825964	0.945994	tba1a	Tubulin alpha-1A chain
58082	300.904	0.0312523	0.800366	0.982725	382.497	0.00776057	0.933439	0.980892	rpac1	DNA-directed RNA polymerases I and III subunit RPAC1
58093	2.05625	-0.0764722	0.349032	NA	5.81212	0.0483157	0.657236	NA	act2	Actin-2
58103	0.81603	-0.0349545	0.418119	NA	5.38803	-0.0946556	0.352984	NA	mx	Interferon-induced GTP-binding protein Mx (Fragment)
58105	240.06	-0.320306	0.0287341	0.537433	213.471	-0.18699	0.113947	0.442984	odp2	Dihydrolipoyllysine-residue acetyltransferase component of pyruvate dehydrogenase complex, mitochondrial
58106	0.898688	0.0153799	0.750973	NA	8.09712	0.0763498	0.542088	NA	fcn1	Ficolin-1
58108	34.8749	-0.064516	0.704532	0.965621	32.5154	-0.19844	0.179163	NA	rl11	60S ribosomal protein L11
58112	21.1957	-0.0417902	0.80003	NA	43.5329	0.214716	0.145492	NA	p20d2	Peptidase M20 domain-containing protein 2
58114	545.276	-0.267715	0.0128869	0.40162	806.669	-0.0915977	0.262702	0.627147	zg57	Gastrula zinc finger protein XlCGF57.1 (Fragment)
58115	362.953	-0.150902	0.231458	0.827341	510.998	-0.0417254	0.654016	0.878489	zn271	Zinc finger protein 271
58116	117.224	-0.000431777	0.997725	0.998463	78.3083	0.105271	0.42006	0.747441	zn271	Zinc finger protein 271
58119	40.1522	0.197085	0.246996	0.827723	40.4581	0.148041	0.308331	NA	dhdh	Trans-1,2-dihydrobenzene-1,2-diol dehydrogenase
58122	0.0528633	0.0128954	0.66506	NA	0	NA	NA	NA	tph1	Tryptophan 5-hydroxylase 1
58127	233.951	0.0919276	0.525425	0.916116	350.807	0.00862671	0.927742	0.978712	yjd4	Uncharacterized protein C594.04c
58139	17.4508	0.154494	0.344185	NA	20.0718	-0.0450158	0.758882	NA	calm	Calmodulin
58151	57.3922	0.0661741	0.68881	0.963984	39.3339	0.250399	0.0892524	NA	vta1	Vacuolar protein sorting-associated protein VTA1 homolog
58152	104.396	0.130578	0.379467	0.878064	115.145	0.305858	0.0235198	0.207078	ubql1	Ubiquilin-1
58155	12.8093	-0.0880418	0.575685	NA	5.8245	-0.0685539	0.538655	NA	sl9a6	Sodium/hydrogen exchanger 6
58172	1.64734	-0.00575598	0.937454	NA	4.27759	0.0339924	0.721	NA	fbxl4	F-box/LRR-repeat protein 4
58187	330.194	0.0314597	0.77992	0.979348	215.845	0.11301	0.275509	0.640726	ubxn4	UBX domain-containing protein 4
58190	35.1768	-0.0756959	0.653567	0.954124	137.957	0.361197	0.00254005	0.0591788	s19a3	Thiamine transporter 2
58194	25.0356	-0.140064	0.403296	NA	51.4178	0.210691	0.148737	NA	csad	Cysteine sulfinic acid decarboxylase
58199	1.53754	0.00357139	0.96052	NA	0.832843	-0.0257349	0.609514	NA	tba1c	Tubulin alpha-1C chain
58218	3.62446	0.0668182	0.538517	NA	5.10969	-0.0643234	0.545311	NA	spx3	Sugar phosphate exchanger 3
58222	303.54	0.0835067	0.504563	0.905526	309.735	0.170249	0.0818785	0.379072	ptpm1	Phosphatidylglycerophosphatase and protein-tyrosine phosphatase 1
58229	18.7989	-0.194824	0.204482	NA	1.34344	0.00780127	0.906009	NA	zn271	Zinc finger protein 271
58230	0.729331	-0.0101724	0.817596	NA	0.334951	-0.016095	0.578056	NA	znf79	Zinc finger protein 79
58240	13.529	-0.117564	0.450745	NA	4.8423	0.0929182	0.38714	NA	zn271	Zinc finger protein 271
58242	19.8008	0.143431	0.366007	NA	13.0566	0.0573967	0.678472	NA	zn845	Zinc finger protein 845
58262	28.3331	0.075211	0.658253	0.954124	27.8368	-0.145573	0.326574	NA	cpsf1	Cleavage and polyadenylation specificity factor subunit 1
58277	5.20658	-0.0563215	0.552351	NA	5.52907	-0.140539	0.204065	NA	klh24	Kelch-like protein 24
58300	779.357	0.25395	0.0152084	0.44063	627.522	0.0155591	0.856439	0.954732	arfg3	ADP-ribosylation factor GTPase-activating protein 3
58305	330.69	0.251545	0.067967	0.665207	295.692	0.182316	0.0757783	0.363298	mypt1	Protein phosphatase 1 regulatory subunit 12A
58314	33.9824	0.0329279	0.845374	0.986264	45.4505	0.120356	0.41492	NA	comt	Catechol O-methyltransferase
58349	0.0610148	-0.017426	0.559548	NA	0.105742	0.0122467	0.588346	NA	angl7	Angiopoietin-related protein 7
58350	0.521879	0.00172748	0.965068	NA	0.206855	-0.00907089	0.721952	NA	angl7	Angiopoietin-related protein 7
58355	0.355171	0.0290701	0.396402	NA	0.0842229	-0.0152654	0.501291	NA	prkn2
58363	6.10258	-0.170588	0.152196	NA	19.9569	-0.13696	0.349956	NA	14332	14-3-3-like protein 2
58366	465.831	-0.536641	6.76144e-05	0.00889129	278.64	-0.158962	0.0957335	0.409678	gpn1	GPN-loop GTPase 1
58396	174.093	0.0705125	0.624311	0.946431	260.36	-0.0513703	0.612465	0.862212	cyc	Cytochrome c
58397	267.072	-0.0666128	0.571656	0.931446	88.0371	0.018387	0.886862	0.963842	tba1c	Tubulin alpha-1C chain
58402	5.49228	0.175676	0.0935444	NA	12.7683	0.0362682	0.794016	NA	zn679	Zinc finger protein 679
58403	27.3305	0.000200358	0.999056	0.999268	182.646	0.00896152	0.937956	0.981765	zn665	Zinc finger protein 665
58405	13.7228	0.0299206	0.842386	NA	16.0167	0.103422	0.458255	NA	zn160	Zinc finger protein 160
58407	2.6697	-0.126359	0.140445	NA	0.534454	-0.00276916	0.945953	NA	zn160	Zinc finger protein 160
58413	90.4745	-0.0896465	0.566789	0.931073	129.573	0.0463758	0.709878	0.90142	syrm	Probable arginine--tRNA ligase, mitochondrial
58416	639.777	-0.00720387	0.942178	0.991949	881.439	0.0193542	0.816885	0.943028	cks1	Cyclin-dependent kinases regulatory subunit
58417	73.3353	-0.0365496	0.824414	0.984457	101.904	-0.102218	0.417801	0.74571	hemh	Ferrochelatase, mitochondrial
58421	221.36	-0.119923	0.366116	0.875203	134.266	0.0373099	0.757952	0.923894	ada10	Disintegrin and metalloproteinase domain-containing protein 10
58437	1.11466	0.0125122	0.828687	NA	0.430663	-0.00698134	0.844397	NA	cp2u1	Cytochrome P450 2U1
58489	528.699	0.105671	0.395397	0.879401	283.045	0.345933	0.00199095	0.0513395	pch2	Pachytene checkpoint protein 2 homolog
58490	28.8288	-0.0908903	0.590478	0.938489	62.2607	-0.0363202	0.799661	0.935608	cy24a	Cytochrome b-245 light chain
58504	277.362	-0.0745447	0.657717	0.954124	158.511	-0.464851	0.000678626	0.0258722	dre2	Anamorsin homolog
58514	0.0887927	0.0159757	0.59178	NA	0	NA	NA	NA	b3gt1	Beta-1,3-galactosyltransferase 1
58521	12.4765	-0.00420792	0.977516	NA	14.2863	0.0873734	0.536912	NA	ctbl1	Beta-catenin-like protein 1
58542	5.20519	0.0593196	0.527191	NA	1.83903	0.00523568	0.930189	NA	cp2u1	Cytochrome P450 2U1
58543	0.166741	0.00585895	0.854005	NA	0.0665391	0.0114034	0.613221	NA	ud2a3	UDP-glucuronosyltransferase 2A3
58553	4.1801	-0.0135114	0.907389	NA	4.81627	0.00912955	0.934489	NA	tba	Tubulin alpha chain (Fragment)
58555	72.2891	0.0727883	0.664799	0.956994	49.4574	-0.0402669	0.780518	NA	szt2	KICSTOR complex protein SZT2
58589	192.265	0.213494	0.13585	0.763272	75.5324	-0.149931	0.278775	0.642781	mvp	Major vault protein
58591	1.38208	0.0778061	0.228155	NA	1.36921	0.0158008	0.797446	NA	mrp3	Canalicular multispecific organic anion transporter 2
58592	1.28375	0.0314639	0.581217	NA	0.185518	0.0199185	0.424977	NA	cp4f2	Phylloquinone omega-hydroxylase CYP4F2
58617	1326.95	-0.176754	0.0738247	0.680478	475.532	0.225219	0.0482187	0.296456	rab2	Ras-related protein Rab-2
58624	6.51575	-0.0804768	0.47462	NA	0.210072	-0.0005724	0.981856	NA	bat1	b(0,+)-type amino acid transporter 1
58684	610.669	0.0222836	0.82986	0.98508	592.365	-0.0880108	0.283963	0.645194	ap3b2	AP-3 complex subunit beta-2
58685	201.79	0.248264	0.0915925	0.707361	171.587	0.148818	0.232487	0.596262	ttc37	Tetratricopeptide repeat protein 37
58686	1709.01	-0.146153	0.14364	0.767244	935.955	-0.0559752	0.555575	0.833362	mt21d	Protein-lysine methyltransferase METTL21D
58690	6.30193	-0.0870054	0.459069	NA	5.17315	0.139854	0.161876	NA	cp2u1	Cytochrome P450 2U1
58691	0.858046	-0.0243084	0.648666	NA	0.552881	0.0170378	0.656661	NA	cp2u1	Cytochrome P450 2U1
58698	53.3118	0.334726	0.0490552	0.620099	41.1273	0.0255071	0.862056	NA	glce	D-glucuronyl C5-epimerase
58704	189.983	-1.14218	1.71334e-13	1.62219e-10	246.992	-0.722485	4.5404e-13	2.78292e-10	h2b7	Histone H2B 7
58735	3.14268	0.0319297	0.705812	NA	5.12628	-0.125259	0.241466	NA	zn569	Zinc finger protein 569
58744	7.25144	-0.142698	0.225564	NA	22.5022	0.00314047	0.982888	NA	zn678	Zinc finger protein 678
58747	0.888476	-0.043369	0.287997	NA	0	NA	NA	NA	gria4	Glutamate receptor 4
58757	220.025	0.0404577	0.776728	0.978386	358.978	0.318244	0.00656162	0.102717	dus10	Dual specificity protein phosphatase 10
58764	97.2659	-0.340603	0.0354598	0.571607	146.717	0.168522	0.176674	0.528553	zn208	Zinc finger protein 208
58778	89.1931	0.24981	0.119657	0.74643	193.604	0.134104	0.216164	0.579422	ech1	Delta(3,5)-Delta(2,4)-dienoyl-CoA isomerase, mitochondrial
58779	64.5498	0.0539909	0.739778	0.974964	192.175	0.0795495	0.515395	0.804756	rdh14	Retinol dehydrogenase 14
58798	66.1057	0.0369908	0.821282	0.984042	104.767	0.0620669	0.619528	0.864919	klhl7	Kelch-like protein 7
58807	9.55681	0.0900809	0.506901	NA	13.2627	0.147641	0.27929	NA	cln8	Protein CLN8
58814	35.4735	0.0260671	0.878192	0.986332	48.5241	0.178804	0.21002	NA	calm	Calmodulin
58821	59.2791	-0.0362431	0.825358	0.984492	129.4	0.163432	0.193393	0.550636	gosr2	Golgi SNAP receptor complex member 2
58822	20.7802	-0.198849	0.231776	NA	89.0068	0.0344497	0.807875	0.940141	zn160	Zinc finger protein 160
58823	0	NA	NA	NA	0.401996	0.030564	0.317989	NA	tssk1	Testis-specific serine/threonine-protein kinase 1
58828	0	NA	NA	NA	0.0600644	-0.0141344	0.530394	NA	nxpe3	NXPE family member 3
58861	40.7256	0.052747	0.755143	0.976566	28.6646	-0.0732543	0.620906	NA	acac	Acetyl-CoA carboxylase
58873	1.13927	0.00208836	0.968636	NA	0.122437	-0.000741448	0.975282	NA	tsn17	Tetraspanin-17
58874	4.89826	0.0853619	0.470519	NA	5.90424	-0.0597491	0.616594	NA	met14	N6-adenosine-methyltransferase non-catalytic subunit
58879	41.645	-0.21589	0.202627	0.802564	54.5064	-0.124253	0.383129	0.724652	ef1a	Elongation factor 1-alpha
58887	29.9347	0.124827	0.4505	0.890634	31.2466	0.134014	0.366367	NA	zn569	Zinc finger protein 569
58905	3.06243	0.000881321	0.991983	NA	5.17812	-0.104566	0.34282	NA	znf98	Zinc finger protein 98
58911	1.75311	0.00530352	0.942408	NA	2.32564	-0.0677188	0.423044	NA	zn782	Zinc finger protein 782
58912	20.8074	-0.0282083	0.76721	NA	73.0718	-0.0415956	0.764693	0.925921	zn569	Zinc finger protein 569
58913	600.201	-0.171379	0.106112	0.727918	264.385	-0.196989	0.0596582	0.330079	ru17	U1 small nuclear ribonucleoprotein 70 kDa
58919	0.568164	0.0207508	0.596306	NA	0.124745	0.0169609	0.475762	NA	chit1	Chitotriosidase-1
58953	1.77263	0.00862209	0.907676	NA	1.0012	0.00625901	0.903988	NA	thap1	THAP domain-containing protein 1
58955	180.827	-0.121528	0.380708	0.878064	143.757	-0.0411053	0.736357	0.91466	vnn1	Pantetheinase
58959	326.278	0.121586	0.382618	0.878064	696.746	0.145831	0.10375	0.424158	pri1	DNA primase small subunit
58967	0.0528633	0.0128954	0.66506	NA	0.120129	-0.0188644	0.426301	NA	rab9a	Ras-related protein Rab-9A
58968	1285.5	0.132474	0.203008	0.80321	853.42	0.402077	1.68314e-07	2.80593e-05	rala	Ras-related protein Ral-A
58969	39.8405	0.0107699	0.949181	0.99227	64.2846	0.0732619	0.598359	0.857853	gran	Grancalcin
58971	85.3914	0.0404674	0.797112	0.982257	122.402	0.135792	0.301945	0.662234	cb069	UPF0565 protein C2orf69 homolog
58976	145.551	0.281514	0.0578162	0.650123	90.4152	0.0214649	0.873136	0.959452	dcaf7	DDB1- and CUL4-associated factor 7
58979	0.173931	0.00350511	0.912782	NA	0.185518	0.0199185	0.424977	NA	pth1r	Parathyroid hormone/parathyroid hormone-related peptide receptor
58991	35.8338	0.0570826	0.737368	0.974658	64.5229	-0.0208584	0.88109	0.961888	zn678	Zinc finger protein 678
59014	132.812	0.286548	0.0533376	0.628548	224.641	-0.00977747	0.932908	0.980661	acs2l	Acetyl-coenzyme A synthetase 2-like, mitochondrial
59021	28.608	-0.0237388	0.888549	0.987781	44.14	0.0691151	0.633523	NA	naga	N-acetylglucosamine-6-phosphate deacetylase
59044	186.956	0.117043	0.385083	0.878455	147.167	0.276755	0.0205707	0.192605	tp4a1	Protein tyrosine phosphatase type IVA 1
59053	20.9492	-0.0797775	0.612671	NA	1.74122	0.0471115	0.527072	NA	fabg	3-oxoacyl-[acyl-carrier-protein] reductase FabG
59069	78.8401	0.107977	0.511877	0.909449	143.476	0.0336545	0.77154	0.926643	rt4i1	Reticulon-4-interacting protein 1 homolog, mitochondrial
59074	17.2366	0.097566	0.525389	NA	19.502	-0.155466	0.283562	NA	cp2u1	Cytochrome P450 2U1
59106	27.9393	0.135918	0.416306	0.880516	22.2781	0.0543303	0.713606	NA	faim1	Fas apoptotic inhibitory molecule 1
59118	1.49465	0.0390105	0.528189	NA	1.01018	0.0353845	0.533992	NA	cp2u1	Cytochrome P450 2U1
59120	0	NA	NA	NA	0.635559	0.0668023	0.136624	NA	fcn1	Ficolin-1
59122	0.140623	-0.0199579	0.50328	NA	0.648801	0.0564102	0.172098	NA	wt1b	Wilms tumor protein homolog B
59130	7.53538	-0.134467	0.234329	NA	17.9066	-0.0155189	0.914052	NA	zn678	Zinc finger protein 678
59132	4.78523	-0.0458396	0.681822	NA	7.35851	0.0811383	0.471446	NA	zn271	Zinc finger protein 271
59133	103.939	0.0017521	0.991269	0.99758	52.8413	-0.0265631	0.857306	NA	orn	Oligoribonuclease, mitochondrial
59154	2400.5	-0.0510136	0.568946	0.931446	4600.95	-0.07457	0.237733	0.600864	cks1	Cyclin-dependent kinases regulatory subunit 1
59155	105.023	-0.1342	0.382571	0.878064	148.796	0.0369845	0.772536	0.926643	csn2	COP9 signalosome complex subunit 2
59157	49.5648	0.074769	0.660543	0.955536	23.5153	0.135444	0.359325	NA	tp8l3	Tumor necrosis factor alpha-induced protein 8-like protein 3
59159	505.234	0.0713111	0.537051	0.919609	678.821	0.141715	0.132004	0.471378	pdia3	Protein disulfide-isomerase A3
59174	0.296281	0.0158298	0.646746	NA	0.204352	-0.0221626	0.384177	NA	fgl1	Fibrinogen-like protein 1
59175	8.93422	-0.0274462	0.837143	NA	19.0491	0.015999	0.912002	NA	ptpra	Receptor-type tyrosine-protein phosphatase alpha
59184	0.528778	0.00740842	0.86043	NA	0.467078	-0.0361533	0.333956	NA	nmdz1	Glutamate receptor ionotropic, NMDA 1
59186	163.557	0.208425	0.201114	0.802564	387.239	0.135442	0.146785	0.49308	zn782	Zinc finger protein 782
59194	0.0528633	0.0128954	0.66506	NA	0.0842229	-0.0152654	0.501291	NA	best4	Bestrophin-4
59207	3.09664	0.0229365	0.790738	NA	0.629701	-0.00482428	0.90654	NA	grik2	Glutamate receptor ionotropic, kainate 2
59208	1.88138	0.0270266	0.709128	NA	6.6243	0.145017	0.191416	NA	cbpe	Carboxypeptidase E
59209	16.0907	-0.0721628	0.609019	NA	2.76987	-0.00456956	0.956441	NA	cp2u1	Cytochrome P450 2U1
59210	19.1043	0.00565056	0.970808	NA	61.1878	0.062838	0.660865	0.881006	sc5a9	Sodium/glucose cotransporter 4
59218	281.602	0.151988	0.213319	0.811147	377.346	0.136727	0.124216	0.459215	lis1	Lissencephaly-1 homolog
59235	432.713	0.0039681	0.970638	0.99515	540.571	-0.0568454	0.521562	0.809296	vps25	Vacuolar protein-sorting-associated protein 25
59244	192.782	0.0468834	0.744001	0.975516	291.986	-0.0546002	0.61944	0.864919	wdr53	WD repeat-containing protein 53
59252	2.27315	0.0510202	0.550149	NA	2.84624	0.00889111	0.909519	NA	plmn	Plasminogen
59253	0	NA	NA	NA	0.759683	-0.02824	0.505722	NA	try1
59258	29.8775	-0.0650336	0.701077	0.965621	74.3541	0.0776777	0.570439	0.842095	hyi	Putative hydroxypyruvate isomerase
59260	1.06183	-0.0189048	0.724539	NA	3.76236	0.0402083	0.665559	NA	cp2j2	Cytochrome P450 2J2
59262	112.206	0.261466	0.103582	0.725261	175.373	0.213741	0.046228	0.289795	kldc2	Kelch domain-containing protein 2
59268	6.77123	0.016658	0.894044	NA	9.63731	-0.0872086	0.497962	NA	galc	Galactocerebrosidase
59276	21.993	0.112653	0.487511	NA	14.1921	0.316254	0.0192298	NA	orml1	ORM1-like protein 1
59281	35.0024	0.2643	0.120587	0.748412	85.1732	0.276781	0.0434864	0.282281	asgl1	Isoaspartyl peptidase/L-asparaginase
59294	0	NA	NA	NA	0.120519	-0.0188754	0.426112	NA	angl2	Angiopoietin-related protein 2
59296	35.8033	-0.151513	0.373065	0.876997	39.1545	-0.0326236	0.822874	NA	fak1	Focal adhesion kinase 1
59307	165.62	0.157337	0.239484	0.827723	444.398	0.17149	0.0429477	0.281241	d2hdh	D-2-hydroxyglutarate dehydrogenase, mitochondrial
59311	1148.89	-0.18798	0.0579714	0.650324	677.648	-0.10933	0.220439	0.583346	nudc	Nuclear migration protein nudC
59314	169.852	0.269846	0.0600767	0.65682	169.348	0.394427	0.00215012	0.053538	cc50a	Cell cycle control protein 50A
59322	141.059	0.224032	0.148143	0.769561	62.4784	0.082639	0.55769	0.834978	gpc5	Glypican-5
59323	342.724	0.271326	0.0611348	0.661273	196.346	0.839144	3.94291e-11	1.42805e-08	gpc6	Glypican-6
59324	0.0610148	-0.017426	0.559548	NA	0.660511	-0.0340193	0.44258	NA	if4a2	Eukaryotic initiation factor 4A-II
59343	9.48479	0.106254	0.459497	NA	8.18685	0.0900598	0.471863	NA	tpm	Tropomyosin
59353	137.575	0.202024	0.151285	0.771283	99.5365	-0.203584	0.123195	0.45777	bmr1b	Bone morphogenetic protein receptor type-1B
59354	0.435254	0.0323531	0.368654	NA	0.525205	-0.000842578	0.981467	NA	plmn	Plasminogen (Fragment)
59355	0.301583	-0.0125544	0.714901	NA	0.705971	-0.00846613	0.844121	NA	try1	Trypsin-1
59392	85.5155	0.0950785	0.521306	0.913945	179.503	0.0741283	0.512261	0.802352	bglr	Beta-glucuronidase
59411	11.0268	0.11997	0.429113	NA	24.6248	-0.128033	0.386013	NA	ryk	Tyrosine-protein kinase transforming protein RYK
59425	0.790109	0.00119358	0.981631	NA	0.211022	-0.00840483	0.743518	NA	stea3	Metalloreductase STEAP3
59427	0.286827	0.0118176	0.731468	NA	0.362044	0.0153235	0.638445	NA	tie1	Tyrosine-protein kinase receptor Tie-1 (Fragment)
59428	93.1684	-0.0447545	0.774689	0.978386	84.8001	0.0910241	0.495002	0.792163	p4ha1	Prolyl 4-hydroxylase subunit alpha-1
59432	3.31949	-0.0257871	0.777611	NA	0.968806	-0.0320035	0.546846	NA	ace	Angiotensin-converting enzyme (Fragment)
59435	54.346	-0.129747	0.440632	0.888848	46.579	-0.0268033	0.851751	NA	pecr	Peroxisomal trans-2-enoyl-CoA reductase
59438	13.2945	-0.0484483	0.756763	NA	3.9469	-0.107505	0.275217	NA	jazf1	Juxtaposed with another zinc finger protein 1
59444	397.357	-0.0157481	0.888591	0.987781	470.112	-0.0494292	0.562367	0.837402	pdcd4	Programmed cell death protein 4
59445	633.58	0.169361	0.191769	0.797045	418.7	0.0456192	0.700568	0.89817	fbw1b	F-box/WD repeat-containing protein 11
59448	3497.44	0.0223485	0.795156	0.98195	2863.72	0.28986	0.000500413	0.0219082	mmta2	Multiple myeloma tumor-associated protein 2 homolog
59451	559.344	-0.00836697	0.941431	0.991818	1487.12	0.0393312	0.620799	0.86556	sylm	Probable leucine--tRNA ligase, mitochondrial
59470	0.634705	0.00734949	0.87586	NA	1.09555	-0.0284148	0.609842	NA	orct	Organic cation transporter protein
59475	33.8244	-0.00865558	0.959061	0.99227	67.144	0.000532632	0.996985	0.998865	cbr1	Carbonyl reductase [NADPH] 1
59477	0.0610148	-0.017426	0.559548	NA	0	NA	NA	NA	dce1
59490	26.0333	0.194694	0.248942	NA	43.9639	0.0449368	0.758109	NA	znf91	Zinc finger protein 91
59498	192.28	-0.105876	0.478992	0.897727	271.084	-0.0457742	0.656752	0.879644	cby1	Protein chibby homolog 1
59538	84.3918	0.266401	0.104245	0.725581	127.43	0.419134	0.000626866	0.0248501	spre	Sepiapterin reductase
59541	22.2304	0.209197	0.183622	NA	16.2107	0.26877	0.0625231	NA	zn426	Zinc finger protein 426
59543	78.9146	-0.0365337	0.823703	0.984388	241.057	0.143774	0.164247	0.51601	hpdl	4-hydroxyphenylpyruvate dioxygenase-like protein
59551	1142.1	-0.204319	0.0537677	0.628909	488.416	-0.0431335	0.623614	0.866419	r113a	E3 ubiquitin-protein ligase RNF113A
59582	151.573	-0.0434391	0.753598	0.976566	137.502	-0.167465	0.192536	0.549865	mef2a	Myocyte-specific enhancer factor 2A
59583	42.5247	-0.0244172	0.885775	0.987165	118.877	0.0831882	0.540151	0.821988	lrc28	Leucine-rich repeat-containing protein 28
59584	0.112916	0.0163667	0.583173	NA	0.324553	0.000816339	0.977006	NA	aqp10	Aquaporin-10
59588	145.125	0.0993117	0.498932	0.904444	186.466	0.19134	0.0830093	0.381881	big1	Brefeldin A-inhibited guanine nucleotide-exchange protein 1
59608	150.868	0.265219	0.0741167	0.680478	113.758	0.0633083	0.607757	0.860908	pkn2	Serine/threonine-protein kinase N2
59611	34.2678	-0.147018	0.387789	0.878455	56.8831	-0.184947	0.19725	0.55635	zsca2	Zinc finger and SCAN domain-containing protein 2
59621	408.304	0.035899	0.785095	0.980625	703.806	0.0762513	0.356498	0.705922	rpab3	DNA-directed RNA polymerases I, II, and III subunit RPABC3
59623	460.393	0.0733001	0.545225	0.92435	606.672	-0.00495357	0.95579	0.986965	acl6a	Actin-like protein 6A
59626	5.65583	-0.0811056	0.495923	NA	7.66906	0.0935033	0.451741	NA	s45a1	Proton-associated sugar transporter A
59628	2.86345	-0.0590942	0.516642	NA	5.43334	-0.113662	0.324903	NA	glra3	Glycine receptor subunit alpha-3
59634	0.794779	0.00889326	0.856746	NA	0.0602596	-0.0140474	0.533881	NA	itl1a	Intelectin-1a
59647	312.111	0.220451	0.0864556	0.695548	468.906	0.188107	0.0562416	0.319667	map1	Methionine aminopeptidase 1
59653	112.588	0.0961687	0.53268	0.918504	88.6439	0.146881	0.265653	0.630913	sc24c	Protein transport protein Sec24C
59660	62.99	-0.0661886	0.688801	0.963984	96.0754	0.0250665	0.848329	0.953344	cp4fc	Cytochrome P450 4F12
59661	0	NA	NA	NA	0.306869	0.0139852	0.615624	NA	fbcd1	Fibrinogen C domain-containing protein 1
59675	372.876	0.39241	0.00167945	0.122398	151.596	0.249992	0.0538951	0.314787	dhx15	Pre-mRNA-splicing factor ATP-dependent RNA helicase DHX15
59676	263.246	-0.0196151	0.892855	0.987781	136.232	-0.102967	0.407348	0.741988	ddx56	Probable ATP-dependent RNA helicase DDX56
59678	34.4319	-0.0179527	0.914123	0.988476	89.9901	-0.0166375	0.90362	0.970387	tdt	DNA nucleotidylexotransferase
59686	0.295139	-0.0203284	0.55498	NA	2.69752	0.0511299	0.519436	NA	h33a	Histone H3.3 type a
59692	141.016	0.115043	0.408762	0.879568	141.607	-0.178807	0.155372	0.50481	s35f5	Solute carrier family 35 member F5
59700	14.7928	0.224827	0.143536	NA	40.6676	0.330371	0.02522	NA	scfd2	Sec1 family domain-containing protein 2
59702	0.178149	-0.0257811	0.41579	NA	0.190218	0.0205884	0.415448	NA	s39a3	Zinc transporter ZIP3
59704	2.39115	-0.0432365	0.635237	NA	0.925152	0.0477872	0.35422	NA	tba	Tubulin alpha chain
59716	117.681	0.149646	0.330848	0.861988	97.0893	0.13678	0.284724	0.645612	aip	AH receptor-interacting protein
59748	0.207538	-0.028614	0.387742	NA	0.20217	0.0208743	0.411944	NA	calm	Calmodulin
59751	150.503	0.280848	0.0652507	0.664394	291.675	-0.0150563	0.875478	0.960371	pgdh	15-hydroxyprostaglandin dehydrogenase [NAD(+)]
59753	451.89	-0.152992	0.19071	0.794223	276.221	-0.108917	0.282287	0.645042	cfdp1	Craniofacial development protein 1
59770	15.0099	0.0772833	0.622756	NA	10.2722	-0.0741378	0.583472	NA	dira2	GTP-binding protein Di-Ras2
59776	24.1105	-0.0354003	0.834758	NA	20.0944	0.147888	0.310844	NA	zn569	Zinc finger protein 569
59778	0	NA	NA	NA	0.0600644	-0.0141344	0.530394	NA	tenx	Tenascin-X
59781	2.23845	-0.01753	0.802448	NA	2.30952	0.0206662	0.768468	NA	ud2c1	UDP-glucuronosyltransferase 2C1 (Fragment)
59784	0.997799	-0.0105108	0.845589	NA	6.13116	-0.147697	0.196905	NA	ud11	UDP-glucuronosyltransferase 1-1
59786	0.0610148	-0.017426	0.559548	NA	0	NA	NA	NA	cp2j2	Cytochrome P450 2J2
59787	2.73505	-0.0268765	0.760537	NA	9.4319	-0.00369305	0.976211	NA	zn426	Zinc finger protein 426
59797	212.313	0.0997797	0.494766	0.903614	294.788	-0.163896	0.119737	0.450721	spx3	Sugar phosphate exchanger 3
59798	33.9556	0.0275958	0.871115	0.986264	25.8864	0.130096	0.38064	NA	fhit	Bis(5'-adenosyl)-triphosphatase
59801	665.38	0.0513131	0.625204	0.946431	996.164	0.0966229	0.282752	0.645194	tam41	Phosphatidate cytidylyltransferase, mitochondrial
59802	1.73498	-0.0312706	0.680073	NA	0.990388	0.0133593	0.784326	NA	cp2d9	Cytochrome P450 2D9
59803	172.681	0.0722428	0.638906	0.949506	168.212	0.308706	0.0134677	0.154849	s35a2	UDP-galactose translocator
59819	3.13475	0.039497	0.684946	NA	2.16255	-0.0218453	0.792356	NA	rock1	Rho-associated protein kinase 1
59834	31.7632	-0.16944	0.316907	0.858257	48.0762	-0.147521	0.312741	NA	odpx	Pyruvate dehydrogenase protein X component
59837	556.815	0.210527	0.0719709	0.677687	389.877	0.070829	0.447678	0.766549	nosip	Nitric oxide synthase-interacting protein
59838	15.8148	-0.379818	0.0125109	NA	22.2128	-0.188836	0.186737	NA	mgll	Monoglyceride lipase
59840	82.9665	-0.240186	0.144381	0.767244	101.42	-0.304977	0.0160708	0.172425	cutc	Copper homeostasis protein cutC homolog
59848	2.27535	-0.0641951	0.462223	NA	2.28753	0.0391412	0.636962	NA	net1	Netrin-1
59849	55.1865	0.0352616	0.832516	0.98522	38.1281	0.179124	0.220989	NA	kpcb	Protein kinase C beta type
59863	175.06	0.199438	0.13204	0.761235	224.954	0.0271208	0.795464	0.93364	stx12	Syntaxin-12
59866	231.637	-0.110791	0.45304	0.890634	202.376	0.123025	0.233846	0.597335	cp52a	Uncharacterized protein C16orf52 homolog A
59867	105.688	0.0703249	0.658183	0.954124	68.7661	-0.0612926	0.647242	0.87517	iah1	Isoamyl acetate-hydrolyzing esterase 1 homolog
59886	8.2993	0.101553	0.452219	NA	4.52721	-0.0325118	0.718468	NA	zn678	Zinc finger protein 678
59888	1.6767	0.0532202	0.463969	NA	3.19918	-0.0098627	0.917525	NA	ozf	Zinc finger protein OZF
59891	1070.72	0.246027	0.0347798	0.567858	2143.35	0.146997	0.0656008	0.341285	sqh	Myosin regulatory light chain sqh
59893	8.53056	0.0637391	0.63588	NA	3.94828	0.0148124	0.881531	NA	ud2a1	UDP-glucuronosyltransferase 2A1
59895	17.6704	0.207774	0.194432	NA	29.6907	0.0508767	0.731662	NA	ibtk	Inhibitor of Bruton tyrosine kinase
59898	111.588	0.17185	0.268909	0.836352	141.281	0.033406	0.778801	0.927055	acox1	Peroxisomal acyl-coenzyme A oxidase 1
59902	281.481	-0.00724636	0.956828	0.99227	231.837	0.186751	0.107547	0.429412	arl6	ADP-ribosylation factor-like protein 6
59922	10.8057	0.0358864	0.810853	NA	25.195	0.14205	0.330976	NA	zer1	Protein zer-1 homolog
59924	589.285	0.0115981	0.911964	0.988476	1043.11	0.0927023	0.29732	0.657268	csk2b	Casein kinase II subunit beta
59929	92.6483	0.0509294	0.750957	0.976566	77.3849	0.226425	0.0843645	0.384398	klh24	Kelch-like protein 24
59930	200.692	0.376858	0.0116693	0.381777	477.781	0.326564	0.000258734	0.0138362	rad17	Cell cycle checkpoint protein RAD17
59943	0.443293	-0.015232	0.672304	NA	2.19777	0.0682453	0.363589	NA	h1	Histone H1
59953	3.05013	0.00688295	0.929737	NA	4.12828	0.120089	0.200735	NA	clvs2	Clavesin-2
59963	18.5538	-0.0281073	0.855438	NA	82.6969	0.188245	0.172858	0.525498	zn729	Zinc finger protein 729
59973	0.791655	-0.0132828	0.808476	NA	3.46061	-0.0675111	0.488062	NA	zn845	Zinc finger protein 845
59974	21.0097	0.0428801	0.797693	NA	17.1513	0.00876085	0.94886	NA	prdm9	Histone-lysine N-methyltransferase PRDM9
59975	3.46468	-0.0600587	0.571922	NA	6.98285	0.0319248	0.781471	NA	zg57	Gastrula zinc finger protein XlCGF57.1 (Fragment)
59976	8.59376	0.0436065	0.756086	NA	5.97917	0.0586168	0.582461	NA	prdm9	Histone-lysine N-methyltransferase PRDM9
59977	3.96771	0.00758156	0.942168	NA	2.6175	0.0570585	0.427467	NA	zg57	Gastrula zinc finger protein XlCGF57.1 (Fragment)
59984	17.6766	-0.0219279	0.887175	NA	42.6831	0.0872973	0.555418	NA	zn160	Zinc finger protein 160
59991	45.5086	0.0660605	0.697587	0.965621	90.3503	0.0216894	0.871401	0.958868	zn160	Zinc finger protein 160
60009	393.808	0.0549428	0.648539	0.951856	444.3	0.166501	0.125976	0.460139	vtc1a	V-type proton ATPase subunit C 1-A
60024	111.556	-0.128302	0.418082	0.880516	103.591	-0.0161332	0.900349	0.969064	nckx6
60030	26.9392	0.125205	0.455851	0.890946	23.5438	-0.133183	0.366977	NA	celf4	CUGBP Elav-like family member 4
60037	111.191	0.00970753	0.950487	0.99227	24.5008	0.0689524	0.635142	NA	mk01	Mitogen-activated protein kinase 1
60038	21.6646	-0.135308	0.418391	NA	46.4524	0.0364122	0.798953	NA	prdm9	Histone-lysine N-methyltransferase PRDM9
60078	789.214	0.0551277	0.597949	0.940897	610.978	0.0310735	0.70321	0.899386	ntm1a	N-terminal Xaa-Pro-Lys N-methyltransferase 1
60082	58.7607	0.140089	0.401525	0.879401	10.1381	-0.217176	0.0957562	NA	cbl	Transforming protein cbl
60087	327.083	-0.0121188	0.919515	0.988476	415.105	0.0650725	0.450713	0.76799	gemi6	Gem-associated protein 6
60103	4.18631	0.0762427	0.438996	NA	18.9394	-0.152568	0.299205	NA	kcnas	Potassium voltage-gated channel protein Shaker
60124	2.83337	0.0019873	0.980638	NA	23.3446	0.03897	0.779291	NA	galc	Galactocerebrosidase
60125	20.9288	-0.169207	0.271577	NA	19.1563	0.174137	0.223049	NA	zn271	Zinc finger protein 271
60127	347.899	-0.186178	0.202367	0.802564	416.197	0.0579429	0.529074	0.814305	cry1	Cryptochrome-1
60128	83.9439	0.128894	0.44019	0.888848	162.065	0.106223	0.347586	0.699826	comt	Catechol O-methyltransferase
60132	485.685	0.0926154	0.411452	0.879568	664.124	0.0631246	0.451385	0.768348	coac	Phosphopantothenoylcysteine decarboxylase
60133	22.0616	0.132183	0.387729	NA	14.4903	-0.0826503	0.550754	NA	gp155	Integral membrane protein GPR155
60134	3.80793	-0.045382	0.64922	NA	1.89062	0.0119243	0.686442	NA	tba1c	Tubulin alpha-1C chain
60136	365.941	0.0238367	0.843109	0.986154	272.332	0.245593	0.0189699	0.186459	c1glt	Glycoprotein-N-acetylgalactosamine 3-beta-galactosyltransferase 1
60138	119.448	-0.380671	0.0078387	0.301694	50.1912	-0.14016	0.327243	NA	zmy11	Zinc finger MYND domain-containing protein 11
60161	5.56552	-0.0832398	0.481538	NA	2.86231	-0.0709828	0.440827	NA	cp2u1	Cytochrome P450 2U1
60164	74.4965	-0.0389243	0.811988	0.983405	94.0613	0.337939	0.0113137	0.139233	facr1	Fatty acyl-CoA reductase 1
60179	1585.34	0.0737675	0.542999	0.923166	2276.3	0.0365958	0.601193	0.858279	ti13b	Mitochondrial import inner membrane translocase subunit Tim13-B
60196	14.8757	-0.0613795	0.674292	NA	42.8066	0.0894941	0.545297	NA	zn771	Zinc finger protein 771
60197	362.505	0.0680258	0.547724	0.926251	317.079	-0.061922	0.525908	0.8119	myc	Myc proto-oncogene protein
60200	1100.15	-0.190057	0.0635515	0.664394	878.386	0.000401653	0.996197	0.998858	nsa2	Ribosome biogenesis protein NSA2 homolog
60204	0.105727	0.0195589	0.524738	NA	1.33587	0.0409132	0.499475	NA	wnt4	Protein Wnt-4
60218	0	NA	NA	NA	0.382546	0.0118454	0.722152	NA	pemt	Phosphatidylethanolamine N-methyltransferase
60229	1.99269	-0.0332828	0.670927	NA	0.447756	-0.00731755	0.822201	NA	gabt	4-aminobutyrate aminotransferase, mitochondrial
60256	663.702	0.0426949	0.714585	0.969044	450.052	0.0597393	0.568355	0.840846	puf60	Poly(U)-binding-splicing factor PUF60
60258	1475.71	-0.0966364	0.287044	0.840497	2168.82	-0.103781	0.138608	0.480322	nhp2	H/ACA ribonucleoprotein complex subunit 2-like protein
60263	102.775	-0.0637591	0.681145	0.961962	335.343	0.0155468	0.869116	0.958759	thg1	Probable tRNA(His) guanylyltransferase
60294	81.5756	0.00214359	0.98966	0.99758	79.7315	0.108644	0.409219	0.741988	pank1	Pantothenate kinase 1
60295	0.592317	-0.0241755	0.527953	NA	0.416053	-0.0154147	0.65442	NA	lyox	Protein-lysine 6-oxidase
60313	0.121307	-0.0198952	0.505203	NA	0	NA	NA	NA	ud2a1	UDP-glucuronosyltransferase 2A1
60314	30.0525	0.213112	0.209757	0.806325	36.0089	-0.00846017	0.954338	NA	pex5	Peroxisomal targeting signal 1 receptor
60318	195.188	-0.0354797	0.791436	0.981214	131.207	0.0497534	0.684376	0.890598	gnai	Guanine nucleotide-binding protein G(i) subunit alpha
60329	473.925	0.0850048	0.446901	0.889053	438.583	0.0363011	0.674162	0.886641	plap	Phospholipase A-2-activating protein
60330	43.0825	0.227258	0.181941	0.788992	96.2616	0.344186	0.00663792	0.103169	ephx4	Epoxide hydrolase 4
60331	336.974	0.00289363	0.980855	0.996919	470.994	0.22141	0.0155099	0.168657	ttc26
60335	542.13	-0.190264	0.124567	0.751692	586.918	-0.121183	0.150813	0.499034	rpf1	Ribosome production factor 1
60336	141.983	0.0612088	0.676946	0.959949	130.9	0.161072	0.177959	0.528918	mmac	Methylmalonic aciduria and homocystinuria type C protein homolog
60339	87.458	0.0879814	0.562759	0.930171	49.006	-0.000315336	0.998251	NA	setd9	SET domain-containing protein 9
60348	16.143	0.258022	0.0808097	NA	27.6574	0.354996	0.0167194	NA	ggt1	Glutathione hydrolase 1 proenzyme
60349	287.523	0.0232834	0.863508	0.986264	607.581	0.0399311	0.658338	0.879993	zn665	Zinc finger protein 665
60352	137.459	0.0614905	0.681515	0.961962	143.968	0.283013	0.0211094	0.195581	sim14	Small integral membrane protein 14
60354	0	NA	NA	NA	0.120519	-0.0188754	0.426112	NA	rtn4r	Reticulon-4 receptor
60369	238.371	-0.104782	0.398446	0.879401	348.261	0.130052	0.173902	0.526064	mel2a	Methyltransferase-like protein 2-A
60376	0.811045	0.0330579	0.446961	NA	0.334135	0.00726748	0.81689	NA	twist	Twist-related protein
60377	3.61688	-0.0192117	0.831385	NA	2.10311	0.0707937	0.34958	NA	5ht1b	5-hydroxytryptamine receptor 1B
60382	3.97566	-0.0592476	0.561393	NA	4.26614	-0.0909904	0.38503	NA	plmn	Plasminogen
60404	156.947	0.0374602	0.787678	0.980842	109.147	-0.23465	0.0651985	0.34043	smca5	SWI/SNF-related matrix-associated actin-dependent regulator of chromatin subfamily A member 5
60406	474.336	0.106154	0.410442	0.879568	923.095	0.107213	0.177663	0.528918	ggpps	Geranylgeranyl pyrophosphate synthase
60437	0.121307	-0.0198952	0.505203	NA	0	NA	NA	NA	oprm	Mu-type opioid receptor
60438	0.0638151	0.014208	0.632404	NA	0.398346	0.0104178	0.751188	NA	fgfr	Fibroblast growth factor receptor
60457	60.14	-0.0542569	0.744299	0.975525	46.4978	0.00198731	0.988994	NA	tm168	Transmembrane protein 168
60462	0.34212	-0.0145601	0.6791	NA	0.537	-0.0296315	0.476245	NA	gtr3
60465	0.746548	-0.0245252	0.611889	NA	1.10617	0.0518728	0.366845	NA	plmn	Plasminogen (Fragment)
60468	0.700427	-0.0100206	0.843229	NA	0.783106	-0.0275725	0.564278	NA	akcl2	1,5-anhydro-D-fructose reductase
60476	17.86	0.0143209	0.928633	NA	18.5767	-0.0543164	0.709855	NA	sv2c	Synaptic vesicle glycoprotein 2C
60486	1826.72	-0.131624	0.262405	0.835511	735.238	-0.201426	0.0237576	0.207794	mpp5	MAGUK p55 subfamily member 5
60495	13.0575	0.0708256	0.630055	NA	22.8326	0.310415	0.0321415	NA	zg57	Gastrula zinc finger protein XlCGF57.1 (Fragment)
60502	8.1186	0.241782	0.0620206	NA	5.35866	0.0742208	0.503743	NA	rhbt2	Rho-related BTB domain-containing protein 2
60509	14.984	0.0676955	0.665792	NA	8.67077	-0.00943469	0.941269	NA	wdr24	GATOR complex protein WDR24
60532	16.5687	-0.00416697	0.979419	NA	12.8963	0.0141618	0.918322	NA	lfg2	Protein lifeguard 2
60534	14.0711	-0.0359084	0.809328	NA	11.1293	0.0179216	0.889763	NA	bhmt1	Betaine--homocysteine S-methyltransferase 1
60564	54.4016	-0.105368	0.53269	0.918504	53.7918	0.00200222	0.988816	NA	dyh3	Dynein heavy chain 3, axonemal
60565	80.9081	-0.0714115	0.645201	0.95048	120.485	0.0391943	0.750134	0.920208	kapr	cAMP-dependent protein kinase regulatory subunit
60600	7.62259	0.0715616	0.575735	NA	15.326	0.00610742	0.964624	NA	cc14a	Dual specificity protein phosphatase CDC14A
60656	0.970162	0.0191202	0.713394	NA	0.307104	0.00543477	0.849458	NA	cp17a	Steroid 17-alpha-hydroxylase/17,20 lyase
60670	37.4752	0.0535873	0.752088	0.976566	117.24	0.0632114	0.617186	0.86367	fxl17	F-box/LRR-repeat protein 17
60672	290.249	0.166929	0.208487	0.805835	480.309	-0.0544738	0.621347	0.865617	5nt3b	7-methylguanosine phosphate-specific 5'-nucleotidase
60682	171.194	0.137515	0.347016	0.871773	402.126	-0.0121533	0.900795	0.969407	b3gt6	Beta-1,3-galactosyltransferase 6
60684	184.247	0.173087	0.200553	0.802564	207.079	0.146286	0.172949	0.525574	opa1	Dynamin-like 120 kDa protein, mitochondrial
60700	7.23975	-0.0328515	0.79365	NA	2.99755	0.0659983	0.477285	NA	herc1	Probable E3 ubiquitin-protein ligase HERC1
60702	36.816	0.0281139	0.868742	0.986264	46.2775	0.158915	0.268674	NA	zn208	Zinc finger protein 208
60741	606.254	0.36906	0.00972004	0.335873	766.089	0.408458	0.00445674	0.0819972	gus	Protein gustavus
60743	9.23397	0.139988	0.29757	NA	13.1065	-0.0723362	0.600331	NA	act2	Actin, alpha cardiac muscle 2
60745	1.48216	-0.0364978	0.576012	NA	2.41202	0.0580579	0.489619	NA	act2	Actin, muscle-type
60750	711.469	0.177148	0.154902	0.771442	738.242	0.183666	0.0550777	0.317149	ccnl2	Cyclin-L2
60807	4697.8	-0.10004	0.220535	0.816913	3264.28	0.0405075	0.616338	0.863487	tbb	Tubulin beta chain
60828	14.7317	0.0568611	0.72311	NA	17.2445	0.182862	0.205589	NA	nud15	Nucleotide triphosphate diphosphatase NUDT15
60838	62.4336	-0.118319	0.481405	0.897981	89.9132	0.0105304	0.935493	0.98107	glmu	Bifunctional protein GlmU
60854	2549.42	0.0947427	0.377261	0.878064	3192.66	0.122479	0.125123	0.459769	ube2c	Ubiquitin-conjugating enzyme E2 C
60889	11.4922	0.010577	0.94423	NA	12.2044	0.0688663	0.620433	NA	zn569	Zinc finger protein 569
60894	14.5686	0.0566674	0.71279	NA	10.894	-0.0486054	0.671346	NA	zn208	Zinc finger protein 208
60899	0.296159	-0.0297589	0.378937	NA	0.230619	-0.0226174	0.379645	NA	dhb11	Estradiol 17-beta-dehydrogenase 11
60900	3.24042	0.0522275	0.610046	NA	11.5168	0.101599	0.445172	NA	cd029
60928	0	NA	NA	NA	0.0623727	0.0111364	0.621162	NA	zn569	Zinc finger protein 569
60931	0.36465	0.0162682	0.646129	NA	1.3063	0.0497871	0.397088	NA	cp2u1	Cytochrome P450 2U1
60935	1.3858	0.0225532	0.738947	NA	0.246311	0.0111394	0.66952	NA	tba1c	Tubulin alpha-1C chain
60947	527.048	-0.174809	0.209558	0.806042	324.658	-0.180768	0.134462	0.476135	cpsf7	Cleavage and polyadenylation specificity factor subunit 7
60968	273.975	-0.020804	0.862115	0.986264	103.038	-0.414947	0.000808778	0.0286415	morc2	ATPase MORC2
60971	133.225	0.065304	0.664708	0.956994	352.81	0.0589698	0.544563	0.824763	arpc3	Actin-related protein 2/3 complex subunit 3
60973	0.0887927	0.0159757	0.59178	NA	0.16459	-0.0205315	0.402696	NA	zn845	Zinc finger protein 845
60989	13.4425	-0.188435	0.221321	NA	8.56629	-0.146652	0.253824	NA	klhl5	Kelch-like protein 5
60999	0.665885	-0.0267874	0.549521	NA	0.483863	0.0274473	0.448161	NA	znf45	Zinc finger protein 45
61057	245.125	0.00994648	0.937713	0.991071	116.217	0.123868	0.317879	0.673274	rash	GTPase HRas
61064	614.603	0.00236021	0.98158	0.996919	1052.7	-0.00235756	0.975385	0.992829	coxm1	COX assembly mitochondrial protein homolog
61067	162.476	0.0183049	0.907249	0.988476	128.755	0.0261171	0.824836	0.945531	znf91	Zinc finger protein 91
61087	38.7328	0.0631468	0.710648	0.968071	21.7413	-0.286755	0.0506414	NA	rhg18	Rho GTPase-activating protein 18
61121	7.47748	-0.0897009	0.510845	NA	4.21348	0.0807488	0.431276	NA	cac1c	Voltage-dependent L-type calcium channel subunit alpha-1C
61124	5.82245	-0.0150875	0.903556	NA	4.32007	0.104937	0.27613	NA	zn678	Zinc finger protein 678
61143	31.5837	-0.0218031	0.898079	0.987815	40.4358	0.0388131	0.790831	NA	pabp2	Polyadenylate-binding protein 2
61149	0.868211	0.00794024	0.859843	NA	0.905419	0.00318443	0.947279	NA	segn	Secretagogin
61203	1019.2	-0.28372	0.00195005	0.130393	2594.88	-0.157729	0.0194835	0.189611	sias	Sialic acid synthase
61218	219.248	-0.0861375	0.537737	0.919609	239.519	-0.079931	0.461537	0.772942	tatd1	Putative deoxyribonuclease TATDN1
61222	1.10431	0.00592964	0.924819	NA	1.05616	0.00859539	0.875302	NA	k2c8	Keratin, type II cytoskeletal 8
61234	10.6969	-0.0135253	0.928232	NA	63.6454	0.0445246	0.759381	0.924353	sft2a	Vesicle transport protein SFT2A
61235	45.7149	-0.145456	0.385548	0.878455	43.7418	-0.151815	0.297671	NA	lats1	Serine/threonine-protein kinase LATS1
61248	133.226	0.235045	0.132428	0.761235	340.303	0.0395686	0.697711	0.897347	snr25	U11/U12 small nuclear ribonucleoprotein 25 kDa protein
61250	195.862	0.161737	0.305557	0.851562	173.105	0.221075	0.067538	0.344487	cp4f2	Phylloquinone omega-hydroxylase CYP4F2
61252	1.05174	0.014041	0.80378	NA	0.184472	0.0068276	0.78658	NA	oxda	D-amino-acid oxidase
61258	0.623506	-0.0366019	0.330142	NA	1.01049	0.0182222	0.729249	NA	socs2	Suppressor of cytokine signaling 2
61280	179.192	0.162238	0.259119	0.8341	154.281	0.378632	0.00195868	0.0510993	surf4	Surfeit locus protein 4
61283	589.268	0.0306412	0.761459	0.976566	451.171	-0.03577	0.687066	0.890977	armc3	Armadillo repeat-containing protein 3
61292	5.29483	0.0401531	0.703493	NA	2.38147	0.0865165	0.294344	NA	wwox	WW domain-containing oxidoreductase
61294	4.01572	0.00859868	0.938165	NA	5.36168	-0.0121765	0.911142	NA	nsma2	Sphingomyelin phosphodiesterase 3
61299	1590.28	0.0475555	0.655922	0.954124	1354.66	0.127856	0.225638	0.59005	auraa	Aurora kinase A-A
61321	42.2711	-0.141397	0.406258	0.879401	50.9556	0.0184722	0.898598	NA	rnf11	RING finger protein 11
61326	529.267	-0.0903814	0.440638	0.888848	332.453	0.0443616	0.697092	0.897033	zn532	Zinc finger protein 532
61391	22.8825	0.259518	0.118406	NA	22.2096	0.125651	0.395611	NA	zn436	Zinc finger protein 436
61396	8.95409	-0.0893796	0.472313	NA	24.3047	-0.172366	0.214778	NA	zn436	Zinc finger protein 436
61400	10.2285	-0.0989357	0.498785	NA	12.1819	0.00613969	0.964766	NA	zn271	Zinc finger protein 271
61424	10.7374	-0.0126212	0.929975	NA	9.56098	0.104679	0.429538	NA	ag10a	Dol-P-Glc:Glc(2)Man(9)GlcNAc(2)-PP-Dol alpha-1,2-glucosyltransferase
61430	0.0532755	0.0129058	0.665042	NA	0	NA	NA	NA	plmn	Plasminogen (Fragment)
61458	0.234946	-0.00371636	0.911783	NA	0.0842229	-0.0152654	0.501291	NA	cp2u1	Cytochrome P450 2U1
61459	0.628746	-0.0267366	0.516573	NA	0.568109	0.0164313	0.678284	NA	cp2u1	Cytochrome P450 2U1
61467	0	NA	NA	NA	0.168114	0.0191981	0.433704	NA	npff2	Neuropeptide FF receptor 2
61483	419.194	0.124339	0.366483	0.875203	1219.6	0.157416	0.0386161	0.265482	zn208	Zinc finger protein 208
61494	28.4446	0.0460334	0.786006	0.980842	41.178	0.0670709	0.650274	NA	zn845	Zinc finger protein 845
61506	1983.48	-0.0741124	0.392172	0.879077	1738.7	0.0234704	0.769192	0.926643	rd23a	UV excision repair protein RAD23 homolog A
61507	90.9098	0.120764	0.456584	0.890946	64.0581	0.52681	0.00031713	0.0163025	kad3	GTP:AMP phosphotransferase AK3, mitochondrial
61519	15.9783	0.195763	0.199693	NA	6.05109	-0.0940251	0.414189	NA	cor2b	Coronin-2B
61586	0.205471	0.0274862	0.410694	NA	0.291074	-0.0269613	0.337285	NA	zn112	Zinc finger protein 112
61616	54.5059	0.00984033	0.953779	0.99227	53.1717	-0.0975123	0.499863	NA	ddc	Aromatic-L-amino-acid decarboxylase
61617	316.851	0.0182666	0.873927	0.986264	246.634	0.131586	0.20526	0.567609	acox1	Peroxisomal acyl-coenzyme A oxidase 1
61678	0.0890743	-0.0196692	0.509083	NA	0.532638	-0.0241972	0.529064	NA	padi2	Protein-arginine deiminase type-2
61689	4.16109	0.0133366	0.906073	NA	8.01904	-0.0635184	0.61592	NA	gamta	Guanidinoacetate N-methyltransferase A
61706	4.17914	-0.0457862	0.633579	NA	15.3916	0.0897734	0.528145	NA	s27a2	Very long-chain acyl-CoA synthetase
61708	9.02928	0.10899	0.413527	NA	12.2604	0.169373	0.223844	NA	bxlb	Exo-1,4-beta-xylosidase bxlB
61728	936.736	0.1613	0.101686	0.723885	1001.84	-0.0392884	0.637185	0.871215	cj076
61738	91.549	0.0129118	0.933782	0.990656	249.78	0.102515	0.338337	0.690894	yipf6	Protein YIPF6
61744	157.915	0.282713	0.052475	0.626524	88.8027	-0.038095	0.784351	0.929049	scc4	MAU2 chromatid cohesion factor homolog
61746	54.9697	-0.0695562	0.681995	0.961962	91.0934	-0.0845242	0.509744	0.801924	edc3	Enhancer of mRNA-decapping protein 3
61792	35.9292	0.0128046	0.939989	0.991636	51.66	0.196338	0.16519	NA	gna11	Guanine nucleotide-binding protein subunit alpha-11
61824	192.979	-0.0327223	0.80434	0.982726	168.63	0.0690049	0.574264	0.843764	coq7	5-demethoxyubiquinone hydroxylase, mitochondrial
61845	322.836	-0.779575	4.16946e-09	2.81975e-06	515.822	-0.301085	0.00117999	0.0374619	ndk5	Nucleoside diphosphate kinase homolog 5
61847	1.44325	-0.0178503	0.777537	NA	2.38297	0.0514006	0.550522	NA	apt	Adenine phosphoribosyltransferase
61851	7.89773	0.0671727	0.551227	NA	0	NA	NA	NA	cp2u1	Cytochrome P450 2U1
61874	104.427	-0.129349	0.39824	0.879401	107.779	-0.0931352	0.447731	0.766549	cnn3	Calponin-3
61875	179.11	-0.17341	0.24233	0.827723	147.408	0.264505	0.0340301	0.251624	znf84	Zinc finger protein 84
61899	1.47876	-0.0252297	0.684627	NA	1.79634	-0.058405	0.406369	NA	noe1	Noelin
61907	0.0592317	-0.0172871	0.562656	NA	0	NA	NA	NA	ssr5	Somatostatin receptor type 5
61918	21.4499	-0.349253	0.0374939	NA	29.7855	0.137779	0.351775	NA	cp2u1	Cytochrome P450 2U1
61938	0.275228	-0.0113331	0.739412	NA	0.0901327	0.0122467	0.588346	NA	1433z	14-3-3 protein zeta
61958	178.496	0.18147	0.21806	0.816203	222.636	0.308262	0.00719427	0.106058	usf2	Upstream stimulatory factor 2
61987	62.591	-0.161734	0.316524	0.858257	129.352	-0.124604	0.301434	0.661869	djc12	DnaJ homolog subfamily C member 12
62006	488.71	0.029423	0.785184	0.980625	238.257	0.0811632	0.432283	0.757174	mtdc	Bifunctional methylenetetrahydrofolate dehydrogenase/cyclohydrolase, mitochondrial
62034	8.83548	0.0188384	0.882002	NA	2.64505	-0.036279	0.661042	NA	synj1	Synaptojanin-1
62045	286.808	0.0545333	0.669418	0.95707	206.14	-0.0891944	0.413939	0.744456	arhg7	Rho guanine nucleotide exchange factor 7
62047	3.89538	-0.0648612	0.533265	NA	5.16361	0.0741414	0.492956	NA	ileua	Leukocyte elastase inhibitor A
62059	40.3883	-0.113875	0.503094	0.905397	65.9974	0.0265584	0.843968	0.952108	acoxl	Acyl-coenzyme A oxidase-like protein
62062	1024.52	-0.0268617	0.776688	0.978386	381.575	-0.00191715	0.983798	0.99529	tba1a	Tubulin alpha-1A chain
62075	58.5211	-0.632276	0.000148498	0.0169399	105.435	-0.193435	0.168961	0.521411	fggy	FGGY carbohydrate kinase domain-containing protein
62111	71.3666	-0.442664	0.00565603	0.257281	78.2822	0.281066	0.0358362	0.258176	plcl2	Inactive phospholipase C-like protein 2
62116	41.9496	-0.109189	0.518337	0.912575	32.8937	0.179312	0.225568	NA	ydjc	Carbohydrate deacetylase
62124	245.03	-0.00110611	0.992791	0.99758	482.359	0.075975	0.374652	0.717831	wdr54	WD repeat-containing protein 54
62128	16.651	0.0193616	0.896431	NA	14.7794	0.00633255	0.964671	NA	dhx34	Probable ATP-dependent RNA helicase DHX34
62156	91.9083	-0.0714813	0.649577	0.951895	82.4132	0.0198058	0.879045	0.961244	srr	Probable serine racemase
62176	0.203296	0.00993879	0.765946	NA	0.489764	-0.00612312	0.872631	NA	h2b3	Histone H2B 3
62177	187.899	-0.136747	0.364296	0.87498	208.096	0.0821287	0.516488	0.805988	spast	Spastin
62179	99.7352	0.321161	0.0344162	0.566104	232.373	0.137995	0.18859	0.544648	rf1ml	Peptide chain release factor 1-like, mitochondrial
62184	0.0592317	-0.0172871	0.562656	NA	0.401489	-0.0271171	0.431229	NA	srr	Serine racemase
62187	1919.51	-0.171671	0.0403616	0.590597	2307.87	-0.0191089	0.789952	0.930899	tcpa	T-complex protein 1 subunit alpha
62198	0.0528633	0.0128954	0.66506	NA	0	NA	NA	NA	fgl1	Fibrinogen-like protein 1
62225	299.237	0.225475	0.0943002	0.711989	286.771	-0.0737159	0.489091	0.789201	rab23	Ras-related protein Rab-23
62252	1.3336	0.00626422	0.918367	NA	0.575818	0.0399247	0.330745	NA
62279	2062.84	0.0358474	0.7253	0.97124	3058.48	-0.0548809	0.406497	0.741988	dut	Deoxyuridine 5'-triphosphate nucleotidohydrolase
62290	0	NA	NA	NA	0.519878	0.00997624	0.792333	NA	mb212	Protein mab-21-like 2
62293	0.7977	0.0199622	0.708926	NA	8.85039	0.0676354	0.593719	NA	znf98	Zinc finger protein 98
62306	0.710781	-0.0345373	0.344813	NA	0.373188	-0.0297374	0.313688	NA	urad	2-oxo-4-hydroxy-4-carboxy-5-ureidoimidazoline decarboxylase
62307	859.188	-0.00450311	0.961783	0.993364	991.144	0.0173388	0.830637	0.947299	dctp1	dCTP pyrophosphatase 1
62308	23.5672	0.170696	0.313199	NA	40.1035	0.0805256	0.578416	NA	rash	GTPase HRas
62377	71.0589	0.208837	0.205025	0.805764	92.6861	0.0780826	0.551371	0.83034	f213a
62401	28.8212	-0.0166146	0.911633	0.988476	0.849389	-0.0759858	0.1018	NA	apmap	Adipocyte plasma membrane-associated protein
62447	0	NA	NA	NA	0.603158	0.00314401	0.939948	NA	fcn1	Ficolin-1
62463	646.764	0.198145	0.115155	0.740603	1234.89	0.156757	0.0271795	0.221211	ptpa	Serine/threonine-protein phosphatase 2A activator
62482	113.075	0.144884	0.343886	0.868475	192.274	0.237583	0.026703	0.220508	paqr3	Progestin and adipoQ receptor family member 3
62485	227.679	0.0613289	0.638634	0.949506	171.28	-0.102397	0.354637	0.704323	sc31a	Protein transport protein Sec31A
62487	3741.83	0.0310458	0.741744	0.974964	9150.72	-0.0468729	0.535811	0.818823	vdac2	Voltage-dependent anion-selective channel protein 2
62541	167.274	-0.163256	0.249866	0.829202	322.833	0.0142477	0.880422	0.961878	pith1	PITH domain-containing protein GA19395
62546	122.038	0.134359	0.409233	0.879568	199.455	0.0677571	0.571631	0.842095	xxlt1	Xyloside xylosyltransferase 1
62571	3.35904	0.0241422	0.533185	NA	0.467971	0.00703934	0.841274	NA	mgll	Monoglyceride lipase
62602	160.075	0.0514294	0.724969	0.97124	188.776	-0.0473822	0.665284	0.883202	zn845	Zinc finger protein 845
62610	0	NA	NA	NA	9.13634	0.0405736	0.75676	NA	angl1	Angiopoietin-related protein 1
62630	1.22289	-0.0527598	0.430686	NA	1.82482	0.0466576	0.503628	NA	zn569	Zinc finger protein 569
62634	41.1921	-0.138464	0.413448	0.879867	54.0829	0.0240112	0.865806	NA	h3	Histone H3
62637	3.51576	0.0162737	0.878178	NA	2.99003	0.0693188	0.437951	NA	h3	Histone H3
62643	115.963	-0.145566	0.342377	0.867797	42.9803	-0.0322503	0.827851	NA	zn208	Zinc finger protein 208
62718	14.3293	0.130597	0.396391	NA	16.3942	-0.0372878	0.796971	NA	pex5	Peroxisomal targeting signal 1 receptor
62745	167.718	0.323011	0.0156222	0.441526	401.552	0.155256	0.124022	0.458779	cg025	UPF0415 protein C7orf25
62750	15.6031	-0.0315365	0.838534	NA	29.5408	-0.0109721	0.940956	NA	ece1	Endothelin-converting enzyme 1
62801	0.0890743	-0.0196692	0.509083	NA	0.128912	0.0177871	0.458963	NA	acod	Acyl-CoA desaturase
62806	1222.4	-0.109033	0.325878	0.859146	1711.66	-0.0147707	0.837596	0.950436	eny2	Transcription and mRNA export factor ENY2
62821	154.429	-0.0996924	0.46053	0.890946	223.145	0.0185034	0.859217	0.955508	ap1s1	AP-1 complex subunit sigma-1A
62836	32.5848	0.230909	0.172742	0.783654	38.1697	0.0469737	0.749481	NA	btbd2	BTB/POZ domain-containing protein 2
62880	1.10865	-0.0256966	0.645202	NA	2.72452	-0.144159	0.0548521	NA	zn271	Zinc finger protein 271
62895	10.3319	-0.106248	0.471136	NA	27.041	0.0573295	0.699226	NA	rab30	Ras-related protein Rab-30
62912	74.6498	0.0902948	0.577336	0.934531	96.1341	0.278167	0.0350898	0.255543	lbr	Delta(14)-sterol reductase
62940	4.39742	0.198114	0.0790878	NA	9.91925	0.226145	0.0746692	NA	zn436	Zinc finger protein 436
63004	21.8651	-0.0757061	0.637957	NA	26.565	0.18012	0.211517	NA	prdm9	Histone-lysine N-methyltransferase PRDM9
63005	29.3495	-0.131752	0.432673	0.886204	33.0082	-0.218093	0.141219	NA	znf84	Zinc finger protein 84
63044	38.6559	0.119721	0.480306	0.897981	58.261	0.170853	0.227258	0.59176	ctbl1	Beta-catenin-like protein 1
63196	7.74531	-0.0399503	0.74669	NA	0.407039	-0.0148443	0.61966	NA		hypothetical protein BRAFLDRAFT_63196
63199	0.385997	-0.0237807	0.500699	NA	1.25507	0.0119863	0.852911	NA	unc89	Muscle M-line assembly protein unc-89
63200	0.242615	-0.0273571	0.398933	NA	0	NA	NA	NA		hypothetical protein BRAFLDRAFT_63200
63203	35.2741	0.044367	0.794197	0.981535	65.7782	0.20455	0.163424	0.515707		hypothetical protein BRAFLDRAFT_63203
63213	3.48826	0.0843616	0.403319	NA	3.96184	0.0527264	0.588978	NA	prdm9	Histone-lysine N-methyltransferase PRDM9
63220	0	NA	NA	NA	0.269715	0.00462753	0.860233	NA		hypothetical protein BRAFLDRAFT_63220
63222	0	NA	NA	NA	0.0842229	-0.0152654	0.501291	NA	s22ai	Solute carrier family 22 member 18
63234	0.319653	0.0287788	0.399145	NA	0.274187	-0.00596463	0.820041	NA		hypothetical protein BRAFLDRAFT_63234
63235	0.0592317	-0.0172871	0.562656	NA	0	NA	NA	NA		hypothetical protein BRAFLDRAFT_63235
63236	14.8772	-0.143005	0.370404	NA	8.4517	0.0674723	0.587375	NA		hypothetical protein BRAFLDRAFT_63236
63238	0.341046	-0.00912621	0.794702	NA	0	NA	NA	NA		hypothetical protein BRAFLDRAFT_63238
63239	0.879404	-0.0202259	0.679614	NA	0.45357	-0.0271364	0.426219	NA		hypothetical protein BRAFLDRAFT_63239
63241	4.98712	0.0271355	0.770919	NA	16.3215	0.0136891	0.924261	NA	apy	Apyrase
63242	108.394	-0.174928	0.292667	0.843267	8.7713	0.0650195	0.546196	NA		hypothetical protein BRAFLDRAFT_63242
63243	0.0890743	-0.0196692	0.509083	NA	0.475741	-0.0144469	0.693865	NA	aakb1	5'-AMP-activated protein kinase subunit beta-1
63244	0.92489	0.0579621	0.293047	NA	2.55235	-0.021837	0.796426	NA	aakb2	5'-AMP-activated protein kinase subunit beta-2
63245	0.445697	-0.0330406	0.355153	NA	0	NA	NA	NA	trpv6	Transient receptor potential cation channel subfamily V member 6
63247	121.832	-0.0137959	0.923551	0.989286	126.377	0.306299	0.0107038	0.134101	klh24	Kelch-like protein 24
63249	1.20069	-0.0283096	0.612466	NA	0.0665391	0.0114034	0.613221	NA	par11	Protein mono-ADP-ribosyltransferase PARP11
63256	1.69868	-0.0118268	0.863107	NA	3.06004	0.0228291	0.804399	NA	gfpl	GFP-like fluorescent chromoprotein dsFP483
63257	237.869	-0.197355	0.233256	0.827659	537.443	-0.204822	0.0236794	0.207566	gfpl	GFP-like fluorescent chromoprotein dsFP483
63258	246.573	-0.221278	0.132722	0.761922	1799.74	-0.181903	0.0152875	0.167093	gfpl	GFP-like fluorescent chromoprotein dsFP483
63259	0.0528633	0.0128954	0.66506	NA	0	NA	NA	NA	nfcp	GFP-like non-fluorescent chromoprotein
63260	52.948	0.0189032	0.911498	0.988476	404.846	-0.0344002	0.716894	0.905693	gfpl	GFP-like fluorescent chromoprotein dsFP483
63261	0.213416	-0.0287277	0.387092	NA	0.82728	0.0469497	0.369498	NA	klh29	Kelch-like protein 29
63262	0.645945	-0.00230824	0.953617	NA	0.630726	0.00923794	0.828079	NA	gfpl	GFP-like fluorescent chromoprotein amFP486
63270	0.0610148	-0.017426	0.559548	NA	0.483226	0.0224964	0.486978	NA		hypothetical protein BRAFLDRAFT_63270
63272	1.14917	-0.0452922	0.462062	NA	1.27182	-0.110934	0.057393	NA	flrt3	Leucine-rich repeat transmembrane protein FLRT3
63275	0.0949521	-0.019557	0.514876	NA	0.190218	0.0205884	0.415448	NA		hypothetical protein BRAFLDRAFT_63275
63276	41.2658	0.0525084	0.75714	0.976566	48.5051	0.134622	0.350259	NA	tx264	Testis-expressed protein 264
63277	32.5826	0.0306282	0.856681	0.986264	9.96974	-0.0567787	0.669542	NA	pe2r2
63284	0.0528633	0.0128954	0.66506	NA	0	NA	NA	NA	phyd1	Phytanoyl-CoA dioxygenase domain-containing protein 1 homolog
63286	1.35918	-0.0931013	0.114085	NA	0.886493	0.0121771	0.824546	NA	itpk1	Inositol-tetrakisphosphate 1-kinase
63289	0.188645	0.00714469	0.827722	NA	0.153314	-0.00202391	0.933998	NA
63290	0	NA	NA	NA	0.122437	-0.000741448	0.975282	NA		hypothetical protein BRAFLDRAFT_63290
63291	1656.34	-0.115698	0.321587	0.858973	961.447	0.0274398	0.753198	0.921377	y057	Putative transmembrane protein ORF57
63298	0.0638151	0.014208	0.632404	NA	0	NA	NA	NA	trim3	Tripartite motif-containing protein 3
63300	486.842	-0.0410413	0.704021	0.965621	299.624	-0.117486	0.21543	0.578875	slnl1	Schlafen-like protein 1
63302	19.0573	-0.124984	0.440913	NA	8.99654	-0.219627	0.0917574	NA	cam1b	Calmodulin-regulated spectrin-associated protein 1-B
63304	0.978228	-0.0387066	0.441157	NA	0.299377	-0.00222439	0.934694	NA		hypothetical protein BRAFLDRAFT_63304
63306	2.08089	-0.01403	0.861323	NA	1.84918	0.0370139	0.578818	NA		hypothetical protein BRAFLDRAFT_63306
63307	0.113878	-0.00263537	0.931886	NA	0.0600644	-0.0141344	0.530394	NA	csp	Circumsporozoite protein
63309	0	NA	NA	NA	0.105742	0.0122467	0.588346	NA	ncah	Neurocalcin homolog
63315	179.911	0.0580019	0.700654	0.965621	153.301	-0.143159	0.246931	0.610469	atla2	Atlastin-2
63318	600.656	-0.223959	0.059266	0.654761	353.495	-0.377939	0.000654366	0.0255188	camp1	Calmodulin-regulated spectrin-associated protein 1
63321	1.11315	-0.0206787	0.741831	NA	0.258383	-0.0224457	0.381492	NA	pats1	Probable serine/threonine-protein kinase pats1
63324	83.8645	-0.07263	0.655594	0.954124	26.7069	-0.0239959	0.871516	NA	dca13	DDB1- and CUL4-associated factor 13
63325	0.355171	0.0290701	0.396402	NA	0.819195	0.00648144	0.87699	NA	tm56b	Transmembrane protein 56-B
63328	22.9338	-0.0567502	0.72714	NA	21.2738	0.0495475	0.737683	NA	nphn	Nephrin
63335	0.0949521	-0.019557	0.514876	NA	0	NA	NA	NA		hypothetical protein BRAFLDRAFT_63335
63336	0.958657	0.0466006	0.377474	NA	0.56209	-0.0447196	0.214246	NA		hypothetical protein BRAFLDRAFT_63336
63338	130.472	-0.165937	0.242312	0.827723	48.2115	0.181661	0.213586	NA	als	Insulin-like growth factor-binding protein complex acid labile subunit
63341	6.94812	-0.0637425	0.608156	NA	11.6051	0.0477793	0.725247	NA	soga3	Protein SOGA3
63342	0.28979	-0.0169811	0.621152	NA	0	NA	NA	NA	wbs27
63343	0.911059	-0.00713743	0.882632	NA	0.963408	-0.0236368	0.676898	NA	wbs27
63347	2.62295	-0.00968818	0.90813	NA	2.79991	0.0757095	0.374834	NA	haox1	Hydroxyacid oxidase 1
63348	26.2205	0.147806	0.371299	NA	37.0097	0.268518	0.0702159	NA		hypothetical protein BRAFLDRAFT_63348
63349	6.20594	-0.144492	0.2301	NA	2.69803	0.0697353	0.387641	NA		hypothetical protein BRAFLDRAFT_63349
63354	0	NA	NA	NA	0.122632	-0.000760572	0.974648	NA		hypothetical protein BRAFLDRAFT_63354
63359	0.391612	0.0304807	0.384337	NA	17.2435	0.0567141	0.684637	NA	acha7	Neuronal acetylcholine receptor subunit alpha-7
63362	0.225014	-0.00202282	0.950898	NA	0.235093	0.00923047	0.721848	NA	trim1	Probable E3 ubiquitin-protein ligase MID2
63363	147.765	-0.00316597	0.983052	0.996919	143.599	0.0827688	0.494556	0.792163	znf91	Zinc finger protein 91
63368	0	NA	NA	NA	0.85899	0.0440055	0.322921	NA	lrc15	Leucine-rich repeat-containing protein 15
63375	0.308679	-0.000518492	0.988068	NA	0.0842229	-0.0152654	0.501291	NA		hypothetical protein BRAFLDRAFT_63375
63376	0.266377	0.0276087	0.409695	NA	0.105742	0.0122467	0.588346	NA		hypothetical protein BRAFLDRAFT_63376
63377	258.055	0.0684397	0.602074	0.941526	121.04	-0.0659417	0.59945	0.858279	g3st1	Galactosylceramide sulfotransferase
63381	992.518	-0.0580898	0.732554	0.973469	524.659	-0.22938	0.0138746	0.158163	tr150	Thyroid hormone receptor-associated protein 3
63382	2.14173	-0.0141762	0.868121	NA	0.527821	-0.011138	0.760972	NA		hypothetical protein BRAFLDRAFT_63382
63383	198.154	-0.0032327	0.981351	0.996919	408.186	0.0703964	0.447593	0.766549	zc21a	Zinc finger C2HC domain-containing protein 1A
63389	0	NA	NA	NA	0.0842229	-0.0152654	0.501291	NA	grin1	G protein-regulated inducer of neurite outgrowth 1
63392	0.184062	-0.00956448	0.772669	NA	0.0623727	0.0111364	0.621162	NA	pclo	Protein piccolo
63397	90.0673	-0.180481	0.287876	0.840977	80.2734	0.0997596	0.455864	0.77054	vwa7	von Willebrand factor A domain-containing protein 7
63398	14.4325	0.0614317	0.671433	NA	31.0993	-0.0118383	0.936377	NA	csmd3	CUB and sushi domain-containing protein 3
63399	188.141	0.0422025	0.772502	0.977704	254.899	-0.00430976	0.967433	0.989412		hypothetical protein BRAFLDRAFT_63399
63401	38.7837	0.132106	0.431863	0.885614	4.91106	-0.0368663	0.715757	NA		hypothetical protein BRAFLDRAFT_63401
63402	27.6192	0.108449	0.515588	0.911594	6.83102	-0.0450724	0.682943	NA		hypothetical protein BRAFLDRAFT_63402
63405	37.6012	0.22559	0.182404	0.788992	64.3571	-0.110192	0.441399	0.764248		hypothetical protein BRAFLDRAFT_63405
63406	0.213102	0.0260273	0.425679	NA	0.0690915	0.0114508	0.613013	NA	nphn	Nephrin
63408	0.48293	0.0209	0.563818	NA	1.18103	0.0120011	0.835334	NA		hypothetical protein BRAFLDRAFT_63408
63414	1.8662	-0.028256	0.665003	NA	3.13783	-0.123489	0.16701	NA		hypothetical protein BRAFLDRAFT_63414
63424	5.30809	0.0355333	0.727412	NA	63.0612	-0.102757	0.471883	0.779392	sts	Steryl-sulfatase
63425	3.34924	-0.00761497	0.937815	NA	1.88898	0.0361496	0.633562	NA		hypothetical protein BRAFLDRAFT_63425
63426	29.0235	-0.139596	0.408135	0.879568	20.279	0.058291	0.689527	NA		hypothetical protein BRAFLDRAFT_63426
63427	32.1177	0.0837406	0.622742	0.946146	31.1388	-0.113881	0.442729	NA		hypothetical protein BRAFLDRAFT_63427
63430	47.8027	-0.00525778	0.970727	0.99515	110.19	-0.0483553	0.718829	0.907116	thoc1	THO complex subunit 1
63431	8.52834	0.011273	0.913377	NA	15.6513	-0.135572	0.341273	NA	tirap	Toll/interleukin-1 receptor domain-containing adapter protein
63432	6.5049	-0.0460828	0.725063	NA	3.49388	-0.170693	0.0696264	NA		hypothetical protein BRAFLDRAFT_63432
63433	0.12203	-0.0236002	0.444994	NA	0.104331	-0.0153874	0.496385	NA		hypothetical protein BRAFLDRAFT_63433
63435	235.155	-0.178863	0.173888	0.783654	153.524	0.0514509	0.666394	0.883385		hypothetical protein BRAFLDRAFT_63435
63436	521.128	-0.188647	0.106028	0.727918	314.819	-0.0748337	0.48218	0.784328	k319l	Dyslexia-associated protein KIAA0319-like protein
63437	20.9254	0.126315	0.429465	NA	18.3313	-0.200309	0.156809	NA	k319l	Dyslexia-associated protein KIAA0319-like protein
63438	5.29181	-0.16771	0.169534	NA	3.10159	0.0245127	0.784163	NA	rbp2a	Reticulocyte-binding protein 2 homolog a
63445	205.668	0.0636935	0.633865	0.948093	228.111	0.16303	0.166047	0.51824	vtc1a	V-type proton ATPase subunit C 1-A
63446	46.4848	-0.0967552	0.568345	0.931446	142.113	0.0452714	0.720242	0.907597		hypothetical protein BRAFLDRAFT_63446
63447	0.550361	0.00697114	0.870743	NA	3.02896	-0.00377764	0.961447	NA	nat16	Probable N-acetyltransferase 16
63449	7.0749	0.0867588	0.474578	NA	1.24647	-0.012135	0.852548	NA		hypothetical protein BRAFLDRAFT_63449
63455	474.376	0.11653	0.273026	0.837853	391.23	-0.1509	0.116266	0.446243	p5cr1	Pyrroline-5-carboxylate reductase 1, mitochondrial
63460	81.3442	-0.126515	0.445632	0.88902	7.11768	-0.0211008	0.862717	NA	al8a1	2-aminomuconic semialdehyde dehydrogenase
63461	0.112916	0.0163667	0.583173	NA	0.0618393	0.0109743	0.627211	NA		hypothetical protein BRAFLDRAFT_63461
63462	0	NA	NA	NA	1.92015	0.0103998	0.878416	NA	tm56a	Transmembrane protein 56-A
63467	47.5006	0.183934	0.276562	0.837853	30.8647	0.149857	0.312214	NA		hypothetical protein BRAFLDRAFT_63467
63470	0.510661	-0.0180565	0.614703	NA	0.104331	-0.0153874	0.496385	NA	lrr70	Leucine-rich repeat-containing protein 70
63471	22.9164	0.0699431	0.678871	NA	15.7654	-0.0336817	0.811947	NA	mffb	Mitochondrial fission factor homolog B
63472	16.3398	-0.0305974	0.85036	NA	32.5669	0.127907	0.388377	NA	siat1	Beta-galactoside alpha-2,6-sialyltransferase 1
63473	15.7552	0.168042	0.240273	NA	49.269	-0.00512352	0.972064	NA	tmm56	Transmembrane protein 56
63474	143.869	0.17489	0.220801	0.816999	213.733	0.231224	0.0453258	0.287774	trio	Triple functional domain protein
63480	214.726	0.0176989	0.895635	0.987781	574.55	-0.0042526	0.961271	0.98854		hypothetical protein BRAFLDRAFT_63480
63484	0.534785	-0.0185048	0.601685	NA	1.16338	-0.0186289	0.757832	NA	samh1	Deoxynucleoside triphosphate triphosphohydrolase SAMHD1
63486	0.305052	-0.0133085	0.69851	NA	0	NA	NA	NA	sgs4	Salivary glue protein Sgs-4
63488	9.50918	0.00948659	0.94542	NA	4.20007	-0.0423055	0.675657	NA	rtn4r	Reticulon-4 receptor
63489	33.5908	0.165858	0.329638	0.861188	31.1962	-0.299148	0.0436101	NA		hypothetical protein BRAFLDRAFT_63489
63494	1.15731	-0.0354501	0.571344	NA	4.16098	-0.00671982	0.947091	NA	cradd	Death domain-containing protein CRADD
63498	0.919604	-0.0376593	0.493767	NA	1.21843	-0.00239238	0.969434	NA		hypothetical protein BRAFLDRAFT_63498
63502	4.25956	0.0856113	0.442974	NA	0.644438	0.0192956	0.669267	NA		hypothetical protein BRAFLDRAFT_63502
63505	101.795	-0.136111	0.370578	0.876874	241.548	0.0910803	0.395672	0.736271	nudt7	Peroxisomal coenzyme A diphosphatase NUDT7
63511	0.743877	0.0422104	0.302663	NA	0.11049	-0.0152663	0.501274	NA	pats1	Probable serine/threonine-protein kinase pats1
63512	0.0532755	0.0129058	0.665042	NA	0	NA	NA	NA		hypothetical protein BRAFLDRAFT_63512
63514	0	NA	NA	NA	0.0690915	0.0114508	0.613013	NA	ctr2
63516	1.08463	-0.0154393	0.784188	NA	1.04243	0.0200866	0.718411	NA	ctrb1	Chymotrypsinogen B
63523	6.89745	-0.0206081	0.865499	NA	10.4517	0.0529945	0.687401	NA		hypothetical protein BRAFLDRAFT_63523
63525	135.569	-0.186287	0.241127	0.827723	156.056	-0.34646	0.00606702	0.0980568	hnmt	Histamine N-methyltransferase
63528	43.0131	-0.149541	0.379749	0.878064	46.5929	-0.161556	0.270089	NA	ergi3	Endoplasmic reticulum-Golgi intermediate compartment protein 3
63537	12.3892	0.106185	0.411821	NA	2.23833	0.110494	0.168835	NA		hypothetical protein BRAFLDRAFT_63537
63538	19.3914	0.00265668	0.946334	NA	0.33076	-0.0176966	0.548929	NA	scub1	Signal peptide, CUB and EGF-like domain-containing protein 1
63586	22.5644	0.0491135	0.765035	NA	34.1088	-0.0381049	0.797154	NA	fpgt	Fucose-1-phosphate guanylyltransferase
63587	158.259	-0.0503073	0.712119	0.968777	337.728	0.103344	0.317343	0.672855	gh312	4-substituted benzoates-glutamate ligase GH3.12
63588	65.0076	-0.100063	0.541142	0.922005	41.4387	0.0487485	0.738128	NA	gab1	GRB2-associated-binding protein 1
63592	0	NA	NA	NA	0.974275	0.00875016	0.852614	NA		hypothetical protein BRAFLDRAFT_63592
63593	0	NA	NA	NA	7.57077	-0.0165611	0.857949	NA	vegfc	Vascular endothelial growth factor C
63594	0	NA	NA	NA	0.249491	0.0216703	0.402477	NA	socs3	Suppressor of cytokine signaling 3
63595	0.265397	-0.00325964	0.924731	NA	0.408099	-0.00127651	0.965716	NA	vwde	von Willebrand factor D and EGF domain-containing protein
63596	1.01342	0.00149944	0.979665	NA	2.14585	-0.0325654	0.684858	NA	vwde	von Willebrand factor D and EGF domain-containing protein
63599	500.339	0.00326453	0.975185	0.995866	271.863	-0.169769	0.0830731	0.381929	gnl3l	Guanine nucleotide-binding protein-like 3-like protein
63603	39.2445	0.151717	0.372819	0.876997	50.4962	-0.0228567	0.872792	NA	aadat	Kynurenine/alpha-aminoadipate aminotransferase, mitochondrial
63604	0.271196	0.0285	0.401731	NA	0.394333	0.0109529	0.724441	NA	pxdn	Peroxidasin homolog
63612	85.4627	0.243771	0.138977	0.763868	80.7271	0.157769	0.23752	0.600864	pao
63623	36.6767	0.0425137	0.801887	0.982725	12.5095	0.208497	0.119315	NA	nrx4	Neurexin-4
63624	0.896141	0.00707574	0.881133	NA	2.18767	-0.166398	0.0229661	NA		hypothetical protein BRAFLDRAFT_63624
63626	0.986121	-0.00285631	0.966926	NA	1.31145	-0.0169852	0.789671	NA		hypothetical protein BRAFLDRAFT_63626
63627	13.8518	0.0364767	0.79341	NA	3.01147	0.131308	0.127996	NA	rxfp1	Relaxin receptor 1
63628	1.44096	0.016554	0.782604	NA	0.991766	0.0380828	0.476521	NA	rxfp1	Relaxin receptor 1
63633	1406.11	-0.113621	0.249766	0.829202	773.836	-0.108417	0.23768	0.600864	ttca	tRNA-cytidine(32) 2-sulfurtransferase
63634	0.71802	0.0133094	0.747825	NA	0.339613	-0.0039676	0.900098	NA	gpr54	G-protein coupled receptor 54
63635	241.202	0.187744	0.157549	0.773765	110.454	0.0614364	0.646703	0.87517	dclk1	Serine/threonine-protein kinase DCLK1
63636	473.236	0.090009	0.517054	0.912538	441.371	0.00573076	0.956296	0.986965	clock	Circadian locomoter output cycles protein kaput
63637	447.61	-0.0263139	0.825779	0.984492	304.444	0.029357	0.782396	0.928078	anr10	Ankyrin repeat domain-containing protein 10
63646	1.85526	0.0233401	0.74279	NA	0.521171	0.0450378	0.224026	NA	intu	Protein inturned
63652	272.289	-0.048148	0.696053	0.965621	573.421	0.0391596	0.636324	0.871215	tect1	Tectonic-1
63656	75.8227	0.102801	0.529743	0.916501	69.911	0.107872	0.435311	0.759484	nfip1	NEDD4 family-interacting protein 1
63660	0.12203	-0.0236002	0.444994	NA	0.25106	0.00072591	0.977851	NA		hypothetical protein BRAFLDRAFT_63660
63661	0.226385	-0.00223747	0.947126	NA	0.441275	-0.0159279	0.667889	NA		hypothetical protein BRAFLDRAFT_63661
63663	4.90803	0.0830595	0.445603	NA	2.3817	-0.028909	0.696248	NA		hypothetical protein BRAFLDRAFT_63663
63669	0	NA	NA	NA	4.55025	-0.00354938	0.971005	NA	rgn	Regucalcin
63671	0.191445	0.0248675	0.439936	NA	0	NA	NA	NA	rgn	Regucalcin
63672	0.647031	-0.0384357	0.31858	NA	0.648531	-0.0119896	0.753348	NA	rgn	Regucalcin
63676	257.742	-0.0462709	0.718678	0.970262	184.855	-0.0736584	0.58134	0.847567	nek4	Serine/threonine-protein kinase Nek4
63690	2045.08	-0.00753846	0.925533	0.989317	1206.75	0.0871094	0.297442	0.657268	ak17a	A-kinase anchor protein 17A
63692	185.84	0.0163644	0.913929	0.988476	161.903	-0.0599743	0.600888	0.858279		hypothetical protein BRAFLDRAFT_63692
63693	73.0956	0.141271	0.403702	0.879401	89.2794	-0.29502	0.0311338	0.240382	rn150	RING finger protein 150
63694	211.505	0.0615238	0.688236	0.963984	346.952	0.107828	0.325155	0.680142	unc50	Protein unc-50 homolog
63696	49.1444	-0.195793	0.247295	0.827723	94.6807	0.257355	0.0460901	0.289795	ust	Uronyl 2-sulfotransferase
63697	1.16572	0.0178967	0.773095	NA	0.694445	0.0342193	0.445249	NA	hst2	Heparan sulfate 2-O-sulfotransferase hst-2
63698	0	NA	NA	NA	3.65231	-0.01651	0.827488	NA	ust	Uronyl 2-sulfotransferase
63701	288.975	-0.0457015	0.744901	0.975525	193.799	-0.0514608	0.642632	0.87395		hypothetical protein BRAFLDRAFT_63701
63703	13.0184	0.205048	0.168283	NA	14.8278	0.327613	0.0185593	NA	cd033	UPF0462 protein C4orf33 homolog
63704	0.451935	-0.0373381	0.324999	NA	0.502398	0.00886457	0.812969	NA	dyhc2	Dynein heavy chain-like protein PF11_0240
63706	0.0592317	-0.0172871	0.562656	NA	0.0602596	-0.0140474	0.533881	NA	grcr1	Glutaredoxin domain-containing cysteine-rich protein 1
63709	15.3236	-0.103302	0.475022	NA	14.2131	0.0552585	0.690769	NA	ncl1	B-box type zinc finger protein ncl-1
63711	1030.74	0.0582924	0.600368	0.941526	397.299	-0.137516	0.198104	0.557179	n4bp2	NEDD4-binding protein 2
63720	496.992	-0.252452	0.0709302	0.677267	485.167	-0.0769796	0.445563	0.766441	atp7a	Copper-transporting ATPase 1
63729	433.52	0.0204929	0.860906	0.986264	350.947	0.0279984	0.773182	0.926643	alg11	GDP-Man:Man(3)GlcNAc(2)-PP-Dol alpha-1,2-mannosyltransferase
63732	8.10209	0.0189249	0.888203	NA	15.7457	0.0405552	0.772391	NA	clcc	Chloride channel protein C
63734	22.216	0.0474148	0.769629	NA	13.7628	0.0503579	0.716421	NA	asic5	Acid-sensing ion channel 5
63735	0.144065	0.0232234	0.463383	NA	0.11049	-0.0152663	0.501274	NA	asic5	Acid-sensing ion channel 5
63736	1.18264	0.0109734	0.83852	NA	0.0600644	-0.0141344	0.530394	NA	stea3	Metalloreductase STEAP3
63737	0.361643	-0.0222592	0.52783	NA	0.591569	-0.0401723	0.239379	NA	met7a	Methyltransferase-like protein 7A
63738	4.78545	0.011349	0.913138	NA	10.4198	0.134263	0.284342	NA	met7a	Methyltransferase-like protein 7A
63739	50.9822	0.0826325	0.626462	0.946431	149.133	0.0474825	0.684782	0.890686	met7a	Methyltransferase-like protein 7A
63740	43.9948	0.127539	0.45373	0.890865	109.396	0.085481	0.514978	0.804735	met7a	Methyltransferase-like protein 7A
63743	341.705	0.259753	0.0468524	0.615782	553.232	0.29866	0.000764887	0.0275774	t184c	Transmembrane protein 184C
63747	26.2207	-0.0594208	0.720186	NA	56.487	0.0610614	0.67181	0.886256	oxsm	3-oxoacyl-[acyl-carrier-protein] synthase, mitochondrial
63748	538.366	-0.19469	0.109564	0.732079	489.005	-0.047474	0.605914	0.860132	int12	Integrator complex subunit 12
63749	0	NA	NA	NA	0.336027	-0.00017001	0.995278	NA		hypothetical protein BRAFLDRAFT_63749
63750	0.685167	0.0338771	0.455598	NA	0.774707	0.0363015	0.422073	NA	un93a	Protein unc-93 homolog A
63751	256.272	-0.0518939	0.714375	0.969044	124.019	-0.298525	0.0223343	0.201716	fbxw7	F-box/WD repeat-containing protein 7
63756	1.26196	-0.00374423	0.949922	NA	0.397882	-0.0234565	0.471255	NA	nxpe3	NXPE family member 3
63757	69.603	0.0609914	0.717173	0.969474	90.857	0.00965991	0.942107	0.982954	fbx8	F-box only protein 8
63759	3.24399	-0.143116	0.158021	NA	1.86645	-0.015154	0.836826	NA	gcya3
63761	0.176322	0.00844436	0.795842	NA	0.274187	-0.00596463	0.820041	NA	udb33	UDP-glucuronosyltransferase 2B33
63763	0	NA	NA	NA	0.0665391	0.0114034	0.613221	NA		hypothetical protein BRAFLDRAFT_63763
63764	66.1246	-0.0190385	0.908879	0.988476	232.066	0.1176	0.322254	0.678238	adppt	L-aminoadipate-semialdehyde dehydrogenase-phosphopantetheinyl transferase
63771	58.6838	0.190022	0.243451	0.827723	48.9766	-0.13467	0.344433	NA	sh3r1	E3 ubiquitin-protein ligase SH3RF1
63772	204.378	0.299536	0.0386678	0.587425	340.804	0.0814899	0.405253	0.741497	coq2	4-hydroxybenzoate polyprenyltransferase, mitochondrial
63773	145.263	0.118556	0.433017	0.886204	302.942	0.0391551	0.681837	0.890244	glrx2	Glutaredoxin-2, mitochondrial
63786	49.9912	0.170062	0.314129	0.858036	6.68108	0.128196	0.272341	NA	cah10	Carbonic anhydrase-related protein 10
63787	0.389252	-0.0324877	0.358807	NA	0.401526	-0.0140216	0.643979	NA	sia8d	CMP-N-acetylneuraminate-poly-alpha-2,8-sialyltransferase
63788	0	NA	NA	NA	0.0623727	0.0111364	0.621162	NA	sia8f	Alpha-2,8-sialyltransferase 8F
63789	1.06133	-0.0522493	0.318864	NA	3.45414	-0.00363128	0.966871	NA	sia8d	CMP-N-acetylneuraminate-poly-alpha-2,8-sialyltransferase
63791	0	NA	NA	NA	0.0665391	0.0114034	0.613221	NA	scp1	Sarcoplasmic calcium-binding proteins I, III, and IV
63793	10.2398	-0.0403714	0.763979	NA	23.7596	0.201106	0.172756	NA	met7a	Methyltransferase-like protein 7A
63795	1.70242	0.049004	0.43426	NA	1.33385	-0.0184191	0.76203	NA	fa5	Coagulation factor V
63796	0.284856	-0.028945	0.385631	NA	0.359375	0.00549434	0.848758	NA		hypothetical protein BRAFLDRAFT_63796
63797	4.16549	-0.0429153	0.645004	NA	10.1299	-0.0900236	0.431622	NA	mfgm	Lactadherin
63805	0	NA	NA	NA	0.443953	-0.0038315	0.91098	NA	ach10	Neuronal acetylcholine receptor subunit alpha-10
63808	1.22538	0.0324573	0.573442	NA	1.2263	-0.0636727	0.260029	NA	plmn	Plasminogen
63809	0.581455	0.0158484	0.738541	NA	0.660616	0.00776096	0.857412	NA	plmn	Plasminogen
63810	1.03136	0.0321653	0.567003	NA	4.80835	-0.0764681	0.473193	NA	zn678	Zinc finger protein 678
63812	0	NA	NA	NA	0.0690915	0.0114508	0.613013	NA	fbn2	Fibrillin-2
63814	1.449	0.0267937	0.685727	NA	1.59729	0.00101407	0.987045	NA	notch
63817	0.231824	-0.00409329	0.901291	NA	1.29903	0.00563844	0.929902	NA	tmm56	Transmembrane protein 56
63818	37.2487	-0.079176	0.639422	0.949506	41.2257	-0.199571	0.168227	NA	otud4	OTU domain-containing protein 4
63819	27.0399	0.17052	0.311384	0.856199	16.8732	0.0763174	0.597833	NA	sp20h	Transcription factor SPT20 homolog
63821	98.3328	0.00321464	0.983022	0.996919	142.582	-0.038065	0.757141	0.92387	sp20h	Transcription factor SPT20 homolog
63824	23.6918	-0.117684	0.463084	NA	19.7902	0.0342683	0.814255	NA	linb
63825	12.7273	-0.0221742	0.874206	NA	10.3445	-0.00226373	0.984575	NA	helz2	Helicase with zinc finger domain 2
63827	36.237	0.113742	0.487946	0.900399	37.8787	0.368567	0.0120259	NA	glra1	Glycine receptor subunit alphaZ1
63831	0	NA	NA	NA	0.0901327	0.0122467	0.588346	NA	tri56	E3 ubiquitin-protein ligase TRIM56
63832	1.02381	0.00256435	0.963693	NA	1.41813	0.0243831	0.676178	NA		hypothetical protein BRAFLDRAFT_63832
63833	0.177695	-0.026528	0.406675	NA	0.16459	-0.0205315	0.402696	NA	dyhc2	Cytoplasmic dynein 2 heavy chain 1
63834	2.21418	0.0264656	0.750614	NA	0.988211	-0.0313763	0.582183	NA		hypothetical protein BRAFLDRAFT_63834
63836	0	NA	NA	NA	0.0618393	0.0109743	0.627211	NA		hypothetical protein BRAFLDRAFT_63836
63837	0	NA	NA	NA	0.0665391	0.0114034	0.613221	NA	clc4m	C-type lectin domain family 4 member M
63838	0	NA	NA	NA	0.0600644	-0.0141344	0.530394	NA	ttc28	Tetratricopeptide repeat protein 28
63839	16.9729	-0.0344007	0.827339	NA	15.4486	-0.00979636	0.945285	NA	sh319	SH3 domain-containing protein 19
63840	0.282647	0.0291167	0.39603	NA	0.536229	0.0114315	0.779632	NA	tmm56	Transmembrane protein 56
63844	30.2375	-0.0544397	0.747717	0.975525	18.8032	0.0570141	0.686277	NA	kpba	Probable phosphorylase b kinase regulatory subunit alpha
63845	7.97907	-0.0755436	0.583724	NA	10.0107	-0.133692	0.29573	NA		hypothetical protein BRAFLDRAFT_63845
63849	8.37326	-0.0919311	0.514605	NA	4.00698	-0.0178632	0.850118	NA	dyhc2	Cytoplasmic dynein 2 heavy chain 1
63851	31.8073	0.187698	0.244373	0.827723	19.3837	-0.0450427	0.754073	NA	dyhc2	Cytoplasmic dynein 2 heavy chain 1
63854	21.1854	-0.197887	0.227824	NA	24.6113	0.253794	0.0863438	NA	chpt1	Cholinephosphotransferase 1
63857	1547.37	-0.0980648	0.434089	0.886204	907.65	-0.338309	0.0011332	0.0365562	mtus2	Microtubule-associated tumor suppressor candidate 2
63858	1.12084	-0.0395387	0.522181	NA	0.0623727	0.0111364	0.621162	NA	ttc22	Tetratricopeptide repeat protein 22
63860	409.655	-0.157144	0.195015	0.799247	385.817	0.0446133	0.649117	0.875748	zn271	Zinc finger protein 271
63863	0.534398	-0.00910492	0.819517	NA	0.105742	0.0122467	0.588346	NA	ifi44	Interferon-induced protein 44
63864	1.56002	0.0393006	0.554751	NA	0	NA	NA	NA		hypothetical protein BRAFLDRAFT_63864
63865	2.07582	0.0560375	0.46243	NA	0.683015	0.0027269	0.949393	NA	ifi44	Interferon-induced protein 44
63866	0.333483	0.007443	0.828151	NA	0.211483	0.0198777	0.424179	NA		hypothetical protein BRAFLDRAFT_63866
63867	0.0528633	0.0128954	0.66506	NA	0.190995	0.00728208	0.773494	NA	tri56	E3 ubiquitin-protein ligase TRIM56
63868	0.217822	0.0103469	0.757091	NA	0.5439	0.0267275	0.431571	NA		hypothetical protein BRAFLDRAFT_63868
63869	477.769	-0.343162	0.00611956	0.268241	266.355	-0.0922194	0.376544	0.718463	aimp1	Aminoacyl tRNA synthase complex-interacting multifunctional protein 1
63870	0.485229	-0.0320183	0.362522	NA	0.0600644	-0.0141344	0.530394	NA		hypothetical protein BRAFLDRAFT_63870
63873	0.37032	-0.0315128	0.365853	NA	1.11055	-0.0431998	0.397185	NA		hypothetical protein BRAFLDRAFT_63873
63874	0.231012	-0.0128318	0.700657	NA	0.767944	-0.00130735	0.976927	NA		hypothetical protein BRAFLDRAFT_63874
63875	0.596895	0.0158558	0.692365	NA	0.279918	-0.00129557	0.964137	NA	trim2	Tripartite motif-containing protein 2
63876	8.18013	-0.0316373	0.818757	NA	13.1504	-0.178035	0.207062	NA	kbtb2	Kelch repeat and BTB domain-containing protein 2
63877	131.142	-0.15414	0.315845	0.858257	150.924	-0.0151465	0.905297	0.970588	kbtb6	Kelch repeat and BTB domain-containing protein 6
63878	71.6255	0.0430073	0.795211	0.98195	50.9537	0.0415229	0.773502	NA	kbtb6	Kelch repeat and BTB domain-containing protein 6
63880	577.694	0.174502	0.192691	0.797427	359.713	0.39147	0.000126426	0.00825705	dur3	Urea-proton symporter DUR3
63881	0.331974	0.0191804	0.582482	NA	0	NA	NA	NA	tssk4	Testis-specific serine/threonine-protein kinase 4
63882	0.452331	0.00748382	0.840322	NA	0.214431	-0.0056123	0.822923	NA	ttc28	Tetratricopeptide repeat protein 28
63883	102.549	-0.0188743	0.908697	0.988476	25.5379	-0.0552546	0.709434	NA	frpd4	FERM and PDZ domain-containing protein 4
63884	888.199	-0.10607	0.305721	0.851562	807.885	-0.257655	0.00410577	0.0788309	ube3a	Ubiquitin-protein ligase E3A
63887	1504.3	-0.0804077	0.452376	0.890634	718.478	-0.209457	0.0263382	0.21912	tri59	Tripartite motif-containing protein 59
63895	96.154	0.117786	0.450348	0.890634	81.7653	-0.119976	0.365811	0.711269	ubp7	Ubiquitin carboxyl-terminal hydrolase 7
63896	1.96733	0.0410686	0.619991	NA	0.773533	-0.0489882	0.323463	NA	ubp7	Ubiquitin carboxyl-terminal hydrolase 7
63900	13.5799	-0.0857429	0.588454	NA	15.5044	-0.0287607	0.841536	NA		hypothetical protein BRAFLDRAFT_63900
63901	8.97673	-0.119129	0.39645	NA	14.6348	-0.0897846	0.516385	NA		hypothetical protein BRAFLDRAFT_63901
63902	0.112916	0.0163667	0.583173	NA	0	NA	NA	NA		hypothetical protein BRAFLDRAFT_63902
63904	2.19596	0.058512	0.441192	NA	1.00246	-0.00153409	0.978188	NA		hypothetical protein BRAFLDRAFT_63904
63906	179.707	0.105256	0.467733	0.894528	122.232	0.00415979	0.973747	0.992235	mfsd8	Major facilitator superfamily domain-containing protein 8
63907	316.437	0.0823095	0.513232	0.910615	257.484	-0.103916	0.286712	0.647931	sylc	Leucine--tRNA ligase, cytoplasmic
63908	76.9193	0.140946	0.399319	0.879401	212.224	-0.109908	0.328429	0.682238	nudc2	NudC domain-containing protein 2
63909	0.751813	0.0364124	0.38236	NA	0	NA	NA	NA		hypothetical protein BRAFLDRAFT_63909
63910	54.7258	-0.0308223	0.855745	0.986264	80.6678	0.347222	0.0123853	0.146855	pgm2	Phosphoglucomutase-2
63916	137.887	0.300296	0.053654	0.628708	385.123	0.0295478	0.738014	0.914699	ci142
63918	6.65638	-0.0549605	0.628891	NA	15.2445	-0.0167753	0.905887	NA	calm	Calmodulin
63919	0	NA	NA	NA	0.104331	-0.0153874	0.496385	NA	ada1d	Alpha-1D adrenergic receptor
63920	135.773	0.141474	0.37186	0.876997	34.789	0.205902	0.162284	NA	xpp3	Xaa-Pro aminopeptidase 3
63921	42.9151	0.143295	0.395693	0.879401	41.061	-0.0280941	0.846336	NA	f10a1	Hsc70-interacting protein
63923	225.25	0.0689	0.627384	0.946431	246.259	-0.0349857	0.764833	0.925921	cnga3	Cyclic nucleotide-gated cation channel alpha-3
63924	436.126	0.114538	0.34942	0.872021	1016.17	0.209888	0.00381237	0.0759423	ubp12	Ubiquitin carboxyl-terminal hydrolase 12
63926	3.35289	-0.0845258	0.398774	NA	9.45059	-0.135059	0.300567	NA	csmd1	CUB and sushi domain-containing protein 1
63927	2.4788	0.0268208	0.746331	NA	12.2566	0.0745874	0.579773	NA	cp2u1	Cytochrome P450 2U1
63929	11.7794	0.0695148	0.638863	NA	11.359	-0.0250314	0.854615	NA	cp2f2	Cytochrome P450 2F2
63931	0.0638151	0.014208	0.632404	NA	0	NA	NA	NA	ttc28	Tetratricopeptide repeat protein 28
63933	93.3623	0.0969441	0.549751	0.926373	41.3274	-0.0385954	0.791214	NA	fry	Protein furry homolog
63935	23.5128	0.0347593	0.835506	NA	43.8812	0.0899637	0.540158	NA	ccd24	Coiled-coil domain-containing protein 24
63937	0.852408	0.0396585	0.318484	NA	0.258312	0.000668982	0.979459	NA		hypothetical protein BRAFLDRAFT_63937
63938	3.14381	-0.0567371	0.517583	NA	6.98851	0.191792	0.101722	NA	ud15	UDP-glucuronosyltransferase 1-5
63939	3.37691	-0.102299	0.23791	NA	3.13015	0.0698782	0.452437	NA	gcy8e	Soluble guanylate cyclase 88E
63940	7.77959	0.0816509	0.487231	NA	12.4898	-0.0982174	0.459155	NA	sc6a5	Sodium- and chloride-dependent glycine transporter 2
63942	0.0912014	0.0161347	0.588603	NA	0.305764	0.0265514	0.353193	NA	xkr7	XK-related protein 7
63943	0.218832	0.0273039	0.412421	NA	0.531166	0.0389888	0.328479	NA	xkr8	XK-related protein 8
63948	0.908724	-0.0534734	0.237121	NA	0.268411	-0.0231394	0.37446	NA	cnbd2	Cyclic nucleotide-binding domain-containing protein 2
63950	0	NA	NA	NA	0.0602596	-0.0140474	0.533881	NA	col10	Collectin-10
63951	0.390657	-0.0178642	0.612617	NA	0.572045	-0.0322226	0.439409	NA	zn112	Zinc finger protein 112
63956	1073.2	0.192115	0.0595976	0.656128	823.46	0.106255	0.239402	0.60238	frg1	Protein FRG1
63957	139.463	0.106404	0.49724	0.904444	197.05	-0.00269723	0.980803	0.994786	anm7	Protein arginine N-methyltransferase 7
63963	0.233163	-0.00498181	0.88286	NA	1.2844	0.0507414	0.398884	NA	prp2	Repetitive proline-rich cell wall protein 2
63967	1.11432	0.00831663	0.88794	NA	5.16814	-0.0337087	0.751018	NA	trpc4	Short transient receptor potential channel 4
63968	2.1166	0.0657071	0.451217	NA	0.709293	-0.00582389	0.888284	NA		hypothetical protein BRAFLDRAFT_63968
63969	11.9901	0.0501889	0.734356	NA	8.43256	0.0373325	0.768686	NA	mrvi1	Protein MRVI1
63987	19.3655	0.0127028	0.939148	NA	6.64828	0.169035	0.152007	NA		hypothetical protein BRAFLDRAFT_63987
63988	0.549044	-0.0221693	0.538337	NA	0	NA	NA	NA		hypothetical protein BRAFLDRAFT_63988
63989	6.04582	-0.10625	0.352933	NA	0.120324	-0.0193275	0.418233	NA	tmc3	Transmembrane channel-like protein 3
63993	0.113878	-0.00263537	0.931886	NA	0.854413	0.0549881	0.289054	NA		hypothetical protein BRAFLDRAFT_63993
63995	347.762	-0.112694	0.336516	0.865576	223.414	-0.165184	0.106223	0.427707	ci078
64000	228.266	0.0591383	0.657955	0.954124	251.316	0.25515	0.0180907	0.181946	gtpb6	Putative GTP-binding protein 6
64001	318.088	-0.0981086	0.459927	0.890946	260.781	0.0305259	0.787311	0.929566	tdrd5	Tudor domain-containing protein 5
64002	3.28855	0.163698	0.0819428	NA	3.08341	-0.0357103	0.699022	NA	odba	2-oxoisovalerate dehydrogenase subunit alpha, mitochondrial
64003	197.249	-0.133788	0.295636	0.84475	167.913	0.0348224	0.764567	0.925921	ypf17	Protein PF14_0175
64008	0.288221	0.00350964	0.919446	NA	0	NA	NA	NA		hypothetical protein BRAFLDRAFT_64008
64035	0.112916	0.0163667	0.583173	NA	0.11049	-0.0152663	0.501274	NA	aa2ar	Adenosine receptor A2a
64036	413.118	0.0488188	0.69868	0.965621	188.487	-0.106365	0.388817	0.730682		hypothetical protein BRAFLDRAFT_64036
64039	3.98926	-0.00209366	0.983098	NA	3.3104	0.0116544	0.899023	NA		hypothetical protein BRAFLDRAFT_64039
64047	858.6	-0.056176	0.578366	0.934757	830.801	-0.0479319	0.597534	0.857324	ccd94
64064	0.141938	-0.00494685	0.875819	NA	0.630671	-0.00683912	0.86258	NA	avr1	Avidin-related protein 1
64067	6.15096	-0.0112441	0.915135	NA	3.94374	-0.204748	0.0393383	NA		hypothetical protein BRAFLDRAFT_64067
64068	1.96485	-0.033977	0.644067	NA	0.761621	-0.0532579	0.266412	NA	mrc2	C-type mannose receptor 2
64071	153.668	-0.0218043	0.877557	0.986264	91.2009	-0.0847124	0.514231	0.804041	fat1	Protocadherin Fat 1
64082	1.76539	0.000880952	0.990448	NA	4.78504	0.0446178	0.668639	NA		hypothetical protein BRAFLDRAFT_64082
64090	0	NA	NA	NA	0.0602596	-0.0140474	0.533881	NA		hypothetical protein BRAFLDRAFT_64090
64097	4.95356	-0.0704442	0.535819	NA	6.7932	0.0836247	0.491395	NA	m4a18	Membrane-spanning 4-domains subfamily A member 18
64100	1988.73	-0.0213453	0.816005	0.983463	1938.22	-0.0332217	0.657146	0.879709	wee1b	Wee1-like protein kinase 1-B
64101	162.343	-0.510916	0.00084618	0.072833	212.06	-0.271514	0.016983	0.177295		hypothetical protein BRAFLDRAFT_64101
64103	0.105727	0.0195589	0.524738	NA	0.313016	0.023385	0.383466	NA	nxpe3	NXPE family member 3
64104	431.596	-0.114027	0.308713	0.853401	124.231	-0.268493	0.0342105	0.252164	shan3	SH3 and multiple ankyrin repeat domains protein 3
64112	10.6677	0.165386	0.229851	NA	7.14173	-0.0435124	0.716671	NA		hypothetical protein BRAFLDRAFT_64112
64113	0.0887927	0.0159757	0.59178	NA	0.28124	-0.0233382	0.372698	NA		hypothetical protein BRAFLDRAFT_64113
64123	0.475144	-0.0214739	0.545539	NA	14.5429	0.149089	0.28412	NA	plmn	Plasminogen (Fragment)
64136	72.2153	-0.172725	0.302568	0.84898	29.9881	-0.143058	0.335005	NA	tnnt	Troponin T
64139	10.2234	-0.0280751	0.806623	NA	63.5198	0.0111666	0.938556	0.981765	lpal2	Putative apolipoprotein(a)-like protein 2
64151	136.763	0.0909249	0.512186	0.909486	124.495	-0.112226	0.351002	0.70218	ext2	Exostosin-2
64157	68.9638	0.0235417	0.886087	0.987165	58.8165	-0.149082	0.292941	0.654192	klh24	Kelch-like protein 24
64171	0.253539	-0.00279145	0.931567	NA	0	NA	NA	NA		hypothetical protein BRAFLDRAFT_64171
64173	0.419831	-0.00616416	0.863392	NA	0.282771	0.00573849	0.833597	NA	tr10b	Tumor necrosis factor receptor superfamily member 10B
64174	0.0638151	0.014208	0.632404	NA	0	NA	NA	NA	ttc28	Tetratricopeptide repeat protein 28
64248	112.576	0.315571	0.0398043	0.589992	176.511	0.116571	0.286411	0.647778	lap2
64249	0.539699	0.0167114	0.657694	NA	0.74494	0.0316637	0.421358	NA	opsd1	Rhodopsin, GQ-coupled
64251	0.0638151	0.014208	0.632404	NA	0.147892	-0.0153874	0.496385	NA		hypothetical protein BRAFLDRAFT_64251
64255	0	NA	NA	NA	0.182502	-0.00687042	0.785066	NA	nod1	Nucleotide-binding oligomerization domain-containing protein 1
64262	0.0887927	0.0159757	0.59178	NA	1.36932	-0.0143069	0.82273	NA	trim3	Tripartite motif-containing protein 3
64266	0.407935	-0.00173802	0.961583	NA	0.300322	-0.0237898	0.368033	NA	ebh	Extracellular matrix-binding protein ebh
64268	0.0528633	0.0128954	0.66506	NA	0.0623727	0.0111364	0.621162	NA		hypothetical protein BRAFLDRAFT_64268
64269	0	NA	NA	NA	0.66707	0.0388259	0.420203	NA		hypothetical protein BRAFLDRAFT_64269
64272	1.12631	0.0110346	0.85433	NA	0	NA	NA	NA		hypothetical protein BRAFLDRAFT_64272
64273	0.148024	0.00174648	0.956057	NA	0	NA	NA	NA		hypothetical protein BRAFLDRAFT_64273
64274	1.31918	-0.0355108	0.606844	NA	0.560799	-0.0187589	0.649126	NA	csp	Circumsporozoite protein
64276	37.3548	0.102267	0.547811	0.926251	74.0255	0.2279	0.0913776	0.400798	ehmt1	Histone-lysine N-methyltransferase EHMT1
64277	590.325	-0.127727	0.282114	0.839885	724.288	-0.0674733	0.42895	0.753438	hmgx4	HMG domain-containing protein 4
64278	152.681	0.0179389	0.89809	0.987815	300.017	0.168774	0.0848238	0.385467	desi1	Desumoylating isopeptidase 1
64283	0.0912014	0.0161347	0.588603	NA	0.0623727	0.0111364	0.621162	NA	cp089	UPF0764 protein C16orf89 homolog
64285	0	NA	NA	NA	0.0623727	0.0111364	0.621162	NA		hypothetical protein BRAFLDRAFT_64285
64294	5.25993	-0.183811	0.105126	NA	1.7903	0.0514442	0.466934	NA	btaf1	TATA-binding protein-associated factor 172
64295	7.28606	0.0698168	0.605024	NA	8.57146	0.00279375	0.982935	NA	btaf1	TATA-binding protein-associated factor 172
64297	465.883	-0.112843	0.267637	0.835805	224.001	-0.104166	0.369003	0.713758	k0195
64303	5.15137	0.111415	0.259411	NA	0.825716	-0.0148107	0.764914	NA		hypothetical protein BRAFLDRAFT_64303
64310	0.338749	0.0283733	0.402762	NA	0.907305	0.0650404	0.192019	NA	cp2d3	Cytochrome P450 2D3
64315	0	NA	NA	NA	2.55492	-0.00594684	0.944118	NA	cp18a	Cytochrome P450 18a1
64320	86.7349	-0.0317392	0.842408	0.986107	92.8193	0.401117	0.00207627	0.0528554	nol11	Nucleolar protein 11
64321	23.2476	-0.45121	0.00478891	NA	18.7213	0.0593057	0.684378	NA	lrc4b	Leucine-rich repeat-containing protein 4B
64322	0.0638151	0.014208	0.632404	NA	0	NA	NA	NA		hypothetical protein BRAFLDRAFT_64322
64325	0.567401	-0.0342042	0.347055	NA	0.601923	0.0254849	0.530047	NA	cckar	Cholecystokinin receptor
64327	21.2757	-0.0225813	0.893165	NA	17.0457	0.0165425	0.90849	NA	zn207	BUB3-interacting and GLEBS motif-containing protein ZNF207
64328	108.543	0.271152	0.0626116	0.664394	85.8314	-0.0325614	0.807713	0.940141	nst1	Stress response protein nst1
64329	33.9924	-0.0517778	0.758043	0.976566	114.245	-0.0653832	0.595547	0.856246		hypothetical protein BRAFLDRAFT_64329
64332	3.90061	-0.146698	0.12178	NA	3.33364	0.0212163	0.827391	NA	cnbd2	Cyclic nucleotide-binding domain-containing protein 2
64336	0.0610148	-0.017426	0.559548	NA	0.133078	0.0174195	0.465184	NA	chst3	Carbohydrate sulfotransferase 3
64337	3.78792	0.00183889	0.981029	NA	1.0479	0.0352354	0.545445	NA	stra6	Receptor for retinol uptake STRA6
64338	0.808147	-0.0453075	0.383654	NA	6.81817	0.00182017	0.987522	NA	stra6	Receptor for retinol uptake STRA6
64339	9.21575	-0.110152	0.444332	NA	9.94401	-0.157439	0.223915	NA	dbp2	ATP-dependent RNA helicase DBP2
64342	0.966556	-0.0104116	0.849005	NA	1.3252	-0.0320231	0.594367	NA		hypothetical protein BRAFLDRAFT_64342
64344	0.877517	0.0159631	0.746075	NA	0	NA	NA	NA		hypothetical protein BRAFLDRAFT_64344
64347	9.60043	0.0403261	0.755767	NA	19.1898	0.203586	0.148189	NA	zn568	Zinc finger protein 568
64348	1.32813	-0.00851287	0.891915	NA	3.63737	0.0687663	0.494981	NA		hypothetical protein BRAFLDRAFT_64348
64349	17.1565	0.407073	0.00757224	NA	76.6178	-0.013143	0.922599	0.976826	zg57	Gastrula zinc finger protein XlCGF57.1 (Fragment)
64352	0.266378	0.0270338	0.414877	NA	0.403538	-0.0058179	0.859286	NA		hypothetical protein BRAFLDRAFT_64352
64353	39.0367	0.0332779	0.844465	0.986264	10.1942	-0.0500319	0.704768	NA		hypothetical protein BRAFLDRAFT_64353
64354	32.8793	-0.126737	0.454748	0.890865	8.08989	-0.22221	0.0770521	NA		hypothetical protein BRAFLDRAFT_64354
64355	11.4522	-0.261405	0.0773806	NA	9.11512	0.0626895	0.629786	NA	tmc5	Transmembrane channel-like protein 5
64356	0	NA	NA	NA	0.0618393	0.0109743	0.627211	NA		hypothetical protein BRAFLDRAFT_64356
64360	1893.84	0.0818664	0.338056	0.86638	1218.37	0.059018	0.461216	0.772942	kc1d	Casein kinase I isoform delta
64361	18.5459	0.276371	0.0911176	NA	31.7755	0.0850223	0.566518	NA	rsad1	Radical S-adenosyl methionine domain-containing protein 1, mitochondrial
64362	513.595	-0.044988	0.657826	0.954124	648.374	0.0916362	0.305181	0.664251	rt07	28S ribosomal protein S7, mitochondrial
64376	10.106	0.0456563	0.735816	NA	15.4723	-0.154104	0.280064	NA		hypothetical protein BRAFLDRAFT_64376
64379	0.178149	-0.0257811	0.41579	NA	2.94524	-0.123783	0.165136	NA	lriq4	Leucine-rich repeat and IQ domain-containing protein 4
64382	235.428	-0.0292904	0.834608	0.9861	155.142	-0.107657	0.369805	0.714329	gpan1	G patch domain and ankyrin repeat-containing protein 1
64383	134.5	0.204758	0.204837	0.805764	408.336	0.0650825	0.493602	0.791565	cg062
64384	0.0528633	0.0128954	0.66506	NA	0.640767	-0.00476278	0.913885	NA	gag	Gag polyprotein
64386	0	NA	NA	NA	0.498776	0.0105809	0.768394	NA	bm8d	Prokineticin Bm8-d
64387	0	NA	NA	NA	0.331612	0.00429146	0.873637	NA		hypothetical protein BRAFLDRAFT_64387
64392	0.581147	0.00741619	0.850224	NA	2.48566	-0.0101397	0.904088	NA	fbp1	Fibropellin-1
64397	0.957722	0.0532977	0.245674	NA	0.310108	0.00756243	0.779608	NA	kcnk2	Potassium channel subfamily K member 2
64400	0	NA	NA	NA	0.404241	-0.0125955	0.71094	NA		hypothetical protein BRAFLDRAFT_64400
64401	0.314907	0.00959312	0.780655	NA	0.0842229	-0.0152654	0.501291	NA		hypothetical protein BRAFLDRAFT_64401
64411	0.301352	0.0127567	0.715685	NA	0.133078	0.0174195	0.465184	NA		hypothetical protein BRAFLDRAFT_64411
64412	0.193486	-0.00796607	0.804439	NA	0.618925	-0.0112649	0.79675	NA		hypothetical protein BRAFLDRAFT_64412
64414	0.992093	0.0563773	0.325785	NA	2.09026	-0.0415807	0.579747	NA		hypothetical protein BRAFLDRAFT_64414
64417	0.304432	0.00317487	0.926986	NA	0.919446	-0.0464617	0.334384	NA	ttc28	Tetratricopeptide repeat protein 28
64421	30.8472	0.0931052	0.584399	0.936769	15.4426	0.0470546	0.740726	NA		hypothetical protein BRAFLDRAFT_64421
64422	138.393	-0.0452664	0.766579	0.977704	447.472	0.0559974	0.551786	0.83065	ddx47	Probable ATP-dependent RNA helicase DDX47
64426	0.0610148	-0.017426	0.559548	NA	0.0623727	0.0111364	0.621162	NA		hypothetical protein BRAFLDRAFT_64426
64428	3.99772	0.0638501	0.521684	NA	5.27285	0.0310899	0.78382	NA	lecm2
64429	0.174171	-0.00705321	0.825714	NA	0.891632	-0.0027665	0.9591	NA	trim3	Tripartite motif-containing protein 3
64431	0.541813	-0.017561	0.665059	NA	0.661105	0.0209988	0.645844	NA	coca1	Collagen alpha-1(XII) chain
64435	0	NA	NA	NA	0.0600644	-0.0141344	0.530394	NA	lin41	E3 ubiquitin-protein ligase TRIM71
64441	17.8181	0.0625612	0.695264	NA	9.17651	-0.0192885	0.882557	NA		hypothetical protein BRAFLDRAFT_64441
64442	161.687	0.0751056	0.602065	0.941526	130.436	0.183485	0.146769	0.49308	gbrb	Gamma-aminobutyric acid receptor subunit beta
64446	0.144065	0.0232234	0.463383	NA	0.314403	-0.00762238	0.77393	NA	aqp8	Aquaporin-8
64447	0	NA	NA	NA	0.147892	-0.0153874	0.496385	NA	aqp8	Aquaporin-8
64451	0.493851	0.0014863	0.967506	NA	0.586176	-0.0404569	0.302431	NA	sidt2	SID1 transmembrane family member 2
64452	2.15759	-0.0128253	0.883503	NA	1.86885	-0.042643	0.523925	NA	sidt1	SID1 transmembrane family member 1
64454	149.515	-0.129474	0.402527	0.879401	98.0957	-0.085048	0.509623	0.801924		hypothetical protein BRAFLDRAFT_64454
64464	281.953	0.118956	0.33756	0.865894	426.457	0.146087	0.0948676	0.407936	gle1	Nucleoporin GLE1
64474	0.0949521	-0.019557	0.514876	NA	0.0618393	0.0109743	0.627211	NA	sem5a	Semaphorin-5A
64475	0	NA	NA	NA	0.0842229	-0.0152654	0.501291	NA	tsp2	Thrombospondin-2
64588	1.55026	0.091627	0.18088	NA	0.633966	0.00746259	0.869124	NA		hypothetical protein BRAFLDRAFT_64588
64590	103.483	-0.01664	0.911737	0.988476	68.2496	-0.311289	0.0243506	0.21091	cac1g	Voltage-dependent T-type calcium channel subunit alpha-1G
64593	441.891	-0.114611	0.32532	0.858973	233.348	-0.150509	0.17991	0.531032	fbf1	Fas-binding factor 1 homolog
64624	0.852408	0.0396585	0.318484	NA	6.84114	-0.0269791	0.823078	NA	fmnl3	Formin-like protein 3
64626	0.106551	0.0196139	0.523677	NA	0.395737	-0.0163475	0.652645	NA	nphp3	Nephrocystin-3
64641	0.460764	-0.0142653	0.693844	NA	0.72347	0.0291919	0.516733	NA	barh1	BarH-like 1 homeobox protein
64644	0	NA	NA	NA	0.0600644	-0.0141344	0.530394	NA	trim3	Tripartite motif-containing protein 3
64649	6.08432	0.130308	0.269438	NA	10.4179	0.0224599	0.865861	NA	gna12	Guanine nucleotide-binding protein subunit alpha-12
64650	153.774	0.0563622	0.709132	0.966747	100.548	0.115892	0.350075	0.701759	opda	Oligopeptidase A
64651	0.501911	-0.0168146	0.653418	NA	0.610897	-0.0196294	0.647836	NA	ectd	Ectoine dioxygenase
64652	195.073	-0.0971812	0.461204	0.890946	160.262	0.0420888	0.741904	0.916226	opda	Oligopeptidase A
64688	0.172148	0.0037018	0.907791	NA	0.650551	-0.000694993	0.987954	NA		hypothetical protein BRAFLDRAFT_64688
64697	0	NA	NA	NA	0.305524	-0.00451897	0.865949	NA		hypothetical protein BRAFLDRAFT_64697
64699	0.273604	0.0271356	0.414253	NA	0.978571	0.0312605	0.574994	NA		hypothetical protein BRAFLDRAFT_64699
64700	24.1994	-0.549469	0.000791427	NA	4.77448	-0.164056	0.126543	NA		hypothetical protein BRAFLDRAFT_64700
64701	1.34936	0.0552557	0.362128	NA	0.619038	0.0290041	0.478056	NA		hypothetical protein BRAFLDRAFT_64701
64702	22.8072	-0.0363439	0.829363	NA	11.0002	0.0178483	0.894552	NA		hypothetical protein BRAFLDRAFT_64702
64708	118.749	-0.0436432	0.786979	0.980842	60.4854	0.282843	0.0469959	0.292321	s2611	Sodium-independent sulfate anion transporter
64709	158.104	-0.0944469	0.536461	0.919609	113.758	0.0632541	0.632269	0.87101	s2611	Sodium-independent sulfate anion transporter
64711	3.85565	0.0285496	0.77152	NA	1.42758	0.0178027	0.781542	NA	mchr1	Melanin-concentrating hormone receptor 1 (Fragment)
64712	0.201581	-0.0132272	0.689003	NA	0.238025	-0.00377107	0.882103	NA	epdr1	Ependymin-related protein 1
64713	3.82641	-0.0242889	0.801818	NA	4.4889	0.147047	0.132093	NA	epdr1	Ependymin-related protein 1
64721	25.2222	-0.243817	0.112309	NA	16.5678	-0.207479	0.14654	NA	f111a	Protein FAM111A
64722	6.81951	0.121861	0.248602	NA	1.23683	-0.0533857	0.385602	NA	rdr1	Probable RNA-dependent RNA polymerase 1
64727	112.27	0.233026	0.122759	0.748412	102.304	-0.134964	0.288239	0.648782	irk12
64728	0.467939	-0.0247829	0.493975	NA	0	NA	NA	NA	exo1	Exonuclease 1
64731	0.667417	0.0118967	0.767028	NA	1.18553	-0.0130023	0.821472	NA	rdr1	Probable RNA-dependent RNA polymerase 1
64736	27.801	0.193578	0.253253	0.83005	31.5649	0.0828885	0.574812	NA	top3a	DNA topoisomerase 3-alpha
64737	141.333	-0.0702791	0.618399	0.944086	81.6734	-0.106505	0.406042	0.741988	unk
64747	18.1927	0.0502567	0.714152	NA	2.61976	-0.0504136	0.475728	NA	ach10	Neuronal acetylcholine receptor subunit alpha-10
64778	0	NA	NA	NA	0.144482	-0.0200494	0.408669	NA		hypothetical protein BRAFLDRAFT_64778
64780	0.0610148	-0.017426	0.559548	NA	0	NA	NA	NA	h1g	Histone H1-gamma, late
64784	590.196	0.0851762	0.55208	0.926373	611.631	-0.0697207	0.503984	0.797959	h3	Histone H3
64785	0.0912014	0.0161347	0.588603	NA	0	NA	NA	NA	h2a	Histone H2A, embryonic
64788	0.31718	0.028744	0.39941	NA	0.514698	-0.01312	0.720328	NA	s35g2	Solute carrier family 35 member G2
64797	0.379808	-0.0307856	0.37163	NA	0	NA	NA	NA	roco5	Probable serine/threonine-protein kinase roco5
64800	47.3055	0.116969	0.487264	0.900324	52.0101	0.0525662	0.716055	NA	h3	Histone H3
64806	17.0232	0.0448735	0.782004	NA	9.71968	0.00165876	0.989496	NA	h2a	Histone H2A
64808	68.0236	0.277293	0.0992313	0.719232	9.12206	-0.0107876	0.933013	NA	tsc2	Tuberin
64809	841.868	-0.10967	0.347043	0.871773	446.734	-0.0839553	0.441163	0.764005	tsc2	Tuberin
64810	1.60455	-0.0459734	0.514035	NA	6.94897	-0.181468	0.130039	NA	pkd1	Polycystin-1
64812	1242.48	0.115424	0.219412	0.816203	2964.63	0.0826924	0.282466	0.645082	h3	Histone H3
64813	0.155016	0.0238606	0.454157	NA	0.364124	-0.01353	0.658892	NA	h2bl1	Late histone H2B.2.1
64826	266.739	0.0302855	0.811386	0.983405	454.501	0.166149	0.104407	0.425042	h2a	Histone H2A
64829	210.776	0.221555	0.129379	0.757794	317.82	0.0065119	0.94788	0.984194	scly	Selenocysteine lyase
64830	0.182403	0.0234226	0.46057	NA	0.253634	-0.00293134	0.907851	NA		hypothetical protein BRAFLDRAFT_64830
64838	241.995	0.0482268	0.725558	0.97124	233.363	0.145655	0.178409	0.529335	h4	Histone H4
64843	0.979692	-0.00851353	0.885827	NA	1.02085	-0.0318678	0.561426	NA	h2b1o	Histone H2B type 1-O
64845	214.912	0.10353	0.443799	0.88902	298.085	0.13479	0.159941	0.510173	h4	Histone H4
64854	0.715153	-0.0363815	0.408008	NA	0	NA	NA	NA		hypothetical protein BRAFLDRAFT_64854
64855	0.272468	0.015107	0.652807	NA	0	NA	NA	NA		hypothetical protein BRAFLDRAFT_64855
64856	879.891	0.0947143	0.349138	0.872021	583.927	-0.128964	0.16184	0.512741	cp110	Centriolar coiled-coil protein of 110 kDa
64857	47.6084	0.140985	0.264242	0.835511	21.4319	-0.00366435	0.97942	NA	myoc	Myosin IC heavy chain
64861	482.767	-0.152476	0.184748	0.788992	262.776	-0.23403	0.0253679	0.215176	cg050	Uncharacterized protein C7orf50 homolog
64862	45.6461	0.121505	0.467261	0.894528	45.459	0.170157	0.240265	NA	h2bl1	Late histone H2B.2.1
64865	21.4643	0.197165	0.23554	NA	25.9715	0.0106281	0.942874	NA	h3	Histone H3
64870	0.0912014	0.0161347	0.588603	NA	0.195695	0.00756437	0.765588	NA	ach10	Neuronal acetylcholine receptor subunit alpha-10
64871	0.0610148	-0.017426	0.559548	NA	0	NA	NA	NA	ach10	Neuronal acetylcholine receptor subunit alpha-10
64876	0	NA	NA	NA	1.15199	0.0442196	0.418759	NA		hypothetical protein BRAFLDRAFT_64876
64883	553.277	0.232637	0.050875	0.623956	327.539	-0.0109307	0.915271	0.974202	t184b	Transmembrane protein 184B
64885	112.036	-0.0807237	0.597237	0.940481	304.244	0.0450467	0.641107	0.87322	asph2	Aspartate beta-hydroxylase domain-containing protein 2
64900	2.58329	-0.0334962	0.689876	NA	1.3033	-0.0877298	0.163642	NA	tena	Tenascin
64905	0.421868	-0.0310079	0.369637	NA	0.122437	-0.000741448	0.975282	NA		hypothetical protein BRAFLDRAFT_64905
64947	2.40418	0.0341736	0.661519	NA	1.0254	-0.0711573	0.154324	NA	tr11b	Tumor necrosis factor receptor superfamily member 11B
64948	404.599	0.187637	0.108643	0.730861	657.046	0.00823019	0.925201	0.977857	heat2
64949	793.89	-0.00684781	0.94674	0.99227	695.579	-0.0482935	0.55486	0.832917	utp6	U3 small nucleolar RNA-associated protein 6 homolog
64950	0.297942	-0.0308286	0.370907	NA	1.65972	-0.0074401	0.915878	NA		hypothetical protein BRAFLDRAFT_64950
64951	0	NA	NA	NA	0.248702	-6.61041e-05	0.998073	NA		hypothetical protein BRAFLDRAFT_64951
64952	7.74313	-0.167696	0.211458	NA	7.06546	0.00439745	0.971124	NA	mfps
64960	205.492	0.0800182	0.574843	0.933394	102.774	-0.154414	0.218359	0.582338	cc154	Coiled-coil domain-containing protein 154
64962	0	NA	NA	NA	2.98899	0.00899968	0.919555	NA	y3478	UPF0353 protein NFA_34780
64963	96.0769	0.0819834	0.605074	0.941526	165.646	0.0975823	0.396989	0.737001	klh12	Kelch-like protein 12
64967	0.178149	-0.0257811	0.41579	NA	0	NA	NA	NA	trim3	Tripartite motif-containing protein 3
64969	0.0528633	0.0128954	0.66506	NA	0.211483	0.0198777	0.424179	NA	tl5b	Techylectin-5B
64983	1630.55	-0.155455	0.0948835	0.712417	857.556	-0.144805	0.104337	0.425042	cc137	Coiled-coil domain-containing protein 137
64984	180.194	-0.141696	0.287732	0.840818	154.916	-0.175256	0.116818	0.446243	cc137	Coiled-coil domain-containing protein 137
64990	51.579	0.00517206	0.975738	0.995993	21.1464	0.235251	0.108254	NA	est1	Liver carboxylesterase 1
64995	268.898	-0.235524	0.0815414	0.690645	244.68	-0.326323	0.00154386	0.0434682	knop1	Lysine-rich nucleolar protein 1
64996	204.427	-0.302895	0.0369981	0.582858	625.252	-0.132642	0.0998355	0.417507	iqck	IQ domain-containing protein K
65009	25.1268	-0.170623	0.296561	NA	43.4399	0.300499	0.0391562	NA	wbs27
65010	10.9466	0.0655251	0.647676	NA	9.6454	-0.0405369	0.753543	NA	wbs27
65011	56.8929	0.124257	0.462633	0.890946	80.8575	0.0688854	0.596331	0.856755	rttn	Rotatin
65012	18.7697	0.0401257	0.808008	NA	54.9272	0.192511	0.17775	0.528918	fbxl8	F-box/LRR-repeat protein 8
65013	82.9789	0.216537	0.190332	0.794223	62.3684	0.20517	0.138693	0.480322	b4gt6	Beta-1,4-galactosyltransferase 6
65015	0.966179	0.00679763	0.890849	NA	0.745207	0.0450229	0.278337	NA	mfs2b	Major facilitator superfamily domain-containing protein 2B
65023	0.751038	0.0414335	0.307667	NA	10.7835	0.0168276	0.873695	NA	glra4	Glycine receptor subunit alpha-4
65024	3.31022	-0.0387248	0.700114	NA	6.58037	0.0135108	0.909712	NA	glra2	Glycine receptor subunit alpha-2
65027	1.98106	-0.0728662	0.28518	NA	4.3657	0.00922548	0.842335	NA	kcd19	BTB/POZ domain-containing protein KCTD19
65029	1090.27	-0.274257	0.0340923	0.566104	681.307	-0.329416	0.000489445	0.0215464		hypothetical protein BRAFLDRAFT_65029
65045	0.497046	-0.0114143	0.752866	NA	0.147892	-0.0153874	0.496385	NA	opn5	Opsin-5
65050	11.818	0.027567	0.855513	NA	5.56644	-0.0605481	0.581027	NA	zfhx4	Zinc finger homeobox protein 4
65051	0.241554	-0.02983	0.378475	NA	0	NA	NA	NA		hypothetical protein BRAFLDRAFT_65051
65054	0.0949521	-0.019557	0.514876	NA	0	NA	NA	NA		hypothetical protein BRAFLDRAFT_65054
65055	59.9144	-0.289222	0.0793866	0.690445	89.46	0.0367038	0.777798	0.926833		hypothetical protein BRAFLDRAFT_65055
65058	0	NA	NA	NA	0.892585	0.035873	0.514913	NA		hypothetical protein BRAFLDRAFT_65058
65059	0.613067	0.0384366	0.379918	NA	0.105742	0.0122467	0.588346	NA	rbp2a	Reticulocyte-binding protein 2 homolog a
65062	663.58	-0.149737	0.137621	0.763868	403.64	-0.0568785	0.537763	0.819932	psb5	Proteasome subunit beta type-5
65067	0.500579	-0.0177704	0.628882	NA	0.639124	0.034201	0.412961	NA	fbp1	Fibropellin-1
65069	2.62551	0.0127759	0.881773	NA	3.43895	0.0660227	0.475366	NA		hypothetical protein BRAFLDRAFT_65069
65070	0.260743	0.0292956	0.394573	NA	0	NA	NA	NA	prpx	Pathogen-related protein
65085	17.718	0.114305	0.437063	NA	24.909	-0.04721	0.747953	NA	sae2	SUMO-activating enzyme subunit 2
65090	1.63394	-0.0111191	0.872244	NA	6.55281	0.0539736	0.643435	NA	aoah	Acyloxyacyl hydrolase
65094	0.140623	-0.0199579	0.50328	NA	0.180779	-0.0212002	0.394594	NA	trim3	Tripartite motif-containing protein 3
65099	585.662	-0.128988	0.29389	0.843845	563.453	-0.0320474	0.727589	0.911259	mbtp1	Membrane-bound transcription factor site-1 protease
65104	0.736965	-0.00606988	0.884021	NA	7.71081	-0.045103	0.707308	NA	ninj2	Ninjurin-2
65110	25.7037	0.156795	0.354621	NA	26.9433	-0.182861	0.217808	NA	snx16	Sorting nexin-16
65111	2.60397	0.0630654	0.453044	NA	0.88639	-0.0279887	0.61723	NA		hypothetical protein BRAFLDRAFT_65111
65125	10.6857	0.0478598	0.733866	NA	30.7195	0.0211148	0.886849	NA	pdi21	Protein disulfide isomerase-like 2-1
65126	164.293	0.000958643	0.99452	0.997815	206.805	0.199555	0.0887591	0.395987	fa2h	Fatty acid 2-hydroxylase
65130	98.6516	-0.0529875	0.728141	0.972635	107.198	0.151319	0.221254	0.58492	g6pe	GDH/6PGL endoplasmic bifunctional protein
65132	118.56	-0.198368	0.167825	0.781203	151.489	0.0238834	0.832826	0.94813	klh24	Kelch-like protein 24
65134	11.773	0.1101	0.474542	NA	11.0805	0.121722	0.371853	NA		hypothetical protein BRAFLDRAFT_65134
65137	1052.74	0.0177673	0.840909	0.986107	1413.93	-0.00989612	0.896351	0.966589	sdcg3
65139	0.885705	-0.0623875	0.200304	NA	2.42651	0.082693	0.273483	NA	foxf1	Forkhead box protein F1
65141	0.652649	-0.0245119	0.593187	NA	0.81284	0.0195352	0.697907	NA	sgs1	ATP-dependent helicase SGS1
65142	1.02662	-0.0278955	0.646065	NA	0.232589	-0.0101753	0.693086	NA		hypothetical protein BRAFLDRAFT_65142
65151	0	NA	NA	NA	0.331471	-0.0236556	0.369736	NA	s35g2	Solute carrier family 35 member G2
65152	0	NA	NA	NA	0.266157	0.0219726	0.398867	NA		hypothetical protein BRAFLDRAFT_65152
65156	1.13899	-0.0339505	0.509596	NA	0	NA	NA	NA		hypothetical protein BRAFLDRAFT_65156
65167	124.289	-0.202121	0.168549	0.782181	219.183	0.0506692	0.659641	0.880701	nduf6	NADH dehydrogenase (ubiquinone) complex I, assembly factor 6
65169	63.1492	-0.0656071	0.696259	0.965621	12.99	0.116296	0.379288	NA	cs012	Protein C19orf12 homolog
65171	267.991	0.294405	0.0191309	0.473228	363.757	0.0687691	0.473355	0.780161	ysmu	Uncharacterized protein F13E9.13, mitochondrial
65176	255.156	0.260918	0.0721621	0.677809	340.576	0.268905	0.0193566	0.189011	hnrpc	Heterogeneous nuclear ribonucleoproteins C1/C2
65180	135.034	0.0526453	0.721985	0.97116	257.005	-0.151248	0.139558	0.481954	zfat	Zinc finger protein ZFAT
65186	368.252	-0.0773491	0.561023	0.92928	252.634	-0.201564	0.0729749	0.356289	k0513	Uncharacterized protein KIAA0513
65190	38.9626	-0.00152052	0.99277	0.99758	110.801	0.186653	0.153733	0.502364		hypothetical protein BRAFLDRAFT_65190
65194	0.533085	-0.0329418	0.355793	NA	0.33202	0.02495	0.367585	NA		hypothetical protein BRAFLDRAFT_65194
65195	0.413095	-0.0157008	0.661894	NA	0.443677	-0.0296266	0.314211	NA		hypothetical protein BRAFLDRAFT_65195
65205	1.04511	-0.0452636	0.382089	NA	0.993042	0.0442429	0.389369	NA	gria1	Glutamate receptor 1
65207	0.106139	0.0211664	0.495293	NA	1.4508	-0.0139846	0.842446	NA	angl1	Angiopoietin-related protein 1
65208	0.24129	-0.00926576	0.78248	NA	0.120519	-0.0188754	0.426112	NA	co6	Complement component C6
65210	0.118463	-0.0234101	0.448157	NA	0.239402	0.00301637	0.90702	NA	ccapr	Cardioacceleratory peptide receptor
65219	116.69	-0.167449	0.292497	0.843267	275.747	0.0105332	0.918269	0.975179	emc10	ER membrane protein complex subunit 10
65222	0	NA	NA	NA	0.0618393	0.0109743	0.627211	NA	s35g2	Solute carrier family 35 member G2
65332	1.27434	0.0132493	0.842847	NA	0.341035	-0.00523251	0.856936	NA	cubn	Cubilin
65334	0.167566	0.0054722	0.866216	NA	0.0623727	0.0111364	0.621162	NA		hypothetical protein BRAFLDRAFT_65334
65338	0.0528633	0.0128954	0.66506	NA	0.0665391	0.0114034	0.613221	NA		hypothetical protein BRAFLDRAFT_65338
65342	3.13304	-0.0437076	0.613259	NA	1.10178	0.0366124	0.511211	NA		hypothetical protein BRAFLDRAFT_65342
65343	0.106139	0.0211664	0.495293	NA	0.123679	0.0169051	0.476922	NA		hypothetical protein BRAFLDRAFT_65343
65344	0.345234	0.00372704	0.91606	NA	13.2651	-0.0267688	0.845335	NA		hypothetical protein BRAFLDRAFT_65344
65345	3.65451	0.0359824	0.664958	NA	2.45158	0.0777396	0.332203	NA	best1	Bestrophin-1
65346	10.2504	0.030082	0.83145	NA	0.541177	0.0114798	0.759321	NA	islr2	Immunoglobulin superfamily containing leucine-rich repeat protein 2
65349	136.364	-0.0691183	0.648193	0.951856	126.109	0.165646	0.201594	0.561633	neca1	N-terminal EF-hand calcium-binding protein 1
65354	0.655176	-0.0139371	0.751382	NA	0.241421	0.00306943	0.905989	NA	tnf15	Tumor necrosis factor ligand superfamily member 15
65355	1.60323	-0.0269302	0.678488	NA	0.0623727	0.0111364	0.621162	NA	fbp1	Fibropellin-1
65356	0.12203	-0.0236002	0.444994	NA	0.0618393	0.0109743	0.627211	NA	slit1	Slit homolog 1 protein
65357	0.543684	-0.0159306	0.693764	NA	0.534647	-0.0158533	0.701273	NA	fbp3	Fibropellin-3
65360	0.0949521	-0.019557	0.514876	NA	0.0901327	0.0122467	0.588346	NA	fucl1	Fucolectin-1
65361	1.62593	0.0407458	0.536393	NA	0.41015	0.00429677	0.906276	NA	notc2	Neurogenic locus notch homolog protein 2
65365	3.44721	0.0136137	0.890528	NA	2.58556	-0.0183329	0.823848	NA	ppm1l	Protein phosphatase 1L
65367	4.75526	0.123811	0.279955	NA	5.90696	0.0353528	0.737073	NA	ppm1l	Protein phosphatase 1L
65368	166.062	-0.0950258	0.478628	0.897727	226.797	0.155463	0.184186	0.538473	cx058	Putative uncharacterized protein CXorf58
65370	400.843	0.0367801	0.764487	0.977488	275.176	-0.0793214	0.449636	0.76769	znf79	Zinc finger protein 79
65373	41.1762	-0.146209	0.386245	0.878455	50.7883	-0.130656	0.35562	NA	zn208	Zinc finger protein 208
65374	41.9464	-0.277685	0.0898444	0.701373	2.50424	-0.00896132	0.918162	NA	zn271	Zinc finger protein 271
65377	2.88547	-0.0346091	0.720607	NA	0.676348	0.011545	0.795646	NA	zn678	Zinc finger protein 678
65378	9.24422	-0.0374933	0.774847	NA	6.688	-0.063018	0.56195	NA	zn665	Zinc finger protein 665
65379	10.5514	-0.0681576	0.642374	NA	4.56936	0.0824338	0.451545	NA	zn678	Zinc finger protein 678
65381	2.05568	0.0303334	0.73818	NA	0.93837	0.0350449	0.509891	NA	zn271	Zinc finger protein 271
65384	0.701872	0.0494881	0.313165	NA	0.296737	0.0163431	0.584752	NA	zn678	Zinc finger protein 678
65385	15.8512	-0.0916224	0.568664	NA	13.2221	-0.105831	0.450621	NA	zn845	Zinc finger protein 845
65386	0.437565	-0.0185226	0.615412	NA	0	NA	NA	NA	zn678	Zinc finger protein 678
65387	19.5228	-0.0540575	0.729987	NA	6.71481	0.0940627	0.345757	NA	zn678	Zinc finger protein 678
65388	20.4844	-0.326048	0.0462792	NA	17.0938	0.047743	0.73864	NA	zn208	Zinc finger protein 208
65389	1.91699	0.0211452	0.794713	NA	1.49548	0.0204946	0.767054	NA	zn678	Zinc finger protein 678
65402	6.23157	-0.0219147	0.864299	NA	15.2806	-0.0576029	0.689215	NA	zn208	Zinc finger protein 208
65403	1.91734	-0.0240422	0.744944	NA	0.507807	-0.0146893	0.722052	NA	zn271	Zinc finger protein 271
65408	0.821967	-0.0109576	0.83865	NA	1.79019	0.0821933	0.260295	NA		hypothetical protein BRAFLDRAFT_65408
65416	9.79749	-0.118785	0.411186	NA	15.1559	-0.17268	0.228081	NA	zn678	Zinc finger protein 678
65417	3.21518	-0.0373738	0.682207	NA	2.63647	0.0842905	0.335476	NA	zn782	Zinc finger protein 782
65418	1.89746	0.0747798	0.368589	NA	2.98004	0.024921	0.777827	NA	zn569	Zinc finger protein 569
65420	2.72512	0.00494317	0.952399	NA	0.5019	-0.0413145	0.302623	NA	zn569	Zinc finger protein 569
65421	3.53897	0.100586	0.350798	NA	3.62481	-0.0678259	0.494119	NA	zn208	Zinc finger protein 208
65431	3.35079	-0.0737231	0.434248	NA	8.42026	0.169544	0.187257	NA	tnf10	Tumor necrosis factor ligand superfamily member 10
65433	4.62537	-0.0107754	0.918253	NA	0.925684	-0.0285847	0.553655	NA	mgal2
65446	0.0528633	0.0128954	0.66506	NA	0	NA	NA	NA	cml25	Probable calcium-binding protein CML25
65447	1.01011	-0.0341729	0.502101	NA	0.147892	-0.0153874	0.496385	NA		hypothetical protein BRAFLDRAFT_65447
65454	0.0912014	0.0161347	0.588603	NA	0.359375	0.00549434	0.848758	NA	cml25	Probable calcium-binding protein CML25
65467	1.02535	-0.0229544	0.718448	NA	0	NA	NA	NA	anta	Antistasin
65470	0	NA	NA	NA	0.0901327	0.0122467	0.588346	NA		hypothetical protein BRAFLDRAFT_65470
65471	11.8043	-0.0793346	0.612047	NA	13.7544	-0.0131867	0.925257	NA		hypothetical protein BRAFLDRAFT_65471
65474	34.7542	0.0776484	0.648015	0.951856	29.4337	0.110604	0.455762	NA	t255b	Transmembrane protein 255B
65477	206.922	0.0287886	0.825127	0.984492	98.0569	0.269806	0.0456079	0.288874	sc6a5	Sodium- and chloride-dependent glycine transporter 2
65481	0.0887927	0.0159757	0.59178	NA	0	NA	NA	NA	ttc28	Tetratricopeptide repeat protein 28
65482	35.065	-0.177102	0.294994	0.843872	4.35225	-0.084071	0.404886	NA	fmo5	Dimethylaniline monooxygenase [N-oxide-forming] 5
65483	277.715	0.164663	0.201726	0.802564	235.906	0.201915	0.173344	0.525622	cab39	Calcium-binding protein 39
65485	348.479	-0.270721	0.0817197	0.690645	403.326	-0.152409	0.110835	0.437195	taf5	Transcription initiation factor TFIID subunit 5
65487	206.672	-0.10019	0.462694	0.890946	205.205	-0.22371	0.0498805	0.300641	taf5	Transcription initiation factor TFIID subunit 5
65489	200.155	0.0640083	0.63525	0.948908	158.132	0.0593375	0.593607	0.855225	plk2	Serine/threonine-protein kinase PLK2
65490	0	NA	NA	NA	0.18922	-0.00655229	0.793431	NA	cmah	Cytidine monophosphate-N-acetylneuraminic acid hydroxylase
65491	0	NA	NA	NA	0.23101	-0.0226203	0.379659	NA	cmah	Cytidine monophosphate-N-acetylneuraminic acid hydroxylase
65492	0.875544	-0.0445374	0.390073	NA	2.13004	0.000321522	0.996533	NA	tnf13	Tumor necrosis factor ligand superfamily member 13
65493	0.744284	-0.0072	0.863211	NA	0.358914	-0.0203176	0.520998	NA	tnf12	Tumor necrosis factor ligand superfamily member 12
65494	2.65363	0.000219095	0.99782	NA	2.36398	-0.00194346	0.981895	NA	eda	Ectodysplasin-A
65495	1.30532	-0.069253	0.252847	NA	0.596811	-0.0549143	0.166881	NA	eda	Ectodysplasin-A
65496	0.164958	0.00561046	0.862665	NA	12.9058	0.0981222	0.473015	NA		hypothetical protein BRAFLDRAFT_65496
65497	1.11379	0.0273284	0.641592	NA	0.810476	0.0218242	0.675623	NA	ndp	Norrin
65505	0.0949521	-0.019557	0.514876	NA	0	NA	NA	NA		hypothetical protein BRAFLDRAFT_65505
65507	0	NA	NA	NA	0.204352	-0.0221626	0.384177	NA	npy2r	Neuropeptide Y receptor type 2
65511	59.7078	0.146622	0.382305	0.878064	64.2504	0.106561	0.447718	0.766549	ptk7	Tyrosine-protein kinase-like otk
65516	0.788404	0.0230078	0.595998	NA	3.66021	-0.0734379	0.453263	NA	b3gt1	Beta-1,3-galactosyltransferase 1
65518	134.625	-0.339556	0.0273668	0.531829	161.158	0.0186791	0.865546	0.958191	thap4	THAP domain-containing protein 4
65521	23.1866	-0.313823	0.0519388	NA	67.269	-0.0623721	0.65494	0.87899	inmt	Indolethylamine N-methyltransferase
65523	13.951	0.0182371	0.887935	NA	38.5268	-0.00813075	0.955973	NA	mot12	Monocarboxylate transporter 12
65524	0	NA	NA	NA	0.0623727	0.0111364	0.621162	NA	mot12	Monocarboxylate transporter 12
65526	33.4312	-0.157357	0.354389	0.872529	80.9005	0.132557	0.337623	0.689967	col10	Collectin-10
65528	9.88983	-0.0123196	0.931261	NA	14.3834	-0.107886	0.445296	NA	y381	Putative ankyrin repeat protein RF_0381
65534	0.642625	-0.0175858	0.687117	NA	0.0665391	0.0114034	0.613221	NA	cp3ao	Cytochrome P450 3A24
65535	0.266377	0.0276087	0.409695	NA	1.07777	-0.0108758	0.832852	NA	calm	Calmodulin
65542	35.7558	-0.142245	0.398226	0.879401	9.90989	-0.0303268	0.797072	NA	as3mt	Arsenite methyltransferase
65544	1.49814	-0.00207084	0.978408	NA	0.362578	0.0154248	0.637048	NA	dyh5	Dynein heavy chain 5, axonemal
65546	2.44304	-0.0703889	0.433613	NA	3.94214	-0.00810829	0.932229	NA	dyh8	Dynein heavy chain 8, axonemal
65551	6.72533	0.0543309	0.642708	NA	5.54233	0.0639833	0.570187	NA	samd9	Sterile alpha motif domain-containing protein 9
65552	150.785	-0.0740601	0.610695	0.942794	314.529	0.0702874	0.469139	0.777305	ltor4	Ragulator complex protein LAMTOR4
65558	2.92211	0.030389	0.727467	NA	0.608398	0.0164639	0.706076	NA	cg043	Uncharacterized protein C7orf43 homolog
65559	42.5125	0.0529296	0.754865	0.976566	48.6793	-0.00720605	0.960064	NA	gdpd5	Glycerophosphodiester phosphodiesterase domain-containing protein 5
65560	207.524	0.071124	0.588823	0.938166	211.268	-0.155486	0.149792	0.497517	uggg1	UDP-glucose:glycoprotein glucosyltransferase 1
65566	0.181261	-0.0278149	0.394564	NA	0.214345	0.0213287	0.406593	NA		hypothetical protein BRAFLDRAFT_65566
65567	53.6334	-0.104959	0.530592	0.917058	32.337	0.0871623	0.556897	NA	tmtc4	Protein O-mannosyl-transferase TMTC4
65568	0	NA	NA	NA	0.216984	-0.00537848	0.830466	NA	trim3	Tripartite motif-containing protein 3
65569	0.0912014	0.0161347	0.588603	NA	0.344843	0.00496373	0.879276	NA	trim3	Tripartite motif-containing protein 3
65581	24.6344	0.210281	0.137489	NA	0.342356	-0.0137411	0.645047	NA	g3st3	Galactose-3-O-sulfotransferase 3
65593	66.7081	-0.000740956	0.996387	0.997931	32.4315	-0.0174101	0.906141	NA	tssc4	Protein TSSC4
65667	0	NA	NA	NA	0.694204	-0.0194665	0.643163	NA		hypothetical protein BRAFLDRAFT_65667
65670	175.17	0.169135	0.28608	0.839885	119.349	-0.141301	0.245618	0.60924	dcaf8	DDB1- and CUL4-associated factor 8
65679	1015.04	-0.087132	0.380438	0.878064	1138.5	-0.0601436	0.485378	0.787112	wdr74	WD repeat-containing protein 74
65681	152.01	-0.0317388	0.816557	0.983463	145.09	0.0208114	0.852083	0.953344	spat7	Spermatogenesis-associated protein 7
65684	274.977	-0.0799433	0.510478	0.909017	130.41	0.0546277	0.648773	0.875748		hypothetical protein BRAFLDRAFT_65684
65689	172.576	-0.0194498	0.885098	0.987165	57.541	-0.00907275	0.949816	0.985049	birc6	Baculoviral IAP repeat-containing protein 6
65691	425.3	-0.253982	0.0346952	0.567858	178.59	-0.0363595	0.763624	0.925569	birc6	Baculoviral IAP repeat-containing protein 6
65694	202.721	0.0331461	0.814301	0.983463	460.098	0.324461	0.00150183	0.0425857	yipf4	Protein YIPF4
65695	0	NA	NA	NA	0.124745	0.0169609	0.475762	NA	sg196	Protein O-mannose kinase
65697	0	NA	NA	NA	0.62787	0.0423803	0.29677	NA		hypothetical protein BRAFLDRAFT_65697
65699	0.0890743	-0.0196692	0.509083	NA	0	NA	NA	NA		hypothetical protein BRAFLDRAFT_65699
65701	13.24	-0.0414909	0.79028	NA	57.6166	-0.0806736	0.574736	0.843991		hypothetical protein BRAFLDRAFT_65701
65703	150.249	-0.125876	0.379191	0.878064	410.354	0.212619	0.0163963	0.173501	tfb2m	Dimethyladenosine transferase 2, mitochondrial
65704	85.3552	-0.051087	0.747324	0.975525	253.104	-0.0690797	0.501797	0.795844	ush2a	Usherin
65711	136.327	0.148214	0.315967	0.858257	328.211	0.0943025	0.345657	0.698505		hypothetical protein BRAFLDRAFT_65711
65714	75.9033	0.0423106	0.803585	0.982726	37.5202	0.0904821	0.539914	NA	srf	Serum response factor (Fragment)
65715	71.1686	0.0875888	0.587732	0.938072	68.1892	0.137015	0.324392	0.679126	tdrd9	ATP-dependent RNA helicase TDRD9
65717	1.08574	0.0426104	0.437353	NA	0.942109	-0.00900746	0.866386	NA	ct085	Uncharacterized protein C20orf85 homolog
65721	227.316	0.144948	0.249925	0.829202	253.641	0.00645157	0.948651	0.984225	ppr37	Protein phosphatase 1 regulatory subunit 37
65729	1.54894	-0.023758	0.677395	NA	0.147892	-0.0153874	0.496385	NA	kcmb4	Calcium-activated potassium channel subunit beta-4
65751	0.112916	0.0163667	0.583173	NA	0.179582	-0.00363463	0.883335	NA	tpc1	Two pore calcium channel protein 1
65753	141.24	0.122394	0.406613	0.879555	182.347	0.0340996	0.765711	0.926528	ycck	Uncharacterized oxidoreductase YccK
65754	0.0912014	0.0161347	0.588603	NA	0.526723	-0.0253357	0.512971	NA		hypothetical protein BRAFLDRAFT_65754
65791	132.129	0.25342	0.12436	0.751396	57.7786	-0.172437	0.230389	0.595053	m3k11	Mitogen-activated protein kinase kinase kinase 11
65792	3.63645	-0.0339673	0.7186	NA	0.122099	-0.000878088	0.97051	NA	pogz	Pogo transposable element with ZNF domain
65793	195.324	-0.00412925	0.978359	0.99689	50.3225	-0.147384	0.305619	NA	m3k9	Mitogen-activated protein kinase kinase kinase 9
65794	2.81237	-0.00992485	0.909985	NA	0.724426	-0.00635496	0.882038	NA		hypothetical protein BRAFLDRAFT_65794
65795	0.0890743	-0.0196692	0.509083	NA	0.0665391	0.0114034	0.613221	NA		hypothetical protein BRAFLDRAFT_65795
65797	102.045	0.13967	0.398267	0.879401	64.4889	0.058787	0.67466	0.886785	pirl5	Plant intracellular Ras-group-related LRR protein 5
65801	1.21806	0.0494567	0.39449	NA	1.13778	0.00340324	0.953851	NA	cx065	Uncharacterized protein CXorf65 homolog
65802	0.0610148	-0.017426	0.559548	NA	0	NA	NA	NA	lrp2	Low-density lipoprotein receptor-related protein 2
65811	344.833	0.0682372	0.613669	0.943071	344.299	0.0132852	0.88609	0.963618	s35b2	Adenosine 3'-phospho 5'-phosphosulfate transporter 1
65812	75.5184	-0.140921	0.3866	0.878455	299.298	0.150163	0.12618	0.460139	mrrp3
65813	12.5999	-0.0672752	0.652995	NA	9.45174	-0.104102	0.420288	NA	smg8	Protein SMG8
65814	0.660914	-0.0226271	0.5445	NA	1.54173	-0.018844	0.770609	NA	fat4	Protocadherin Fat 4
65815	1.93942	-0.0233961	0.748767	NA	6.09614	0.0869278	0.417654	NA	fbx46	F-box only protein 46
65821	1.84883	-0.00722809	0.926076	NA	0	NA	NA	NA	ttc28	Tetratricopeptide repeat protein 28
65823	0.530639	0.035088	0.415918	NA	0.0665391	0.0114034	0.613221	NA		hypothetical protein BRAFLDRAFT_65823
65824	39.5636	-0.0612132	0.716408	0.969132	30.9235	-0.117701	0.427427	NA		hypothetical protein BRAFLDRAFT_65824
65825	187.716	-0.0493482	0.726706	0.971952	96.0382	-0.340959	0.0118457	0.142578	ppk5	Serine/threonine-protein kinase ppk5
65827	36.0964	0.377108	0.0266473	0.525618	79.8811	0.0708842	0.592155	0.854607	ttl	Tubulin--tyrosine ligase
65831	184.706	0.23894	0.0830057	0.693032	179.238	0.338702	0.00332186	0.0694714	tm180
65836	0.280073	0.00193495	0.955028	NA	0.147892	-0.0153874	0.496385	NA		hypothetical protein BRAFLDRAFT_65836
65840	0	NA	NA	NA	1.03309	-0.0471841	0.347788	NA	ttc28	Tetratricopeptide repeat protein 28
65842	5.52743	-0.124377	0.270427	NA	5.87923	-0.156776	0.161548	NA	bgbp	Beta-1,3-glucan-binding protein
65844	91.8265	0.0303627	0.844664	0.986264	154.857	0.0666945	0.582497	0.847931	clcc1	Chloride channel CLIC-like protein 1
65847	57.8495	-0.0385543	0.819425	0.983637	56.7047	-0.0392003	0.779175	0.927085	gpr75	Probable G-protein coupled receptor 75
65848	396.312	-0.296549	0.0147815	0.433286	198.678	-0.092063	0.53411	0.817103	zfy26	Zinc finger FYVE domain-containing protein 26
65850	39.47	-0.144803	0.394778	0.879401	64.5603	0.0729704	0.593656	0.855225	zfy26	Zinc finger FYVE domain-containing protein 26
65860	164.472	-0.0133244	0.922523	0.989286	91.8895	0.0367651	0.772188	0.926643	bcl6	B-cell lymphoma 6 protein
65861	1854.67	-0.201813	0.0273898	0.531829	1095.52	-0.100399	0.277389	0.641183	ehbp1	EH domain-binding protein 1
65862	13.4419	-0.0361659	0.820646	NA	10.9539	-0.13126	0.321923	NA		hypothetical protein BRAFLDRAFT_65862
65866	26.9492	0.122974	0.467437	0.894528	24.9418	0.176441	0.233061	NA	kpce	Protein kinase C epsilon type
65890	136.787	-0.0514558	0.733224	0.973469	223.682	0.0945048	0.388387	0.730563	sprtn	SprT-like domain-containing protein Spartan
65922	0.319653	0.0287788	0.399145	NA	0.0665391	0.0114034	0.613221	NA	ncs1	Neuronal calcium sensor 1
65940	1.16894	0.0136505	0.826208	NA	0.593591	0.0453076	0.22243	NA	mdn1	Midasin
65941	124.616	0.0154003	0.916296	0.988476	181.982	-0.163497	0.147793	0.49509	dyhc1	Cytoplasmic dynein 1 heavy chain 1
65942	19.938	-0.0769601	0.638453	NA	12.2585	0.0650972	0.627291	NA	dyhc1	Cytoplasmic dynein 1 heavy chain 1
65953	27.4903	0.063768	0.707483	0.966179	22.979	-0.0395018	0.788214	NA	cs054	UPF0692 protein C19orf54 homolog
65954	66.4309	-0.0386742	0.814519	0.983463	38.7626	0.0461146	0.753683	NA	pinin	Pinin
65960	0.0528633	0.0128954	0.66506	NA	0.295784	-0.0225433	0.380445	NA	opn4	Melanopsin
65962	0	NA	NA	NA	0.0623727	0.0111364	0.621162	NA	gpr9
65967	0.225424	0.0114828	0.730881	NA	0.174356	-0.00033612	0.989163	NA	gamt2	Gibberellic acid methyltransferase 2
65969	0.373039	0.00207833	0.952976	NA	0.0665391	0.0114034	0.613221	NA	tm175	Endosomal/lysosomal potassium channel TMEM175
65971	1.09718	0.0180661	0.761497	NA	2.87664	0.00809447	0.93026	NA	tm175	Endosomal/lysosomal potassium channel TMEM175
65973	0.28342	0.0169889	0.620891	NA	0.761025	0.0264832	0.588633	NA	tm175	Endosomal/lysosomal potassium channel TMEM175
65978	0.781115	0.030845	0.476171	NA	0.133078	0.0174195	0.465184	NA		hypothetical protein BRAFLDRAFT_65978
65979	0.328799	0.0024449	0.94495	NA	0.986203	0.00856057	0.871829	NA	npff2	Neuropeptide FF receptor 2
65981	2.26377	-0.0888403	0.219944	NA	0.0665391	0.0114034	0.613221	NA		hypothetical protein BRAFLDRAFT_65981
65983	0	NA	NA	NA	0.105742	0.0122467	0.588346	NA	helt	Hairy and enhancer of split-related protein HELT
65985	14.0797	-0.0196426	0.899155	NA	26.9628	0.154013	0.29919	NA		hypothetical protein BRAFLDRAFT_65985
65988	0.0638151	0.014208	0.632404	NA	0.362324	-0.0142801	0.609934	NA	43723
65989	700.365	0.132764	0.169219	0.782592	712.483	-0.022474	0.796083	0.933921	wrn	Werner syndrome ATP-dependent helicase
65992	0.893024	0.0214818	0.690761	NA	0.210072	-0.0005724	0.981856	NA	tlr2	Tachykinin-like peptides receptor 99D
65993	18.7455	0.119824	0.452327	NA	21.8346	0.159022	0.281501	NA	npff2	Neuropeptide FF receptor 2
65994	14.2019	-0.180298	0.21259	NA	16.961	0.19516	0.166405	NA	manba	Beta-mannosidase
66004	32.1637	-0.113703	0.498806	0.904444	18.2911	-0.0508575	0.722314	NA	ita6	Integrin alpha-6
66011	0.598844	-0.00626621	0.88641	NA	0.827441	0.000369736	0.993427	NA		hypothetical protein BRAFLDRAFT_66011
66012	0.116678	0.0218864	0.483375	NA	0.744275	-0.0423772	0.389319	NA	ddl	D-alanine--D-alanine ligase
66017	2.16117	-0.0289333	0.716582	NA	5.0922	0.034335	0.749283	NA		hypothetical protein BRAFLDRAFT_66017
66022	14.7022	-0.0460422	0.762752	NA	8.58358	-0.291502	0.0191582	NA	zswm8	Zinc finger SWIM domain-containing protein 8
66041	141.116	0.0502261	0.751077	0.976566	90.1351	0.278037	0.0413917	0.276918	papss	Bifunctional 3'-phosphoadenosine 5'-phosphosulfate synthase
66043	7.27635	0.172094	0.111724	NA	7.03229	0.0400061	0.703411	NA	dnsl3	Deoxyribonuclease gamma
66045	10.5847	-0.209923	0.114305	NA	2.40125	0.0427959	0.577296	NA	xct	Cystine/glutamate transporter
66051	0	NA	NA	NA	0.0842229	-0.0152654	0.501291	NA		hypothetical protein BRAFLDRAFT_66051
66054	0.266378	0.0270338	0.414877	NA	0	NA	NA	NA	lamp1	Lysosome-associated membrane glycoprotein 1
66056	278.392	-0.0625851	0.636974	0.949018	547.574	0.0453587	0.577012	0.846087	rdh14	Retinol dehydrogenase 14
66074	0	NA	NA	NA	0.252669	-0.0225846	0.38009	NA		hypothetical protein BRAFLDRAFT_66074
66078	0.373931	-0.0318663	0.363575	NA	0.66361	-0.00378607	0.932869	NA	rad18	Postreplication repair E3 ubiquitin-protein ligase RAD18
66084	0	NA	NA	NA	0.272776	-0.0233608	0.372393	NA	raly	RNA-binding protein Raly
66092	834.183	-0.193574	0.0726083	0.678664	319.661	-0.182225	0.0626313	0.335009	rp9	Retinitis pigmentosa 9 protein
66093	13.5929	0.00979782	0.949286	NA	15.5763	0.0575766	0.682627	NA		hypothetical protein BRAFLDRAFT_66093
66100	26.8259	0.159287	0.340612	NA	32.3469	0.0626342	0.671946	NA	ubxn8	UBX domain-containing protein 8
66101	88.4968	0.370012	0.0222106	0.494801	144.938	0.0623367	0.59533	0.856244	tha11	THAP domain-containing protein 11
66106	0.0610148	-0.017426	0.559548	NA	0	NA	NA	NA	tri18	E3 ubiquitin-protein ligase Midline-1
66113	176.418	-0.194662	0.172299	0.783654	288.026	0.190122	0.0420748	0.27868	hcdh	Hydroxyacyl-coenzyme A dehydrogenase, mitochondrial
66117	0.959129	-0.021626	0.71495	NA	0.332647	0.0112472	0.70401	NA		hypothetical protein BRAFLDRAFT_66117
66118	0.615725	0.00304537	0.936919	NA	0.399657	-0.0114984	0.73208	NA	npff2	Neuropeptide FF receptor 2
66119	0	NA	NA	NA	0.104331	-0.0153874	0.496385	NA		hypothetical protein BRAFLDRAFT_66119
66125	964.864	0.282068	0.0148829	0.434911	328.67	0.981906	2.36597e-22	4.71301e-19	tf7l2	Transcription factor 7-like 2
66127	374.129	-0.238774	0.0581634	0.650935	197.981	-0.0552868	0.628884	0.869204	kcma1	Calcium-activated potassium channel subunit alpha-1
66129	3.14986	-0.0666194	0.441428	NA	2.17916	-0.125131	0.11103	NA	ak1	Alpha-protein kinase 1
66130	0.105727	0.0195589	0.524738	NA	13.3804	0.00148095	0.989035	NA		hypothetical protein BRAFLDRAFT_66130
66131	0.0890743	-0.0196692	0.509083	NA	0	NA	NA	NA	trim3	Tripartite motif-containing protein 3
66132	3.8285	0.00431341	0.912036	NA	0.244731	0.000214694	0.993434	NA		hypothetical protein BRAFLDRAFT_66132
66139	0.35517	0.0305712	0.383555	NA	7.00058	0.0362412	0.764114	NA	haox1	Hydroxyacid oxidase 1
66146	9.62086	0.0634956	0.618674	NA	10.4293	-0.229959	0.089311	NA	mrc2	C-type mannose receptor 2
66150	18.436	-0.0217587	0.893691	NA	17.7747	-0.00931003	0.948822	NA	bcap	Phosphoinositide 3-kinase adapter protein 1
66154	18.1865	-0.0711198	0.658524	NA	22.4315	-0.0772185	0.601967	NA		hypothetical protein BRAFLDRAFT_66154
66155	14.5647	-0.189283	0.232349	NA	36.7716	0.0196195	0.893318	NA	y669	Putative tyrosine-protein phosphatase H16_A0669
66156	0.0949521	-0.019557	0.514876	NA	0	NA	NA	NA	pxdn	Peroxidasin
66157	0.242615	-0.0273571	0.398933	NA	0	NA	NA	NA	pxdn	Peroxidasin
66159	101.22	-0.0926403	0.545626	0.924645	213.709	-0.0316333	0.788295	0.929804	tm246	Transmembrane protein 246
66160	162.29	-0.00510527	0.972443	0.995161	280.774	0.136202	0.205159	0.567609	tm246	Transmembrane protein 246
66161	0	NA	NA	NA	0.120129	-0.0188644	0.426301	NA	bm8f	Prokineticin Bm8-f
66162	0.178149	-0.0257811	0.41579	NA	2.43156	-0.0458378	0.504757	NA		hypothetical protein BRAFLDRAFT_66162
66165	0	NA	NA	NA	0.25303	0.0114325	0.66221	NA		hypothetical protein BRAFLDRAFT_66165
66172	0.418952	-0.0236904	0.498295	NA	1.22602	0.00436694	0.931944	NA		hypothetical protein BRAFLDRAFT_66172
66174	0.42995	0.0312711	0.377748	NA	1.19805	0.042752	0.408072	NA	scd5	Stearoyl-CoA desaturase 5
66175	0.112507	-0.00234892	0.939248	NA	0.964077	0.0210105	0.668337	NA	gst1d	Glutathione S-transferase 1, isoform D
66176	7.52091	0.149424	0.227586	NA	27.125	0.115384	0.436792	NA	gst1c	Glutathione S-transferase 1, isoform C
66182	0	NA	NA	NA	0.356554	-0.0279589	0.328442	NA	zdhc2	Putative ZDHHC-type palmitoyltransferase 2
66184	5.53863	-0.106178	0.3446	NA	1.46443	-0.0485801	0.494165	NA	atoh8	Protein atonal homolog 8
66185	14.2603	-0.047618	0.761687	NA	8.39165	0.0246452	0.847852	NA	ccdc6	Coiled-coil domain-containing protein 6
66187	0	NA	NA	NA	0.0602596	-0.0140474	0.533881	NA	nagt1
66195	0.105727	0.0195589	0.524738	NA	0	NA	NA	NA		hypothetical protein BRAFLDRAFT_66195
66197	7.712	-0.216345	0.122468	NA	6.4445	0.0816298	0.482847	NA	atoh8	Protein atonal homolog 8
66198	24.8272	-0.0575932	0.733212	NA	11.1822	-0.0521419	0.701114	NA	ccdc6	Coiled-coil domain-containing protein 6
66201	5.24829	0.0861638	0.449895	NA	4.00542	0.0628372	0.529562	NA	fcgbp	IgGFc-binding protein
66202	38.3587	0.179376	0.292044	0.843139	32.6602	0.21041	0.155299	NA		hypothetical protein BRAFLDRAFT_66202
66203	3.22431	0.075783	0.418601	NA	2.83009	0.0115587	0.890644	NA	fcgbp	IgGFc-binding protein
66204	1.28726	0.00478821	0.938763	NA	3.19668	0.0299242	0.745543	NA	fcgbp	IgGFc-binding protein
66206	0.999828	-0.0060389	0.911392	NA	2.16957	-0.0575758	0.413113	NA	fcgbp	IgGFc-binding protein
66209	0.0638151	0.014208	0.632404	NA	0	NA	NA	NA	fcgbp	IgGFc-binding protein
66213	306.537	0.142693	0.245794	0.827723	547.362	0.152922	0.0836591	0.383343	cb081	Uncharacterized protein C2orf81 homolog
66224	0	NA	NA	NA	0.0600644	-0.0141344	0.530394	NA	npff2	Neuropeptide FF receptor 2
66226	0	NA	NA	NA	0.440475	-0.00581902	0.874299	NA	npff2	Neuropeptide FF receptor 2
66228	23.0436	0.139454	0.343178	NA	1.1862	0.0382983	0.477671	NA	piap	Putative inhibitor of apoptosis
66229	38.0011	0.220061	0.149318	0.771283	1.93796	0.0657874	0.333164	NA	ripk2	Receptor-interacting serine/threonine-protein kinase 2
66235	0	NA	NA	NA	0.180193	-0.0211942	0.394605	NA		hypothetical protein BRAFLDRAFT_66235
66236	20.5061	-0.11471	0.493087	NA	12.5064	-0.0468145	0.739165	NA	rs24	40S ribosomal protein S24
66237	20.9066	-0.151701	0.364919	NA	6.59338	-0.163965	0.167193	NA		hypothetical protein BRAFLDRAFT_66237
66238	22.8353	-0.219096	0.195841	NA	16.3948	-0.0138714	0.924112	NA	rs24	40S ribosomal protein S24
66241	146.675	0.195208	0.183029	0.788992	184.852	0.193107	0.0916392	0.401419		hypothetical protein BRAFLDRAFT_66241
66284	203.088	0.115035	0.398467	0.879401	259.121	0.148774	0.128988	0.465583	bbs1	Bardet-Biedl syndrome 1 protein
66287	7.33926	-0.13266	0.254865	NA	26.6961	0.238349	0.105479	NA		hypothetical protein BRAFLDRAFT_66287
66297	15.277	0.0689996	0.666427	NA	11.4545	0.04971	0.711547	NA	cstr1	CMP-sialic acid transporter 1
66298	15.0538	-0.0274328	0.857064	NA	21.9314	0.071179	0.627894	NA		hypothetical protein BRAFLDRAFT_66298
66299	0	NA	NA	NA	0.658108	-0.0332262	0.370971	NA	ttc28	Tetratricopeptide repeat protein 28
66300	79.6517	-0.216599	0.167304	0.781203	79.2089	-0.135212	0.310994	0.668276	mfgm	Lactadherin
66301	5.51532	0.0700699	0.554981	NA	3.96604	0.0818316	0.377422	NA	cp7a1	Cholesterol 7-alpha-monooxygenase
66304	32.2506	0.070947	0.671596	0.95707	75.636	-0.0386205	0.785158	0.929286	cn16b
66305	0	NA	NA	NA	0.910598	0.0190863	0.720842	NA	gpr3	G-protein coupled receptor 3
66308	13.3542	0.00993207	0.944937	NA	14.2216	0.134318	0.336009	NA	sidt1	SID1 transmembrane family member 1
66323	14.9183	0.0577159	0.689183	NA	3.64988	-0.13451	0.123853	NA	ttc28	Tetratricopeptide repeat protein 28
66325	5.80529	0.032317	0.795658	NA	4.86637	-0.0843005	0.384444	NA	stea3	Metalloreductase STEAP3
66327	21.4387	0.00994901	0.951775	NA	36.1047	-0.0643047	0.664291	NA		hypothetical protein BRAFLDRAFT_66327
66334	0	NA	NA	NA	0.105742	0.0122467	0.588346	NA		hypothetical protein BRAFLDRAFT_66334
66339	0	NA	NA	NA	0.776177	-0.0444909	0.321977	NA	brat	Brain tumor protein
66340	0.355171	0.0290701	0.396402	NA	0.0602596	-0.0140474	0.533881	NA		hypothetical protein BRAFLDRAFT_66340
66342	139.268	0.265602	0.102123	0.724204	128.501	0.220777	0.0657314	0.341426	aim1	Peroxisomal fatty acid beta-oxidation multifunctional protein AIM1
66351	1707.31	-0.145175	0.175154	0.785484	1312.05	-0.178681	0.0425542	0.279993	ktn1	Kinectin
66354	182.345	-0.0458014	0.736424	0.974658	153.594	-0.0800164	0.499735	0.794504	tm246	Transmembrane protein 246
66356	34.3183	-0.0147273	0.931065	0.990152	7.0216	-0.0311841	0.799187	NA	tm246	Transmembrane protein 246
66357	3.91789	0.0240392	0.83041	NA	5.84857	0.000531181	0.996272	NA	chst9	Carbohydrate sulfotransferase 9
66364	0.565094	0.00201547	0.958742	NA	0.0901327	0.0122467	0.588346	NA	ttc28	Tetratricopeptide repeat protein 28
66369	1.96523	-0.0763548	0.321527	NA	6.56627	0.0438579	0.705952	NA	trpc5	Short transient receptor potential channel 5
66384	13.3962	0.187604	0.23972	NA	23.0648	0.309636	0.0364413	NA	trpl	Transient-receptor-potential-like protein
66387	0.209321	-0.0291984	0.38317	NA	0.129156	-0.000112718	0.996227	NA		hypothetical protein BRAFLDRAFT_66387
66388	1.806	0.05905	0.363913	NA	0	NA	NA	NA	muc1	Mucin-1
66389	0.850473	-0.0109571	0.83572	NA	0.130931	0.0178462	0.458239	NA	vwc2l	von Willebrand factor C domain-containing protein 2-like
66390	26.1657	0.0372826	0.823777	NA	21.3178	-0.0236259	0.869502	NA	klh38	Kelch-like protein 38
66392	0.0592317	-0.0172871	0.562656	NA	0.174833	0.0194383	0.430053	NA	vwc2l	von Willebrand factor C domain-containing protein 2-like
66393	1.8512	0.00900482	0.900911	NA	0.510659	-0.00224159	0.950744	NA	vwc2l	von Willebrand factor C domain-containing protein 2-like
66396	14.6384	0.173386	0.246225	NA	11.57	-0.155167	0.255867	NA	ca2d1	Voltage-dependent calcium channel subunit alpha-2/delta-1
66398	0.506712	-0.0336512	0.350978	NA	0.669894	0.0179815	0.658784	NA	lox5	Arachidonate 5-lipoxygenase
66399	0.872942	-0.0132856	0.777007	NA	0.728968	-0.0323028	0.468045	NA	reln	Reelin
66400	0.0949521	-0.019557	0.514876	NA	0	NA	NA	NA		hypothetical protein BRAFLDRAFT_66400
66436	0	NA	NA	NA	0.0690915	0.0114508	0.613013	NA	fbln7	Fibulin-7
66438	9.01433	0.00906218	0.943851	NA	4.5521	-0.0464631	0.667738	NA	i17ra	Interleukin-17 receptor A
66439	0.0912014	0.0161347	0.588603	NA	0.0690915	0.0114508	0.613013	NA	st1b1	Sulfotransferase family cytosolic 1B member 1
66446	9.07934	-0.169706	0.178165	NA	7.74546	0.0825547	0.507423	NA	bhe40	Class E basic helix-loop-helix protein 40
66449	0.745967	0.0272752	0.542652	NA	1.32956	0.0496663	0.353979	NA		hypothetical protein BRAFLDRAFT_66449
66452	1.20379	0.0354366	0.563652	NA	0.409957	-0.013139	0.701346	NA	sha9a	Protein shisa-9A
66454	0.267223	-0.0286928	0.386994	NA	0	NA	NA	NA	nrg4	Pro-neuregulin-4, membrane-bound isoform
66455	0.0638151	0.014208	0.632404	NA	0.215687	0.00506485	0.84323	NA		hypothetical protein BRAFLDRAFT_66455
66456	1.13515	0.012257	0.817066	NA	0	NA	NA	NA	f159b
66461	0.0528633	0.0128954	0.66506	NA	0	NA	NA	NA		hypothetical protein BRAFLDRAFT_66461
66468	0.30643	-0.0142175	0.677999	NA	0.293551	-0.0145326	0.605159	NA	pebph	Phosphatidylethanolamine-binding protein homolog F40A3.3
66473	13.4708	0.067712	0.666664	NA	8.98085	-0.225666	0.0842939	NA	spn90	NCK-interacting protein with SH3 domain
66476	466.897	0.0967069	0.376199	0.877796	601.842	-0.013733	0.870315	0.958868	ycf45	Uncharacterized protein ycf45
66479	253.226	-0.0843676	0.517241	0.912538	455.08	-0.159384	0.0782446	0.369782	ycf45	Uncharacterized protein ycf45
66480	239.777	-0.145115	0.282931	0.839885	248.753	-0.328533	0.00446621	0.0819972	ycf45	Uncharacterized protein ycf45
66482	73.7652	-0.223015	0.166629	0.781203	204.112	-0.0756496	0.482093	0.784328		hypothetical protein BRAFLDRAFT_66482
66486	90.633	0.00669695	0.967763	0.994637	55.5712	-0.0429627	0.767628	0.926643	srgp1	SLIT-ROBO Rho GTPase-activating protein 1
66488	14.6542	-0.0359452	0.820642	NA	20.9162	0.277715	0.0568468	NA	tmem5
66489	296.463	-0.0628548	0.638073	0.949506	288.962	0.275334	0.0101248	0.129911	tmem5
66490	355.325	0.018657	0.875299	0.986264	522.509	-0.0105433	0.903438	0.970387	thum3	THUMP domain-containing protein 3
66495	38.9549	0.0565827	0.739169	0.974964	30.5334	-0.217726	0.142313	NA	dock3	Dedicator of cytokinesis protein 3
66498	89.3272	0.0483901	0.764459	0.977488	60.5872	-0.00681171	0.961563	0.98854	f107b	Protein FAM107B
66499	21.5848	0.422264	0.00863076	NA	12.1231	0.124501	0.359677	NA	frm4a	FERM domain-containing protein 4A
66500	0.0610148	-0.017426	0.559548	NA	0	NA	NA	NA		hypothetical protein BRAFLDRAFT_66500
66503	882.011	0.0221467	0.829895	0.98508	742.318	-0.147929	0.0818311	0.379072	set	Protein SET
66509	2.19257	0.0178996	0.801003	NA	4.15006	0.0572893	0.543866	NA	grm8	Metabotropic glutamate receptor 8
66510	0	NA	NA	NA	0.45329	0.0143232	0.665197	NA		hypothetical protein BRAFLDRAFT_66510
66516	6.89063	-0.0388644	0.737803	NA	4.96652	0.0401371	0.685286	NA	chstb	Carbohydrate sulfotransferase 11
66527	19.9385	-0.156754	0.338588	NA	24.6336	-0.226707	0.126293	NA	gram4	GRAM domain-containing protein 4
66531	0.289595	-0.00695807	0.840631	NA	0.187118	0.0199818	0.423944	NA	col11	Collectin-11
66532	0.0592317	-0.0172871	0.562656	NA	0.11049	-0.0152663	0.501274	NA	ptpra	Receptor-type tyrosine-protein phosphatase alpha
66533	3.47993	0.0657497	0.51798	NA	16.5892	-0.188784	0.184297	NA		hypothetical protein BRAFLDRAFT_66533
66534	0.164958	0.00561046	0.862665	NA	0.826473	0.00605814	0.903739	NA	ssuh2	Protein SSUH2 homolog
66563	1.74569	-0.0344825	0.62501	NA	2.49387	0.0276961	0.731546	NA		hypothetical protein BRAFLDRAFT_66563
66564	0.0949521	-0.019557	0.514876	NA	0.193338	0.00656746	0.795465	NA		hypothetical protein BRAFLDRAFT_66564
66565	0.0528633	0.0128954	0.66506	NA	0.270501	-0.0110278	0.672882	NA		hypothetical protein BRAFLDRAFT_66565
66566	287.773	-0.0319454	0.812169	0.983405	530.368	0.0755064	0.390578	0.732093	gpi8	GPI-anchor transamidase
66567	19.5542	-0.0594552	0.710117	NA	9.2489	-0.260805	0.0414779	NA	mb213	Protein mab-21-like 3
66568	1.82722	-0.0913775	0.241891	NA	0.147892	-0.0153874	0.496385	NA		hypothetical protein BRAFLDRAFT_66568
66570	1.28025	0.0382887	0.550469	NA	0.885524	0.0151973	0.761105	NA	oas3	2'-5'-oligoadenylate synthase 3
66571	0.381427	-0.00801005	0.821972	NA	2.37354	-0.0360091	0.660634	NA	oas1	2'-5'-oligoadenylate synthase 1
66572	0.412881	-0.0241917	0.500724	NA	0.0623727	0.0111364	0.621162	NA	oasl2	2'-5'-oligoadenylate synthase-like protein 2
66573	0.174171	-0.00705321	0.825714	NA	0.214345	0.0213287	0.406593	NA	oasl2	2'-5'-oligoadenylate synthase-like protein 2
66574	0.615239	-0.0195038	0.649422	NA	3.4687	0.0100116	0.916592	NA	oas3	2'-5'-oligoadenylate synthase 3
66575	504.095	0.123238	0.285956	0.839885	206.14	0.0966011	0.413815	0.744456	trub2	Mitochondrial mRNA pseudouridine synthase Trub2
66579	0.362818	-0.0197137	0.578257	NA	0	NA	NA	NA	lyam3	P-selectin
66580	0.178149	-0.0257811	0.41579	NA	0	NA	NA	NA		hypothetical protein BRAFLDRAFT_66580
66581	0.264317	0.0275725	0.409982	NA	1.05974	0.0140628	0.812774	NA	vldlr	Very low-density lipoprotein receptor
66587	4.45011	-0.101718	0.337606	NA	4.82171	-0.1508	0.14145	NA	lyam3	P-selectin
66588	0	NA	NA	NA	0.0618393	0.0109743	0.627211	NA		hypothetical protein BRAFLDRAFT_66588
66590	0.165783	0.0061729	0.846208	NA	1.50341	0.119105	0.0629388	NA	nphp3	Nephrocystin-3
66591	0.230971	-0.0153507	0.641054	NA	0.991808	0.00838238	0.870192	NA	ttc28	Tetratricopeptide repeat protein 28
66592	0.94232	-0.0432586	0.382642	NA	1.53812	-0.0140362	0.822315	NA	fcgbp	IgGFc-binding protein
66594	0.106551	0.0196139	0.523677	NA	0.185518	0.0199185	0.424977	NA		hypothetical protein BRAFLDRAFT_66594
66597	0.0887927	0.0159757	0.59178	NA	0	NA	NA	NA	plmn	Plasminogen
66599	0.329898	-0.0116886	0.739505	NA	0.294184	0.0150635	0.604344	NA	nphp3	Nephrocystin-3
66602	1.52248	-0.0197567	0.779867	NA	2.89077	-0.00376294	0.966249	NA		hypothetical protein BRAFLDRAFT_66602
66605	3.03932	-0.00424479	0.964286	NA	5.26585	-0.0791308	0.475572	NA		hypothetical protein BRAFLDRAFT_66605
66606	43.0037	-0.0402241	0.812514	0.983405	20.9044	-0.16341	0.265283	NA	marha	Probable E3 ubiquitin-protein ligase MARCH10
66607	0.242615	-0.0273571	0.398933	NA	0.350414	-0.0185937	0.528548	NA		hypothetical protein BRAFLDRAFT_66607
66608	0.0592317	-0.0172871	0.562656	NA	0.242105	0.0216087	0.403326	NA		hypothetical protein BRAFLDRAFT_66608
66613	0	NA	NA	NA	0.362324	-0.0142801	0.609934	NA		hypothetical protein BRAFLDRAFT_66613
66615	0.0528633	0.0128954	0.66506	NA	1.22136	0.0170704	0.759976	NA	nrf6	Nose resistant to fluoxetine protein 6
66616	0.150433	0.0018662	0.953213	NA	0.210652	-0.00449275	0.860466	NA	plcl	Perlucin-like protein
66617	0.379808	-0.0307856	0.37163	NA	0	NA	NA	NA	clc3a	C-type lectin domain family 3 member A homolog
66621	17.3682	-0.0831447	0.562685	NA	6.49277	0.0450891	0.699153	NA	nrf6	Nose resistant to fluoxetine protein 6
66624	62.2861	0.141235	0.40556	0.879401	70.9293	0.0291004	0.833671	0.948278	pges2	Prostaglandin E synthase 2
66626	0.440548	0.0143326	0.690497	NA	0	NA	NA	NA	mfgm	Lactadherin
66627	906.174	-0.15845	0.132307	0.761235	792.087	-0.114532	0.138311	0.4802	syvc	Valine--tRNA ligase
66631	9.21015	-0.0845482	0.541755	NA	3.19628	0.122088	0.170896	NA	abca2	ATP-binding cassette sub-family A member 2
66633	1.49283	0.037226	0.572887	NA	5.37513	0.00297841	0.97871	NA	lpxh	UDP-2,3-diacylglucosamine hydrolase
66634	0	NA	NA	NA	0.0618393	0.0109743	0.627211	NA	lrfn5	Leucine-rich repeat and fibronectin type-III domain-containing protein 5
66635	54.1095	0.0311954	0.853344	0.986264	57.1231	0.155277	0.282248	0.645042	dus12	Dual specificity protein phosphatase 12
66643	0.0912014	0.0161347	0.588603	NA	3.94149	-0.0251635	0.795011	NA	ddah1	N(G),N(G)-dimethylarginine dimethylaminohydrolase 1
66645	0.943609	0.0514082	0.254856	NA	3.35656	0.0213711	0.812724	NA	ddah1	N(G),N(G)-dimethylarginine dimethylaminohydrolase 1
66648	0.455123	-0.0164638	0.643752	NA	0	NA	NA	NA	ileuc	Leukocyte elastase inhibitor C
66649	48.0016	0.0748781	0.657491	0.954124	28.7788	0.107258	0.469586	NA	ileua	Leukocyte elastase inhibitor A
66650	94.0354	-0.131009	0.422625	0.881833	15.6543	-0.0992032	0.484913	NA		hypothetical protein BRAFLDRAFT_66650
66651	4.26689	0.125363	0.198178	NA	0.0602596	-0.0140474	0.533881	NA	ileu	Leukocyte elastase inhibitor
66652	0.0638151	0.014208	0.632404	NA	0	NA	NA	NA		hypothetical protein BRAFLDRAFT_66652
66653	0.485229	-0.0320183	0.362522	NA	0.210265	-0.00598454	0.810853	NA	gasr	Gastrin/cholecystokinin type B receptor
66654	0.606537	-0.0332308	0.354049	NA	0	NA	NA	NA	ret4	Retinol-binding protein 4
66656	0.14235	-0.00489047	0.877254	NA	0.427586	-0.0127331	0.725115	NA	cp089	UPF0764 protein C16orf89 homolog
66658	0	NA	NA	NA	0.439264	0.00976187	0.78906	NA	slit3	Slit homolog 3 protein
66659	0	NA	NA	NA	0.0618393	0.0109743	0.627211	NA	cp089	UPF0764 protein C16orf89 homolog
66660	3.24991	0.0824179	0.342389	NA	4.37151	0.0317934	0.736217	NA	cp089	UPF0764 protein C16orf89
66664	176.222	-0.068205	0.599806	0.941526	129.994	-0.000629286	0.995891	0.998858	dna2	Plancitoxin-1
66668	18.6168	-0.039505	0.803669	NA	7.50903	-0.10077	0.404026	NA	yhg7	Putative mannan endo-1,6-alpha-mannosidase C1198.07c
66671	1.30322	-0.00898186	0.885124	NA	2.45371	-0.0394632	0.622872	NA	col12	Collectin-12
66673	12.5111	0.182746	0.192588	NA	5.55533	0.0103615	0.923748	NA	zn208	Zinc finger protein 208
66678	3.83727	0.109473	0.235905	NA	0.167581	0.0191727	0.434124	NA	cubn
66679	185.204	0.0446571	0.755412	0.976566	185.28	0.0167691	0.887473	0.963929	tect2	Tectonic-2
66680	558.046	-0.354691	0.00375027	0.207646	489.831	-0.184809	0.0352346	0.255925	pndc1	Poly(A)-specific ribonuclease PNLDC1
66681	401.086	-0.0669933	0.581507	0.936244	287.366	0.0188565	0.848252	0.953344	rpap2	RNA polymerase II subunit B1 CTD phosphatase Rpap2
66685	147.647	0.0631634	0.689997	0.963984	171.161	-0.00373826	0.974645	0.992457	zn208	Zinc finger protein 208
66686	88.6714	0.0573081	0.712095	0.968777	187.679	-0.0659097	0.585229	0.849073	zn208	Zinc finger protein 208
66687	63.2636	0.258644	0.126574	0.755248	87.0181	0.00992187	0.93887	0.981765	zfp37	Zinc finger protein 37 homolog
66688	268.928	-0.0970982	0.462311	0.890946	822.426	-0.0538553	0.511856	0.802352	xfin	Zinc finger protein Xfin
66689	87.8085	-0.0326793	0.841869	0.986107	172.908	0.126336	0.255737	0.620308	zn160	Zinc finger protein 160
66690	11.4955	-0.0162494	0.912274	NA	66.7825	0.124935	0.376271	0.718463	zn160	Zinc finger protein 160
66696	121.786	0.129951	0.405567	0.879401	278.08	0.05349	0.638739	0.871576	htxa	Probable alpha-ketoglutarate-dependent hypophosphite dioxygenase
66698	57.6526	0.00696782	0.967192	0.99461	27.4217	-0.151562	0.307059	NA		hypothetical protein BRAFLDRAFT_66698
66701	0	NA	NA	NA	0.452971	-0.0018617	0.961152	NA	toip1	Torsin-1A-interacting protein 1
66704	4.53441	0.00978102	0.931044	NA	12.25	-0.014258	0.916406	NA		hypothetical protein BRAFLDRAFT_66704
66705	23.0429	-0.0287277	0.850403	NA	26.7969	0.0224334	0.879525	NA	casp3	Caspase-3
66706	2.22766	0.0748673	0.362961	NA	12.6507	0.011623	0.931057	NA	csmd3	CUB and sushi domain-containing protein 3
66707	132.528	0.055066	0.701976	0.965621	337.493	0.0153453	0.87722	0.960536	toip1	Torsin-1A-interacting protein 1
66708	0.0592317	-0.0172871	0.562656	NA	0	NA	NA	NA		hypothetical protein BRAFLDRAFT_66708
66711	0	NA	NA	NA	0.11049	-0.0152663	0.501274	NA		hypothetical protein BRAFLDRAFT_66711
66712	0.0528633	0.0128954	0.66506	NA	1.34172	0.00578465	0.920834	NA		hypothetical protein BRAFLDRAFT_66712
66714	0.389523	-0.00515724	0.885075	NA	0.0600644	-0.0141344	0.530394	NA		hypothetical protein BRAFLDRAFT_66714
66715	29.9293	0.0010432	0.995075	0.997815	82.6427	0.0539996	0.677176	0.887865	znf91	Zinc finger protein 91
66716	50.6781	0.117236	0.487388	0.900324	75.9244	0.210234	0.13222	0.471378	zg57	Gastrula zinc finger protein XlCGF57.1 (Fragment)
66720	2.76638	-0.0084628	0.917891	NA	2.0036	-0.0283386	0.702591	NA		hypothetical protein BRAFLDRAFT_66720
66728	37.7032	-0.113008	0.50557	0.906065	43.2035	0.0269071	0.854639	NA	ncs1	Neuronal calcium sensor 1
66729	0.0610148	-0.017426	0.559548	NA	0	NA	NA	NA	nphp3	Nephrocystin-3
66734	31.6732	-0.0572243	0.736796	0.974658	48.609	-0.000732325	0.995883	NA	zn879	Zinc finger protein 879
66735	311.765	-0.14569	0.238331	0.827723	233.765	-0.0678283	0.508267	0.801337	zn208	Zinc finger protein 208
66736	30.2528	-0.0684958	0.675731	0.959931	22.2583	-0.168119	0.253242	NA	zn891	Zinc finger protein 891
66737	31.0802	-0.0973131	0.565814	0.930914	37.5981	-0.0776957	0.41783	NA	zn136	Zinc finger protein 136
66738	61.6626	-0.104678	0.523813	0.915832	77.9165	0.0540478	0.68637	0.890977	zn771	Zinc finger protein 771
66742	54.12	0.140499	0.392978	0.879231	104.676	-0.121272	0.336374	0.688475	tc1d2	Tctex1 domain-containing protein 2
66750	178.326	-0.168407	0.215686	0.813229	115.171	-0.0718725	0.549462	0.828717	zn271	Zinc finger protein 271
66754	201.819	-0.167087	0.203836	0.804847	122.904	0.169867	0.186741	0.542036	zn665	Zinc finger protein 665
66756	74.7934	0.140723	0.40461	0.879401	229.341	0.116322	0.302404	0.662502	zn195	Zinc finger protein 195
66761	0	NA	NA	NA	0.0690915	0.0114508	0.613013	NA	asb16	Ankyrin repeat and SOCS box protein 16
66766	4.16948	0.0272558	0.777606	NA	0.937092	0.0238814	0.666283	NA		hypothetical protein BRAFLDRAFT_66766
66769	0.577562	-0.0050639	0.907976	NA	0.545303	-0.00139657	0.973173	NA		hypothetical protein BRAFLDRAFT_66769
66772	0.12763	0.0210392	0.496638	NA	0.166703	-0.00392805	0.873087	NA	islr	Immunoglobulin superfamily containing leucine-rich repeat protein
66773	1510.75	-0.0920839	0.401405	0.879401	1171	-0.0208873	0.846206	0.953038	sc16a	Protein transport protein Sec16A
66775	0	NA	NA	NA	0.208661	-0.0211507	0.395302	NA	klh13	Kelch-like protein 13
66776	38.7162	-0.0707019	0.666105	0.956994	76.5477	0.156525	0.241704	0.603662	yihq
66781	1.79059	-0.0607837	0.380799	NA	0.953917	0.0277584	0.613706	NA	klh24	Kelch-like protein 24
66789	3.9088	0.0515054	0.540726	NA	0.122099	-0.000878088	0.97051	NA	h4	Histone H4
66793	63.7775	0.272504	0.103264	0.725261	59.3175	-0.077558	0.581323	0.847567	tor1a	Torsin-1A
66794	48.3378	-0.00236286	0.98881	0.99758	53.4025	-0.0363344	0.799294	NA	ca052	UPF0690 protein C1orf52 homolog
66795	0	NA	NA	NA	0.364148	0.0133434	0.666812	NA	trpm7	Transient receptor potential cation channel subfamily M member 7
66796	0	NA	NA	NA	0.374969	0.00655155	0.842884	NA	ttc28	Tetratricopeptide repeat protein 28
66799	20.8127	0.197963	0.226389	NA	25.7978	0.185029	0.212259	NA	znf91	Zinc finger protein 91
66800	14.2793	-0.210542	0.160584	NA	30.2533	-0.11569	0.435114	NA	zn845	Zinc finger protein 845
66801	5.81099	-0.0659272	0.542177	NA	14.7431	-0.00528371	0.96977	NA	zg57	Gastrula zinc finger protein XlCGF57.1 (Fragment)
66809	72.5322	0.075335	0.644552	0.95048	70.5922	0.0484094	0.732008	0.914056	zn208	Zinc finger protein 208
66812	0.306405	-0.00828636	0.810409	NA	0.292658	-0.00295916	0.915242	NA		hypothetical protein BRAFLDRAFT_66812
66813	0	NA	NA	NA	0.131464	0.017874	0.457718	NA	plmn	Plasminogen (Fragment)
66814	2.30626	-0.0183591	0.790824	NA	0.312992	-0.0234626	0.371336	NA	plmn	Plasminogen (Fragment)
66816	82.1885	-0.234875	0.159256	0.776432	108.811	0.0300397	0.814245	0.942598	lamc1	Laminin subunit gamma-1
66820	0	NA	NA	NA	0.216232	-0.000934278	0.970474	NA	lamb1	Laminin subunit beta-1
66821	19.455	-0.0905453	0.569762	NA	16.2785	-0.15315	0.286563	NA	ncam1	Neural cell adhesion molecule 1
66822	173.667	-0.0393025	0.802242	0.982725	49.8493	-0.115904	0.423204	NA	lamc1	Laminin subunit gamma-1
66824	0	NA	NA	NA	1.08068	0.006422	0.82527	NA		hypothetical protein BRAFLDRAFT_66824
66825	0.561865	-0.015812	0.6837	NA	0	NA	NA	NA		hypothetical protein BRAFLDRAFT_66825
66826	0.15859	0.0234591	0.459477	NA	0.976729	0.0541638	0.305458	NA		hypothetical protein BRAFLDRAFT_66826
66827	0.33772	-0.0180607	0.602301	NA	0.407422	0.00631103	0.858494	NA		hypothetical protein BRAFLDRAFT_66827
66828	0.305074	-0.0299063	0.377868	NA	0.242228	-0.0116905	0.654563	NA		hypothetical protein BRAFLDRAFT_66828
66831	0.993254	0.0572028	0.331261	NA	0.83782	-0.0205487	0.673274	NA		hypothetical protein BRAFLDRAFT_66831
66854	1.22745	0.0127948	0.851432	NA	2.19058	0.0730646	0.312224	NA	emal1	Echinoderm microtubule-associated protein-like 1
66858	0.194801	0.00265343	0.935786	NA	0.129351	-9.31256e-05	0.996909	NA	co4a1	Collagen alpha-1(IV) chain
66860	0.0887927	0.0159757	0.59178	NA	0.182163	-0.00769142	0.760039	NA		hypothetical protein BRAFLDRAFT_66860
66862	0.655814	0.0174279	0.662419	NA	0.584226	0.0167166	0.676401	NA	bcdo2	Beta,beta-carotene 9',10'-oxygenase
66866	29.996	0.0011579	0.994403	0.997815	66.8226	0.0675699	0.613849	0.862667	ccnb	G2/mitotic-specific cyclin-B
66870	13.3129	-0.0136778	0.929649	NA	2.62607	-0.0423232	0.631359	NA	htai2	Oxidoreductase HTATIP2
66872	86.8191	0.138076	0.374298	0.876997	32.4992	-0.0401263	0.786853	NA	m3k12	Mitogen-activated protein kinase kinase kinase 12
66875	0	NA	NA	NA	0.541308	-0.00446177	0.903821	NA	opn4	Melanopsin
66876	0.0887927	0.0159757	0.59178	NA	0	NA	NA	NA		hypothetical protein BRAFLDRAFT_66876
66877	39.7487	0.358212	0.0348464	0.567858	26.3628	0.115116	0.437858	NA	dpp4	Dipeptidyl peptidase 4
66878	0.426224	-0.0235531	0.512553	NA	3.55172	0.108241	0.221877	NA	gp112
66886	0.471341	-0.00334629	0.925622	NA	0	NA	NA	NA		hypothetical protein BRAFLDRAFT_66886
66888	0.140623	-0.0199579	0.50328	NA	0.0842229	-0.0152654	0.501291	NA		hypothetical protein BRAFLDRAFT_66888
66893	30.2396	0.120526	0.460569	0.890946	32.736	-0.0719945	0.625178	NA	ppk21	Serine/threonine-protein kinase ppk21
66896	0.121307	-0.0198952	0.505203	NA	0.475978	-0.0381761	0.251885	NA		hypothetical protein BRAFLDRAFT_66896
66898	244.824	-0.168357	0.197418	0.802021	500.836	-0.0383066	0.644338	0.874834	cb047
66902	3.10564	0.015492	0.853294	NA	0.391044	-0.0212315	0.494985	NA		hypothetical protein BRAFLDRAFT_66902
66903	0.0912014	0.0161347	0.588603	NA	0.0623727	0.0111364	0.621162	NA		hypothetical protein BRAFLDRAFT_66903
66904	0.0532755	0.0129058	0.665042	NA	0.105742	0.0122467	0.588346	NA		hypothetical protein BRAFLDRAFT_66904
66905	16.7801	0.122725	0.401178	NA	36.789	0.313395	0.0345943	NA	sgpl1	Sphingosine-1-phosphate lyase 1
66906	17.4088	0.0462028	0.771159	NA	23.8094	0.151476	0.306551	NA	sgpl	Sphingosine-1-phosphate lyase
66907	11.6902	-0.0761196	0.550442	NA	1.5085	0.0258907	0.645583	NA	impg2	Interphotoreceptor matrix proteoglycan 2
66910	0	NA	NA	NA	0.0690915	0.0114508	0.613013	NA		hypothetical protein BRAFLDRAFT_73235
66915	34.0584	-0.221661	0.188195	0.792894	31.0121	-0.000152118	0.999182	NA		hypothetical protein BRAFLDRAFT_66915
66923	0.318829	0.0302284	0.386504	NA	0.359375	0.00549434	0.848758	NA	opsd1	Rhodopsin, GQ-coupled
66924	76.9362	0.0628016	0.695133	0.965363	93.9652	0.042751	0.750286	0.920208	tm41a	Transmembrane protein 41A
66925	15.6381	-0.131775	0.414796	NA	13.5906	-0.0848689	0.541942	NA	t41aa	Transmembrane protein 41A-A
66927	38.1931	0.0800676	0.635437	0.948908	19.0336	-0.17779	0.221489	NA	dip2c	Disco-interacting protein 2 homolog C
66929	3.64338	-0.0226073	0.819519	NA	1.61273	0.0205948	0.727754	NA	calcr	Calcitonin receptor
66930	166.375	0.079779	0.589148	0.938166	173.374	-0.0945838	0.401415	0.740381	zn726	Zinc finger protein 726
66934	1.28073	-0.00644443	0.920271	NA	1.45277	-0.0721078	0.26525	NA	islr	Immunoglobulin superfamily containing leucine-rich repeat protein
66936	0.3317	0.00585231	0.86657	NA	0	NA	NA	NA	brat	Brain tumor protein
66937	11.7443	-0.0473151	0.733845	NA	16.0638	-0.0536454	0.703077	NA	cygb1	Cytoglobin-1
66940	55.3016	0.186141	0.263096	0.835511	30.6773	-0.0130866	0.929665	NA	casd1	N-acetylneuraminate 9-O-acetyltransferase
66941	253.738	0.279815	0.0278069	0.537433	425.598	0.248641	0.00916991	0.122741	5nt3	Cytosolic 5'-nucleotidase 3
66944	2.48758	0.053575	0.521471	NA	6.39501	0.036005	0.756861	NA	lrc3b	Leucine-rich repeat-containing protein 3B
66945	1.62772	-0.0110429	0.846131	NA	3.1169	0.0121386	0.87841	NA	slit	Protein slit
66947	0.759572	-0.0542316	0.233122	NA	0.65659	0.0468911	0.290367	NA	islr2	Immunoglobulin superfamily containing leucine-rich repeat protein 2
66948	0.140623	-0.0199579	0.50328	NA	0	NA	NA	NA	sorl	Sortilin-related receptor
66949	0.0610148	-0.017426	0.559548	NA	0.11049	-0.0152663	0.501274	NA		hypothetical protein BRAFLDRAFT_66949
66952	1.03958	0.0338826	0.541033	NA	0.270329	-0.0112124	0.668439	NA	fbp1	Fibropellin-1
66953	0.0528633	0.0128954	0.66506	NA	1.86397	0.0679704	0.290562	NA	slit	Protein slit
66954	0	NA	NA	NA	0.187118	0.0199818	0.423944	NA		hypothetical protein BRAFLDRAFT_66954
66955	0.930394	-0.0263357	0.590016	NA	1.9962	0.0109954	0.88946	NA	hnmt	Histamine N-methyltransferase
66956	0.204438	-0.00668205	0.836864	NA	0.346969	0.0127197	0.675832	NA	brat	Brain tumor protein
66957	0.0638151	0.014208	0.632404	NA	0.165806	0.00273107	0.911226	NA		hypothetical protein BRAFLDRAFT_66957
66960	0.555149	0.0125093	0.744876	NA	0.315213	0.00914026	0.751002	NA		hypothetical protein BRAFLDRAFT_66960
66963	60.4735	0.0811125	0.628316	0.946975	52.0673	-0.104526	0.457058	NA	cn37	2',3'-cyclic-nucleotide 3'-phosphodiesterase
66964	182.782	-0.0154487	0.917144	0.988476	150.076	0.05199	0.679061	0.888934	anm2	Protein arginine N-methyltransferase 2
66967	530.423	-0.0272653	0.802393	0.982725	762.033	0.0118074	0.882137	0.962383	elp6	Elongator complex protein 6
66970	0	NA	NA	NA	0.0690915	0.0114508	0.613013	NA		hypothetical protein BRAFLDRAFT_66970
66975	3.01003	-0.00494223	0.956483	NA	2.14427	-0.00484967	0.944035	NA	klh13	Kelch-like protein 13
66976	10.7273	-0.0452973	0.720026	NA	2.20846	0.0227005	0.777359	NA	tm56a	Transmembrane protein 56-A
66981	0	NA	NA	NA	0.824066	0.00770886	0.869155	NA		hypothetical protein BRAFLDRAFT_66981
66982	0.471505	-0.0297839	0.439509	NA	2.39168	0.00304971	0.965576	NA		hypothetical protein BRAFLDRAFT_66982
66984	253.663	-0.0276408	0.82056	0.983778	291.591	-0.0725795	0.482675	0.784568	ubcd2	Ubiquitin-conjugating enzyme E2-24 kDa
66988	226.223	0.182203	0.177476	0.786603	236.005	0.161857	0.164362	0.51601	ubcd2	Ubiquitin-conjugating enzyme E2-24 kDa
66991	146.942	-0.0253459	0.875112	0.986264	283.6	0.165882	0.0976998	0.413201	sc5ab	Sodium/myo-inositol cotransporter 2
66992	0.0890743	-0.0196692	0.509083	NA	0.416304	-0.0329446	0.287967	NA	tll2	Tolloid-like protein 2
66993	2.00594	-0.0570322	0.456895	NA	3.65306	-0.00334664	0.971228	NA	ky	Kyphoscoliosis peptidase
66996	54.5312	0.10664	0.411506	0.879568	29.2221	0.0408705	0.704238	NA		hypothetical protein BRAFLDRAFT_66996
66997	1.58286	0.0331037	0.62784	NA	2.07893	-0.0340334	0.656941	NA	pde1c	Calcium/calmodulin-dependent 3',5'-cyclic nucleotide phosphodiesterase 1C
66998	0	NA	NA	NA	0.146596	-0.00282454	0.906609	NA	pdfr	PDF receptor
66999	18.7363	-0.142185	0.384245	NA	11.9108	0.0823061	0.553955	NA	paqr3	Progestin and adipoQ receptor family member 3
67000	0.344053	0.0303689	0.385045	NA	1.78019	-0.0129506	0.84458	NA	sia8a	Alpha-N-acetylneuraminide alpha-2,8-sialyltransferase
67001	3.59373	-0.0106867	0.912517	NA	10.4853	0.0589788	0.652343	NA	hmcn1	Hemicentin-1
67004	0.534767	0.00298387	0.943332	NA	0.188976	0.00695812	0.78425	NA		hypothetical protein BRAFLDRAFT_67004
67005	0.267223	-0.0286928	0.386994	NA	0	NA	NA	NA		hypothetical protein BRAFLDRAFT_67005
67006	168.804	-0.0886737	0.55219	0.926373	116.189	0.0970783	0.457347	0.771534	trio	Triple functional domain protein
67008	60.614	-0.0162525	0.921242	0.988476	37.802	-0.372794	0.0119324	NA	trio	Triple functional domain protein
67011	371.883	-0.192204	0.138891	0.763868	239.025	0.0506926	0.635213	0.871215	nub1	NEDD8 ultimate buster 1
67012	383.258	-0.0694619	0.555211	0.927865	226.231	-0.116026	0.283255	0.645194	nub1	NEDD8 ultimate buster 1
67020	1713.97	-0.0245753	0.823754	0.984388	845.373	-0.0945122	0.243942	0.607722	top2a	DNA topoisomerase 2-alpha
67024	1.48125	0.0831021	0.218224	NA	2.6213	0.00383909	0.964908	NA	wnt9a	Protein Wnt-9a
67025	531.421	0.104824	0.347785	0.871953	478.528	0.201005	0.0313974	0.241715	cnpd1	Protein CNPPD1
67026	10.5193	0.0700804	0.539193	NA	11.6993	0.107267	0.384852	NA		hypothetical protein BRAFLDRAFT_67026
67029	270.446	0.0447216	0.717588	0.969758	106.93	-0.0795108	0.526005	0.8119	cpsm	Carbamoyl-phosphate synthase [ammonia], mitochondrial
67031	9.45877	-0.0102649	0.941663	NA	8.67965	-0.0313131	0.806247	NA	pparg	Peroxisome proliferator-activated receptor gamma
67032	34.9609	0.027327	0.87154	0.986264	50.658	-0.0438089	0.765432	NA	e75	Nuclear hormone receptor E75
67034	8.49875	-0.0847985	0.48428	NA	1.05667	0.0178158	0.749735	NA	pa2b1	Basic phospholipase A2 1
67039	2.66769	-0.0177604	0.811366	NA	37.5489	0.338188	0.0224539	NA	lpp1
67040	6.59892	-0.014083	0.914345	NA	22.8218	-0.158172	0.281621	NA	kdm8	Bifunctional peptidase and arginyl-hydroxylase JMJD5
67042	75.5293	0.117686	0.472996	0.896079	49.6982	0.0353816	0.803568	NA	mcrs1	Microspherule protein 1
67046	0	NA	NA	NA	0.301616	0.022637	0.391428	NA		hypothetical protein BRAFLDRAFT_67046
67048	0	NA	NA	NA	0.0665391	0.0114034	0.613221	NA		hypothetical protein BRAFLDRAFT_67048
67050	116.262	0.230234	0.145624	0.767244	133.957	-0.0273601	0.815108	0.942612	sgce	Epsilon-sarcoglycan
67053	0.0890743	-0.0196692	0.509083	NA	1.03338	0.018698	0.749595	NA	scp2	Sarcoplasmic calcium-binding proteins II, V, VI, and VII
67057	0	NA	NA	NA	0.0600644	-0.0141344	0.530394	NA		hypothetical protein BRAFLDRAFT_67057
67060	0.0528633	0.0128954	0.66506	NA	0	NA	NA	NA	c209a	CD209 antigen-like protein A
67062	0	NA	NA	NA	0.105742	0.0122467	0.588346	NA		hypothetical protein BRAFLDRAFT_67062
67067	1.42802	-0.0185284	0.734672	NA	2.19675	-0.0725828	0.355533	NA	krem1	Kremen protein 1
67068	0.424937	-0.0322237	0.361016	NA	0.565483	-0.00609823	0.881792	NA		hypothetical protein BRAFLDRAFT_67068
67069	8.13505	0.061913	0.657839	NA	19.6618	-0.198388	0.173967	NA	ced3	Cell death protein 3
67070	26.0638	0.0785191	0.643904	NA	14.9882	0.0931087	0.503322	NA	ctdsl	CTD small phosphatase-like protein
67078	33.1094	0.165122	0.324878	0.858973	29.1222	0.151544	0.306508	NA	klh24	Kelch-like protein 24
67080	21.973	-0.00909056	0.956095	NA	14.307	-0.0391288	0.777671	NA	plmn	Plasminogen (Fragment)
67081	0.733026	0.0265144	0.550095	NA	0	NA	NA	NA		hypothetical protein BRAFLDRAFT_67081
67082	0.424893	-0.0215182	0.548608	NA	0	NA	NA	NA	g3st1	Galactosylceramide sulfotransferase
67084	76.5718	-0.129089	0.409415	0.879568	200.903	0.124679	0.244354	0.608062	g3st1	Galactosylceramide sulfotransferase
67085	0.637144	-0.000346845	0.993276	NA	1.63993	0.0227988	0.736627	NA	krem1	Kremen protein 1
67087	27.9201	0.197294	0.244422	0.827723	47.601	0.380058	0.00877704	NA	p5cr1	Pyrroline-5-carboxylate reductase 1, mitochondrial
67104	0.118463	-0.0234101	0.448157	NA	0.402196	0.00943155	0.789723	NA	lama1	Laminin subunit alpha-1
67105	0.819757	0.0128479	0.79596	NA	1.14458	0.0224659	0.682541	NA	lama1	Laminin subunit alpha-1
67106	0.0610148	-0.017426	0.559548	NA	0.0690915	0.0114508	0.613013	NA	lama1	Laminin subunit alpha-1
67107	0.491082	0.0149764	0.707233	NA	0.448577	0.00758369	0.83079	NA	lama1	Laminin subunit alpha-1
67111	88.5239	0.154409	0.311698	0.856199	106.402	0.0749455	0.538196	0.820388	fsd1l	FSD1-like protein
67112	23.8187	0.0732689	0.661088	NA	30.6906	0.216218	0.144695	NA	fsd1l	FSD1-like protein
67118	277.195	-0.0173687	0.888114	0.987743	295.7	-0.0419444	0.678841	0.888913	lysm2	LysM and putative peptidoglycan-binding domain-containing protein 2
67121	0	NA	NA	NA	0.258383	-0.0224457	0.381492	NA		hypothetical protein BRAFLDRAFT_67121
67122	14.6625	0.0227702	0.871299	NA	19.8226	0.162932	0.26853	NA	dmbt1	Deleted in malignant brain tumors 1 protein
67126	250.323	-0.0758384	0.553933	0.927269	96.6254	0.0195899	0.882968	0.962579	snpc5	snRNA-activating protein complex subunit 5
67129	2.94043	-0.030742	0.762045	NA	4.1441	-0.023023	0.822921	NA	mrc1	Macrophage mannose receptor 1
67131	0.267223	-0.0286928	0.386994	NA	4.85442	-0.0789243	0.406633	NA	zn665	Zinc finger protein 665
67132	2.38666	-0.00708607	0.926918	NA	0.468478	0.00457014	0.8993	NA	zn771	Zinc finger protein 771
67133	19.2031	-0.111759	0.491467	NA	39.2869	-0.0218091	0.882728	NA	zn678	Zinc finger protein 678
67135	0.605615	0.00611408	0.878074	NA	0.461869	-0.0155611	0.642146	NA	prdm9	Histone-lysine N-methyltransferase PRDM9
67136	0.0532755	0.0129058	0.665042	NA	0.347584	-0.019365	0.52517	NA	slit1	Slit homolog 1 protein
67137	328.121	0.044687	0.699903	0.965621	208.791	-0.047716	0.663064	0.882756	smad6	Mothers against decapentaplegic homolog 6
67138	0.0890743	-0.0196692	0.509083	NA	0	NA	NA	NA	yqk1	UPF0676 protein C1494.01
67141	2.12433	-0.0283882	0.731331	NA	0.17703	-0.00412275	0.866273	NA	st3a1	Amine sulfotransferase
67143	0.0528633	0.0128954	0.66506	NA	0	NA	NA	NA		hypothetical protein BRAFLDRAFT_67143
67145	0.112916	0.0163667	0.583173	NA	0	NA	NA	NA	plcl	Perlucin-like protein
67146	0.0610148	-0.017426	0.559548	NA	0.189611	-0.00623605	0.805261	NA	lysc1	Lysozyme c-1
67147	271.309	0.0664557	0.603289	0.941526	329.81	0.0513631	0.608865	0.861559	t161b	Transmembrane protein 161B
67148	0.828612	-0.00236482	0.961074	NA	2.33171	0.000362996	0.996022	NA	fcn1	Ficolin-1
67149	0	NA	NA	NA	0.315824	-0.0040759	0.88848	NA	gria2	Glutamate receptor 2
67150	0.724903	0.0143773	0.71261	NA	0.46108	0.00689643	0.849774	NA	rasef	Ras and EF-hand domain-containing protein
67154	0.486835	0.0122099	0.73465	NA	0.0665391	0.0114034	0.613221	NA	lecg	Alpha-N-acetylgalactosamine-specific lectin
67156	0.121307	-0.0198952	0.505203	NA	0.124745	0.0169609	0.475762	NA	col10	Collectin-10
67157	1.97331	0.0340756	0.597551	NA	0.35841	-0.0108997	0.69727	NA	dcbd2	Discoidin, CUB and LCCL domain-containing protein 2
67158	4.45433	-0.11194	0.257597	NA	1.93117	-0.00967595	0.881459	NA	xlrs1	Retinoschisin
67161	39.9188	-0.0948763	0.557024	0.92834	42.1134	0.022956	0.874815	NA	chs1	Chitin synthase 1
67162	245.321	-0.320512	0.0166427	0.456735	401.159	-0.166513	0.075712	0.363298	txnd	Thioredoxin domain-containing protein
67164	2.34172	0.0368325	0.650685	NA	1.69223	0.00183885	0.977815	NA	cski1	Caskin-1
67165	0.140623	-0.0199579	0.50328	NA	0.0690915	0.0114508	0.613013	NA	pfm	Putative fungistatic metabolite
67166	0.378885	0.0202829	0.558892	NA	0.191284	0.0206277	0.414866	NA	chs6	Chitin synthase 6
67168	0.211453	0.0259817	0.426189	NA	0	NA	NA	NA	gpr84	G-protein coupled receptor 84
67169	26.5417	0.00490393	0.976111	NA	34.7041	-0.0475102	0.746253	NA	spp2b	Signal peptide peptidase-like 2B
67172	0.284856	-0.028945	0.385631	NA	0	NA	NA	NA	chs6	Chitin synthase 6
67173	5.23925	-0.063388	0.47865	NA	6.81974	0.105239	0.307162	NA	sf3a2	Splicing factor 3A subunit 2
67174	2.10962	-0.000690749	0.993316	NA	22.5499	0.0999509	0.464859	NA	hoxx
67175	84.2868	-0.0552169	0.733299	0.973469	37.4509	-0.200012	0.177711	NA		hypothetical protein BRAFLDRAFT_67175
67176	17.1365	-0.0819446	0.61239	NA	10.3223	-0.139612	0.281696	NA	r111b	E3 ubiquitin-protein ligase arkadia-B
67178	0	NA	NA	NA	0.94632	-0.0319213	0.582857	NA	finc	Fibronectin
67180	0.264317	0.0275725	0.409982	NA	0.0842229	-0.0152654	0.501291	NA	lrp1b	Low-density lipoprotein receptor-related protein 1B
67183	1.47993	-0.0277746	0.690853	NA	3.18721	-0.0420487	0.6132	NA	hoxx
67184	0.768738	-0.0276229	0.514775	NA	0.180779	-0.0212002	0.394594	NA	islr2	Immunoglobulin superfamily containing leucine-rich repeat protein 2
67185	0	NA	NA	NA	0.399435	0.00139475	0.966823	NA	lrp1b	Low-density lipoprotein receptor-related protein 1B
67190	0.603487	0.0175173	0.664	NA	0.126604	-0.000319509	0.989372	NA	fcgbp	IgGFc-binding protein
67193	0.0912014	0.0161347	0.588603	NA	0.0665391	0.0114034	0.613221	NA	yat7	ATP synthase subunits region ORF 7
67194	0.0532755	0.0129058	0.665042	NA	0	NA	NA	NA	yat7	ATP synthase subunits region ORF 7
67195	0.265133	0.0132591	0.698721	NA	0.174356	-0.00033612	0.989163	NA		hypothetical protein BRAFLDRAFT_67195
67204	0.253719	-0.0134887	0.682699	NA	0	NA	NA	NA	trim2	Tripartite motif-containing protein 2
67208	3.98988	-0.106653	0.280626	NA	4.11621	-0.000333016	0.997192	NA	pkdre	Polycystic kidney disease and receptor for egg jelly-related protein
67209	27.0027	-0.190711	0.260503	0.835382	34.5659	-0.0314643	0.831926	NA	hmcn1	Hemicentin-1
67210	10.8369	0.160005	0.251465	NA	3.28016	0.0469863	0.612503	NA	dur3	Urea-proton symporter DUR3
67211	0	NA	NA	NA	0.39801	-0.0203861	0.50439	NA	trim3	Tripartite motif-containing protein 3
67212	283.53	-0.0391435	0.759237	0.976566	217.045	-0.348779	0.00148151	0.0425552	tdrkh	Tudor and KH domain-containing protein
67215	0.668339	-0.027091	0.56986	NA	0.317225	0.0223875	0.394238	NA	slit3	Slit homolog 3 protein
67217	3.92946	0.10627	0.261986	NA	4.73948	-0.00503903	0.95622	NA		hypothetical protein BRAFLDRAFT_67217
67220	0	NA	NA	NA	0.138183	0.0175645	0.463521	NA	angl2	Angiopoietin-related protein 2
67221	0.621878	-0.0218121	0.550221	NA	1.80375	-0.00197033	0.977626	NA	them4	Acyl-coenzyme A thioesterase THEM4
67222	0.140623	-0.0199579	0.50328	NA	0	NA	NA	NA		hypothetical protein BRAFLDRAFT_67222
67225	0.264317	0.0275725	0.409982	NA	0	NA	NA	NA	cfah	Complement factor H
67228	32.3004	-0.0252009	0.879017	0.98644	45.2855	-0.134745	0.361087	NA		hypothetical protein BRAFLDRAFT_67228
67230	0.0890743	-0.0196692	0.509083	NA	0.0600644	-0.0141344	0.530394	NA	trim2	Tripartite motif-containing protein 2
67238	0	NA	NA	NA	0.0602596	-0.0140474	0.533881	NA	mfgm	Lactadherin
67239	0.311211	-0.0307542	0.371769	NA	0	NA	NA	NA	edil3	EGF-like repeat and discoidin I-like domain-containing protein 3
67241	0.242615	-0.0273571	0.398933	NA	0	NA	NA	NA	edil3	EGF-like repeat and discoidin I-like domain-containing protein 3
67242	0.12763	0.0210392	0.496638	NA	0.223211	0.021331	0.406461	NA		hypothetical protein BRAFLDRAFT_67242
67243	0.0528633	0.0128954	0.66506	NA	0	NA	NA	NA	mfgm	Lactadherin
67247	0.528155	-0.0146226	0.72732	NA	0.467475	0.00414157	0.915365	NA	mfgm	Lactadherin
67248	0.171327	-0.00934084	0.773914	NA	0	NA	NA	NA	pkd2	Polycystin-2
67253	0.148306	-0.025975	0.413349	NA	0.104331	-0.0153874	0.496385	NA	mfgm	Lactadherin
67254	0.121307	-0.0198952	0.505203	NA	0	NA	NA	NA	edil3	EGF-like repeat and discoidin I-like domain-containing protein 3
67256	0.166741	0.00585895	0.854005	NA	0	NA	NA	NA	mfgm	Lactadherin
67257	118.692	-0.11117	0.444072	0.88902	130.398	0.0951436	0.432534	0.757291	masp2	Mannan-binding lectin serine protease 2
67258	1.01888	0.0462937	0.424167	NA	0.386587	0.00700832	0.832651	NA		hypothetical protein BRAFLDRAFT_67258
67262	0.753138	-0.00921024	0.853521	NA	0	NA	NA	NA		hypothetical protein BRAFLDRAFT_67262
67263	0	NA	NA	NA	0.406665	0.00177148	0.957317	NA	trim2	Tripartite motif-containing protein 2
67272	0	NA	NA	NA	0.0602596	-0.0140474	0.533881	NA		hypothetical protein BRAFLDRAFT_67272
67274	28.3813	0.072138	0.665744	0.956994	20.9497	0.0103024	0.943288	NA	tln2	Talin-2
67275	1.00369	-0.00726035	0.892605	NA	0.853866	-0.0540125	0.305799	NA	tln2	Talin-2
67276	3.216	-0.050509	0.613796	NA	2.71841	0.0676683	0.454786	NA	tln1	Talin-1
67277	10.943	0.0382532	0.793728	NA	8.66003	0.0282501	0.826857	NA	tln2	Talin-2
67278	0	NA	NA	NA	0.0600644	-0.0141344	0.530394	NA	trim3	Tripartite motif-containing protein 3
67280	29.5116	0.0222741	0.895916	0.987781	21.9073	-0.131366	0.372814	NA	tln1	Talin-1
67283	0	NA	NA	NA	0.300322	-0.0237898	0.368033	NA	trim2	Tripartite motif-containing protein 2
67285	0.485229	-0.0320183	0.362522	NA	0.344659	-0.00558683	0.83772	NA		hypothetical protein BRAFLDRAFT_67285
67289	11.6595	0.0325174	0.808209	NA	49.2218	0.0543336	0.70293	NA		hypothetical protein BRAFLDRAFT_67289
67291	0	NA	NA	NA	0.0842229	-0.0152654	0.501291	NA	agtra	Type-1 angiotensin II receptor A
67292	0.263245	-0.016053	0.638699	NA	0.11049	-0.0152663	0.501274	NA	cspg2	Versican core protein (Fragments)
67293	1.28785	0.0420729	0.500947	NA	0.912902	-0.0235814	0.66638	NA	cnga3	Cyclic nucleotide-gated cation channel alpha-3
67294	2.07703	0.0146633	0.826099	NA	6.31659	0.0102341	0.931841	NA	cnga3	Cyclic nucleotide-gated cation channel alpha-3
67296	0.203083	0.00960934	0.77354	NA	0	NA	NA	NA		hypothetical protein BRAFLDRAFT_67292
67297	0	NA	NA	NA	0.105742	0.0122467	0.588346	NA	cspg2	Versican core protein
67298	0.178149	-0.0257811	0.41579	NA	0	NA	NA	NA	agtra	Type-1 angiotensin II receptor A
67299	127.082	0.120717	0.427637	0.882344	131.393	-0.00619511	0.9578	0.987546	scub1	Signal peptide, CUB and EGF-like domain-containing protein 1
67300	0.363922	-0.0302398	0.375514	NA	0	NA	NA	NA	pthd3	Patched domain-containing protein 3
67301	234.347	-0.00463808	0.969653	0.99515	565.228	-0.0449142	0.597517	0.857324	trim3	Tripartite motif-containing protein 3
67302	9.83435	0.0359195	0.802645	NA	2.9392	-0.0171342	0.835604	NA	rasef	Ras and EF-hand domain-containing protein
67303	33.4926	0.00372772	0.982527	0.996919	32.5377	0.131976	0.373475	NA		hypothetical protein BRAFLDRAFT_67303
67306	3.16553	0.0985699	0.239462	NA	3.98542	0.027243	0.790327	NA	nkpd1	NTPase KAP family P-loop domain-containing protein 1
67307	1.11314	0.0484826	0.415752	NA	0.909359	-0.00796248	0.887363	NA	kdis	Kinase D-interacting substrate of 220 kDa
67309	423.845	0.179342	0.168363	0.781934	154.423	-0.104606	0.362081	0.708595	ccd50	Coiled-coil domain-containing protein 50
67313	1.23951	0.0088921	0.879924	NA	1.22707	0.00607719	0.921638	NA	rtp4	Receptor-transporting protein 4
67316	35.7117	-0.0028333	0.986723	0.99758	34.8953	-0.0860523	0.561126	NA	pde9a	High affinity cGMP-specific 3',5'-cyclic phosphodiesterase 9A
67317	225.569	-0.120729	0.377119	0.878064	144.372	0.173636	0.156538	0.506052	kcab2	Voltage-gated potassium channel subunit beta-2
67319	56.6056	-0.082969	0.614636	0.943205	26.1453	-0.171127	0.248453	NA	per2	Period circadian protein homolog 2
67320	107.52	0.147617	0.332341	0.863568	142.717	0.0541829	0.645226	0.875091	vamp3	Vesicle-associated membrane protein 3
67322	0.0528633	0.0128954	0.66506	NA	1.53448	0.0106395	0.862998	NA	nlrc5	Protein NLRC5
67323	89.2521	0.285308	0.0743087	0.680478	46.7492	-0.20213	0.168076	NA	pgfs	9,11-endoperoxide prostaglandin H2 reductase
67324	0.266378	0.0270338	0.414877	NA	0	NA	NA	NA	ncam1	Neural cell adhesion molecule 1
67325	1.36933	-0.0730329	0.267773	NA	2.97259	0.0147709	0.87545	NA	hmcn2	Hemicentin-2
67328	272.778	0.00474938	0.969364	0.99515	202.012	-0.000655044	0.995204	0.998858	pkhl1	Fibrocystin-L
67330	2.24708	0.0593685	0.447205	NA	0.605617	-0.0550711	0.166471	NA	grm3	Metabotropic glutamate receptor 3
67331	0.402564	0.0307557	0.381946	NA	0.0690915	0.0114508	0.613013	NA	ppbt	Alkaline phosphatase, tissue-nonspecific isozyme
67333	0.342512	-0.00179267	0.958993	NA	0	NA	NA	NA	ppbt	Alkaline phosphatase, tissue-nonspecific isozyme
67335	0.0610148	-0.017426	0.559548	NA	0.256553	-0.0111509	0.669751	NA	cc030	Uncharacterized protein C3orf30
67336	0.791319	0.0121944	0.823182	NA	1.28799	0.0102152	0.875187	NA	grik2	Glutamate receptor ionotropic, kainate 2
67339	0.814074	-0.0561991	0.224537	NA	1.88971	-0.0332272	0.638035	NA	titin	Titin
67340	0.227034	0.000207251	0.995046	NA	4.12191	0.0552057	0.590605	NA	hmcn2	Hemicentin-2
67341	0.344608	0.00348381	0.921533	NA	0.309617	0.014026	0.614357	NA	hmcn1	Hemicentin-1
67342	0.546244	-0.0334573	0.352461	NA	10.6802	-0.0495322	0.697908	NA	dapk1	Death-associated protein kinase 1
67353	0	NA	NA	NA	0.0901327	0.0122467	0.588346	NA		hypothetical protein BRAFLDRAFT_67353
67356	33.1922	0.145965	0.39126	0.879077	60.6118	-0.0313516	0.823807	0.945399	cdkal	Threonylcarbamoyladenosine tRNA methylthiotransferase
67358	93.3494	-0.0756565	0.636687	0.948908	177.945	0.120163	0.34613	0.698713	cdkal	Threonylcarbamoyladenosine tRNA methylthiotransferase
67360	2.67743	0.00318944	0.968551	NA	0.722777	0.025506	0.581817	NA	lrp1b	Low-density lipoprotein receptor-related protein 1B
67361	1.51496	-0.00338234	0.954385	NA	0.191284	0.0206277	0.414866	NA	plmn	Plasminogen
67362	2.56799	-0.00343957	0.966294	NA	0.257714	0.0224692	0.39369	NA		hypothetical protein BRAFLDRAFT_67362
67366	0	NA	NA	NA	0.0901327	0.0122467	0.588346	NA		hypothetical protein BRAFLDRAFT_67366
67370	0.962695	-0.0291701	0.558989	NA	2.02081	0.0269105	0.709472	NA		hypothetical protein BRAFLDRAFT_67370
67371	68.3962	-0.0324572	0.845194	0.986264	43.6132	-0.109011	0.459457	NA	agrin	Agrin
67373	1.68472	-0.0232531	0.737053	NA	1.88142	0.0789344	0.228935	NA	ragp1	Ran GTPase-activating protein 1
67377	0	NA	NA	NA	0.204722	0.0209117	0.411594	NA		hypothetical protein BRAFLDRAFT_67377
67379	112.967	0.108015	0.452153	0.890634	159.616	0.176906	0.137016	0.479237	s46a3	Solute carrier family 46 member 3
67382	0	NA	NA	NA	1.0582	-0.0109409	0.840482	NA		hypothetical protein BRAFLDRAFT_67382
67383	2.04011	0.00912182	0.908841	NA	3.25724	-0.0805863	0.380925	NA		hypothetical protein BRAFLDRAFT_67383
67384	24.7365	-0.0996076	0.545316	NA	189.693	0.218801	0.0648704	0.340057	kcmb4	Calcium-activated potassium channel subunit beta-4
67386	0.0528633	0.0128954	0.66506	NA	0	NA	NA	NA	cra1b	Collagen alpha-1(XXVII) chain B
67388	0	NA	NA	NA	0.104331	-0.0153874	0.496385	NA	mfha1	Malignant fibrous histiocytoma-amplified sequence 1
67389	39.588	0.344337	0.0421864	0.598832	27.8244	0.0922173	0.533636	NA	rsg1
67390	210.277	0.0870975	0.520377	0.913351	273.715	0.0827538	0.406976	0.741988	fbx42	F-box only protein 42
67391	6.73256	-0.132089	0.26414	NA	6.53925	0.130866	0.272196	NA	dpep1	Dipeptidase 1
67392	615.756	0.227827	0.0667342	0.664394	818.119	0.262177	0.00749398	0.10837	cofi
67395	0.740231	-0.0130739	0.753752	NA	1.05788	-0.0610127	0.245999	NA	grm	Metabotropic glutamate receptor
67396	1.4428	0.0400663	0.546433	NA	1.00122	-0.0334029	0.499451	NA	grm7	Metabotropic glutamate receptor 7
67397	0.0532755	0.0129058	0.665042	NA	0.284846	-0.0089387	0.737441	NA	cav2	Caveolin-2
67398	0	NA	NA	NA	0.0600644	-0.0141344	0.530394	NA	s35g2	Solute carrier family 35 member G2
67399	1.88561	0.00721361	0.926938	NA	4.91789	0.0384094	0.724998	NA	cadf	Cofilin/actin-depolymerizing factor homolog
67403	1.78152	-0.10122	0.158537	NA	3.73139	0.120878	0.191641	NA	cofi	Cofilin
67404	0.0528633	0.0128954	0.66506	NA	0	NA	NA	NA	enam	Enamelin
67408	1.57272	0.0233094	0.701084	NA	0.504545	0.0370872	0.338869	NA		hypothetical protein BRAFLDRAFT_67408
67409	0	NA	NA	NA	0.0600644	-0.0141344	0.530394	NA		hypothetical protein BRAFLDRAFT_67409
67410	171.672	0.111104	0.423022	0.881862	165.149	0.0627841	0.565166	0.839313	cb5d1	Cytochrome b5 domain-containing protein 1
67413	325.921	0.0688267	0.56477	0.930914	300.488	0.14522	0.157217	0.507228	rm20	39S ribosomal protein L20, mitochondrial
67414	10.857	0.074642	0.603264	NA	20.5905	0.190432	0.195242	NA	cdd	Cytidine deaminase
67415	0.105727	0.0195589	0.524738	NA	0	NA	NA	NA		hypothetical protein BRAFLDRAFT_67415
67420	1.39087	-0.026556	0.721204	NA	1.35702	0.0659984	0.283262	NA	csmd1	CUB and sushi domain-containing protein 1
67421	0.177867	-0.0010649	0.973682	NA	0.11049	-0.0152663	0.501274	NA	svep1	Sushi, von Willebrand factor type A, EGF and pentraxin domain-containing protein 1
67422	0.140623	-0.0199579	0.50328	NA	0.306501	0.00855516	0.757826	NA		hypothetical protein BRAFLDRAFT_67422
67423	0.402649	-0.00694932	0.842114	NA	0.730706	0.00689065	0.867921	NA		hypothetical protein BRAFLDRAFT_67423
67425	31.3401	-0.184624	0.255304	0.831102	41.2045	-0.145474	0.325973	NA		hypothetical protein BRAFLDRAFT_67425
67430	44.1446	0.193388	0.250716	0.829616	43.163	-0.190361	0.184971	NA	otud3	OTU domain-containing protein 3
67432	1.50295	0.0463768	0.549106	NA	3.46927	-0.0181899	0.857224	NA		hypothetical protein BRAFLDRAFT_102567
67433	206.406	-0.184299	0.162809	0.781203	82.921	-0.158904	0.23231	0.596262		hypothetical protein BRAFLDRAFT_67433
67435	420.608	-0.125905	0.297439	0.846313	139.125	-0.186462	0.12385	0.458566	ano7	Anoctamin-7
67440	22.5278	0.153496	0.347791	NA	30.2187	0.333881	0.02442	NA	svep1	Sushi, von Willebrand factor type A, EGF and pentraxin domain-containing protein 1
67458	266.364	-0.124276	0.360013	0.874275	120.027	-0.27766	0.0249078	0.214326	arhga	Rho guanine nucleotide exchange factor 10
67459	60.7657	-0.13783	0.414975	0.880516	40.7009	-0.205626	0.160968	NA	rcc2	Protein RCC2 homolog
67460	149.165	0.178342	0.241331	0.827723	196.359	0.10877	0.314693	0.671165	spya	Serine--pyruvate aminotransferase, mitochondrial
67461	0	NA	NA	NA	0.53065	0.0397513	0.336227	NA	sem5a	Semaphorin-5A
67462	6.32959	-0.0936025	0.401194	NA	4.67159	0.0101817	0.918899	NA	vac8	Vacuolar protein 8
67463	13.0423	-0.0542515	0.696996	NA	5.53779	-0.033104	0.695066	NA		hypothetical protein BRAFLDRAFT_67463
67465	0.89641	0.0170847	0.718488	NA	3.74244	0.0274054	0.765846	NA	mmp16	Matrix metalloproteinase-16
67468	0.46413	0.031989	0.371832	NA	0.755677	0.0759838	0.111779	NA	c209e	CD209 antigen-like protein E
67473	8.3848	0.00148958	0.991381	NA	6.36808	0.0998356	0.392248	NA	hyal1	Hyaluronidase-1
67474	0.825719	-0.0408024	0.355316	NA	0.698054	-0.0694605	0.118419	NA	tmm26	Transmembrane protein 26
67475	0.273604	0.0271356	0.414253	NA	0.210265	-0.00598454	0.810853	NA	tmm26	Transmembrane protein 26
67476	0.12203	-0.0236002	0.444994	NA	0.153314	-0.00202391	0.933998	NA	msmb2	Small serum protein 2
67477	0.274946	0.00872952	0.799859	NA	0.39966	-0.00179859	0.957734	NA	fbp1	Fibropellin-1
67478	59.6459	0.109457	0.513006	0.910615	19.8894	0.0857492	0.559346	NA	notch
67479	98.3506	-0.190408	0.261863	0.835511	96.5515	-0.0711395	0.577921	0.846724	zmym3	Zinc finger MYM-type protein 3
67480	347.019	-0.244308	0.109228	0.730861	191.129	-0.159144	0.183372	0.537567		hypothetical protein BRAFLDRAFT_67480
67481	0.0592317	-0.0172871	0.562656	NA	0.174356	-0.00033612	0.989163	NA	y2124	Uncharacterized WD repeat-containing protein all2124
67483	224.936	0.161896	0.243809	0.827723	258.887	0.0682877	0.506473	0.800392	p63	Tumor protein 63
67486	21.9672	-0.182959	0.264087	NA	18.0622	-0.030407	0.832094	NA	zn569	Zinc finger protein 569
67487	6536.87	0.133212	0.153696	0.771283	21731.2	0.0948235	0.240795	0.602783	h3	Histone H3
67488	0.489738	0.000123936	0.997437	NA	1.88241	-0.0274167	0.6819	NA	st1b1	Sulfotransferase family cytosolic 1B member 1
67490	96.5393	0.179714	0.290629	0.842793	28.6758	0.206676	0.163557	NA	rpgp1	Rap1 GTPase-activating protein 1
67491	4701.07	-0.118994	0.245706	0.827723	2327.68	-0.279409	0.0068553	0.103935	mint	Msx2-interacting protein
67492	0.636306	-0.0307598	0.485022	NA	0.564443	0.0218811	0.618222	NA		hypothetical protein BRAFLDRAFT_67492
67493	5.17146	-0.152267	0.184043	NA	11.8031	-0.164751	0.215162	NA		hypothetical protein BRAFLDRAFT_67493
67495	2.85041	-0.0217922	0.791845	NA	0.320173	0.00418752	0.884734	NA	act1	Actin, cytoskeletal 1
67496	7.22013	-0.0010994	0.993135	NA	9.07015	-0.0184655	0.886118	NA	casp2	Caspase-2
67515	3.62915	-0.0750566	0.486615	NA	7.66596	0.0478091	0.696353	NA	pert	Thyroid peroxidase
67516	0.281246	-0.0280993	0.391957	NA	0.133078	0.0174195	0.465184	NA	angl2	Angiopoietin-related protein 2
67517	15.5345	-0.342752	0.0262254	NA	3.98916	-0.0431758	0.664958	NA	pxdn	Peroxidasin homolog
67518	6.12269	0.0209456	0.838908	NA	2.28312	0.0891574	0.225503	NA	pxdn	Peroxidasin homolog
67519	0.216423	0.0272566	0.41274	NA	0.274496	-0.010846	0.679454	NA	oit3	Oncoprotein-induced transcript 3 protein
67520	0	NA	NA	NA	0.867977	0.0134525	0.796263	NA	vwde	von Willebrand factor D and EGF domain-containing protein
67521	11.3946	-0.0212111	0.881571	NA	47.4763	-0.0563514	0.699507	NA	hmcn1	Hemicentin-1
67522	0.185122	-0.00572376	0.859285	NA	0	NA	NA	NA		hypothetical protein BRAFLDRAFT_67522
67523	1.48857	0.0221555	0.766413	NA	2.7538	-0.018515	0.816629	NA	pert	Thyroid peroxidase
67526	2.04635	-0.0513903	0.509888	NA	2.7062	-0.0675054	0.462231	NA	cp2u1	Cytochrome P450 2U1
67529	0	NA	NA	NA	1.99389	0.0351797	0.654503	NA	ach10	Neuronal acetylcholine receptor subunit alpha-10
67530	0	NA	NA	NA	0.415898	0.00028893	0.993014	NA	g3st1	Galactosylceramide sulfotransferase
67531	0	NA	NA	NA	0.0665391	0.0114034	0.613221	NA	g3st1	Galactosylceramide sulfotransferase
67532	0.178149	-0.0257811	0.41579	NA	0.678572	0.0246927	0.570737	NA	sia8b	Alpha-2,8-sialyltransferase 8B
67534	68.8703	0.12677	0.430856	0.884891	89.8938	0.0581018	0.652812	0.87761	gcp4	Gamma-tubulin complex component 4
67536	978.96	-0.146322	0.161439	0.781203	595.837	-0.164637	0.0942481	0.407187	kif14	Kinesin-like protein KIF14
67538	43.9611	-0.300171	0.0779052	0.687436	95.48	-0.123141	0.343931	0.696427	gcp4	Gamma-tubulin complex component 4
67539	113.503	-0.133762	0.361184	0.8749	77.9258	-0.215443	0.10182	0.41971	di3l1	DIS3-like exonuclease 1
67540	215.313	0.130166	0.326127	0.859146	305.471	-0.02017	0.838482	0.950507	nsun3	tRNA (cytosine(34)-C(5))-methyltransferase, mitochondrial
67542	149.576	-0.126962	0.408229	0.879568	104.189	-0.192523	0.146907	0.493111	rs6	40S ribosomal protein S6
67544	9.89623	-0.108078	0.384045	NA	7.71716	-0.00344993	0.977921	NA	pd5bb	Sister chromatid cohesion protein PDS5 homolog B-B
67545	16.3035	0.157171	0.283157	NA	5.45598	0.00168127	0.988119	NA		hypothetical protein BRAFLDRAFT_67545
67546	1.01805	0.0128233	0.827376	NA	0.147892	-0.0153874	0.496385	NA		hypothetical protein BRAFLDRAFT_67546
67547	3.46907	-0.0297479	0.745622	NA	2.4671	-0.0152789	0.841439	NA	chd8	Chromodomain-helicase-DNA-binding protein 8
67548	0.665183	-0.00532569	0.911202	NA	1.18599	0.0173228	0.776513	NA		hypothetical protein BRAFLDRAFT_67548
67549	0.41472	0.00468792	0.896308	NA	1.18343	-0.0439801	0.504451	NA	f1891	Protein FAM189A1
67551	0.372183	-0.0215166	0.541983	NA	0.273199	-0.00183945	0.948654	NA	0
67552	0.440309	0.0214647	0.551118	NA	0.657988	-0.0489719	0.240873	NA		hypothetical protein BRAFLDRAFT_67552
67553	78.8973	0.0269962	0.862718	0.986264	80.3992	0.0542293	0.681872	0.890244		hypothetical protein BRAFLDRAFT_67553
67554	64.6508	0.071235	0.666002	0.956994	54.1248	0.255627	0.0779894	NA	taf1c	TATA box-binding protein-associated factor, RNA polymerase I, subunit C
67558	0	NA	NA	NA	0.147892	-0.0153874	0.496385	NA	lrig2	Leucine-rich repeats and immunoglobulin-like domains protein 2
67562	94.4474	0.236192	0.133204	0.76253	118.44	0.19699	0.117074	0.446243	ub2r1	Ubiquitin-conjugating enzyme E2 R1
67565	513.28	-0.0999218	0.377517	0.878064	226.496	-0.268191	0.01656	0.174538	ce162	Centrosomal protein of 162 kDa
67566	148.638	0.0734772	0.616846	0.943953	88.0912	-0.213864	0.104605	0.425166	lrc49	Leucine-rich repeat-containing protein 49
67567	55.627	-0.208555	0.209521	0.806042	105.352	-0.101095	0.450797	0.76799	g3st1	Galactosylceramide sulfotransferase
67569	75.1242	-0.215232	0.185699	0.790559	118.639	0.0379207	0.756749	0.923821		hypothetical protein BRAFLDRAFT_67569
67571	0.382773	0.0121748	0.732642	NA	0.243807	-0.000341709	0.989573	NA	mot13	Monocarboxylate transporter 13
67572	0.962048	0.0457079	0.407139	NA	0.379273	0.00428718	0.896653	NA	gnrr2	Gonadotropin-releasing hormone II receptor
67574	0.112916	0.0163667	0.583173	NA	0	NA	NA	NA	gnrr2	Gonadotropin-releasing hormone II receptor
67577	340.568	-0.0308739	0.788666	0.980842	187.988	-0.0979361	0.388719	0.73067	polk	DNA polymerase kappa
67578	80.9201	-0.0132058	0.933862	0.990656	36.7819	-0.440698	0.00274926	NA	nav3	Neuron navigator 3
67579	24.6838	-0.103778	0.540617	NA	22.0355	0.0778259	0.598684	NA	at11b	Probable phospholipid-transporting ATPase IF
67580	536.568	-0.192743	0.088251	0.6963	321.307	-0.225461	0.0381022	0.264497	loxh1	Lipoxygenase homology domain-containing protein 1
67582	70.6313	0.11742	0.475165	0.896494	60.1095	0.0120464	0.931991	0.980214	myd88	Myeloid differentiation primary response protein MyD88
67583	24.287	0.0839972	0.616803	NA	30.1204	-0.193796	0.191477	NA	kctd7	BTB/POZ domain-containing protein KCTD7
67586	9.99942	-0.105496	0.467918	NA	15.1467	0.231638	0.104739	NA	gtr12	Solute carrier family 2, facilitated glucose transporter member 12
67588	1578.02	-0.0208494	0.85473	0.986264	853.774	0.0708374	0.614167	0.862667	otof	Otoferlin
67591	1.53525	0.0453876	0.489675	NA	2.50099	0.0248105	0.755336	NA	prex1	Phosphatidylinositol 3,4,5-trisphosphate-dependent Rac exchanger 1 protein
67592	0.789715	-0.0308802	0.533879	NA	5.13422	0.0179718	0.872483	NA	prex2	Phosphatidylinositol 3,4,5-trisphosphate-dependent Rac exchanger 2 protein
67593	0	NA	NA	NA	0.120129	-0.0188644	0.426301	NA	il17b	Interleukin-17B
67595	173.639	-0.152439	0.234297	0.827723	129.108	0.0428527	0.724101	0.909033	pxdn	Peroxidasin
67596	56.7827	0.115336	0.480555	0.897981	44.391	0.213863	0.139066	NA	pxdn	Peroxidasin homolog
67597	102.333	-0.0184635	0.909698	0.988476	187.557	0.0243914	0.831166	0.947458	tbcel	Tubulin-specific chaperone cofactor E-like protein
67598	0.543142	-0.00691617	0.850232	NA	1.40458	0.0260853	0.672785	NA	oam	Ovarian abundant message protein
67599	0.0912014	0.0161347	0.588603	NA	0.36094	0.0194461	0.554823	NA		hypothetical protein BRAFLDRAFT_67599
67600	2.96659	0.0511702	0.556477	NA	5.76187	0.000312093	0.994774	NA	dmbt1	Deleted in malignant brain tumors 1 protein
67601	0.471683	0.0321053	0.37055	NA	1.01821	0.0735025	0.118069	NA	igs10	Immunoglobulin superfamily member 10
67604	178.089	0.164299	0.252236	0.829616	236.825	0.088482	0.408512	0.741988	echd1	Ethylmalonyl-CoA decarboxylase
67605	0.48557	0.0249064	0.494347	NA	0	NA	NA	NA	tinal	Tubulointerstitial nephritis antigen-like
67607	5.41796	-0.0303004	0.811178	NA	8.6123	-0.0235487	0.833199	NA		hypothetical protein BRAFLDRAFT_67607
67608	155.552	0.00924632	0.953906	0.99227	119.389	-0.176922	0.182662	0.536287	lonp2	Lon protease homolog 2, peroxisomal
67609	326.862	0.12905	0.325209	0.858973	217.168	0.026732	0.792237	0.932429	ankl2	Ankyrin repeat and LEM domain-containing protein 2
67610	184.374	0.0216233	0.891293	0.987781	79.493	-0.231872	0.116405	0.446243	gnrhr	Gonadotropin-releasing hormone receptor
67616	0.0592317	-0.0172871	0.562656	NA	0	NA	NA	NA	s1pr1	Sphingosine 1-phosphate receptor 1
67617	1.20943	-0.0153637	0.809755	NA	2.59124	0.00760528	0.928443	NA	cdk7	Cyclin-dependent kinase 7
67621	1.89228	-0.000815337	0.991715	NA	1.16671	0.0381435	0.509636	NA		hypothetical protein BRAFLDRAFT_67621
67622	6.05311	0.0198928	0.878814	NA	7.76061	-0.0552496	0.650903	NA	ct112
67627	445.234	-0.112391	0.34191	0.867797	231.022	-0.278122	0.0113232	0.139233	asxl3	Putative Polycomb group protein ASXL3
67629	61.4725	0.0152375	0.926003	0.989317	38.3294	-0.193994	0.185475	NA		hypothetical protein BRAFLDRAFT_67629
67630	0.0638151	0.014208	0.632404	NA	0	NA	NA	NA		hypothetical protein BRAFLDRAFT_67630
67632	0.0528633	0.0128954	0.66506	NA	0.199617	0.0203347	0.418576	NA		hypothetical protein BRAFLDRAFT_67632
67633	0.0610148	-0.017426	0.559548	NA	0.789989	-0.0477841	0.257818	NA	ifit5	Interferon-induced protein with tetratricopeptide repeats 5
67634	72.87	0.208788	0.178998	0.787527	134.587	-0.0801721	0.487233	0.787798	kad6	Adenylate kinase isoenzyme 6
67635	77.962	0.179429	0.268837	0.836352	131.658	0.162119	0.176724	0.528553	par16	Protein mono-ADP-ribosyltransferase PARP16
67636	14.2761	-0.0256545	0.867938	NA	19.5721	-0.109976	0.453317	NA	alkmo	Alkylglycerol monooxygenase
67638	0	NA	NA	NA	0.0600644	-0.0141344	0.530394	NA	mctx1	Millepora cytotoxin-1
67639	0.0887927	0.0159757	0.59178	NA	0	NA	NA	NA	klh35	Kelch-like protein 35
67641	6.11833	0.0675847	0.566132	NA	9.84914	0.0862729	0.51681	NA	elic
67644	12.2381	0.0585435	0.691421	NA	3.97946	0.0271957	0.795383	NA	ctdp1	RNA polymerase II subunit A C-terminal domain phosphatase
67647	0	NA	NA	NA	0.0842229	-0.0152654	0.501291	NA	o11a1	Olfactory receptor 11A1
67649	75.4712	0.141978	0.384707	0.878455	107.616	0.194883	0.118788	0.449644	uba6	Ubiquitin-like modifier-activating enzyme 6
67650	27.1127	0.0903875	0.594763	0.939632	20.6128	0.0999559	0.488406	NA
67653	0.483776	0.0274728	0.480562	NA	1.03697	-0.00252682	0.960345	NA	mot5	Monocarboxylate transporter 5
67655	0.624569	0.0211823	0.653884	NA	0.58446	0.0082816	0.83533	NA	pthd3	Patched domain-containing protein 3
67656	0.273604	0.0271356	0.414253	NA	0.11049	-0.0152663	0.501274	NA	pthd3	Patched domain-containing protein 3
67657	41.5794	-0.189878	0.261963	0.835511	43.1995	0.220074	0.13798	NA	yhit
67658	41.1219	-0.0460745	0.786691	0.980842	55.5182	0.155943	0.283859	0.645194	ca043	Uncharacterized protein C1orf43
67659	149.974	-0.079469	0.612784	0.943071	156.444	-0.209067	0.0839571	0.383804	lonm	Lon protease homolog, mitochondrial
67661	106.182	0.149417	0.314451	0.858036	102.893	0.0483679	0.697807	0.897347	sync	Asparagine--tRNA ligase, cytoplasmic
67662	126.734	0.206086	0.152543	0.771283	145.747	0.0444021	0.71228	0.90244	galdh	L-galactose dehydrogenase
67664	0	NA	NA	NA	0.124745	0.0169609	0.475762	NA	slit3	Slit homolog 3 protein
67666	5.37567	0.0471845	0.667087	NA	2.92885	0.0142813	0.869138	NA	sacs	Sacsin
67669	31.5408	0.162334	0.312822	0.85705	36.3697	0.102755	0.488537	NA		hypothetical protein BRAFLDRAFT_67669
67672	0.310164	0.00586361	0.866532	NA	1.12891	0.0441097	0.408011	NA	ldlr	Low-density lipoprotein receptor (Fragment)
67673	87.9521	0.0193781	0.906504	0.988476	39.6834	-0.0137677	0.925832	NA	dhso	Sorbitol dehydrogenase
[truncated: 21,519 more rows]
[truncated: 1 more columns]

## Sheet: edgeR
JGI ID	two-cell stage				eight-cell stage				symbol	description
	logCPM	logFC	PValue	FDR	logCPM	logFC	PValue	FDR
56634	-1.34438	0.220649	0.864852	1	-1.15364	-1.47694	0.190887	0.712862	wnt7b	Protein Wnt-7b
56643	9.47317	-0.079643	0.501905	0.967769	9.37219	-0.203565	0.023345	0.340274	nr2c2	Nuclear receptor subfamily 2 group C member 2
56650	-0.757739	-1.11546	0.36873	0.877172	-0.82841	-1.71964	0.064267	0.506703	nkx22	Homeobox protein Nkx-2.2
56662	2.70189	-0.459169	0.123233	0.849051	2.10744	0.0257026	0.916715	1	tbx1	T-box transcription factor TBX1
56669	-0.898164	0.717968	0.541239	0.989043	-0.479876	-0.379503	0.600906	0.939538	pax2	Paired box protein Pax-2
56685	1.162	0.766977	0.124769	0.849051	0.986628	0.0983001	0.778088	1	hnf1b	Hepatocyte nuclear factor 1-beta
56687	12.0546	-0.0915018	0.424559	0.916802	12.5328	0.00234763	0.978727	1	actc	Actin, cytoplasmic
56697	-1.19917	-1.65108	0.217159	0.873727	-0.851455	-0.733329	0.465479	0.861625	pax7	Paired box protein Pax-7
56698	-0.25524	-0.409241	0.642285	1	2.40253	0.7742	0.00094347	0.0562733	actm	Actin, muscle
56711	-0.877152	-0.407448	0.742962	1	0.717654	0.266807	0.548576	0.912926	wnt4	Protein Wnt-4
56735	-0.599458	2.15392	0.0590584	0.769954	-0.838292	0.277487	0.755713	1	meox2	Homeobox protein MOX-2
56774	2.82495	0.0532443	0.860837	1	2.40281	-0.0439939	0.885482	1	zn569	Zinc finger protein 569
56781	-1.29262	0.521355	0.692084	1	-1.61707	-1.94431e-16	1	1	ctrb	Chymotrypsin B
56782	-1.45436	0.904482	0.361886	0.876309	-1.61707	-1.94431e-16	1	1	ctr2
56798	2.06788	-0.00812248	0.986436	1	5.31845	0.0431532	0.758122	1	pir	Pirin
56803	7.79047	-0.177527	0.155678	0.86673	6.16095	-0.127362	0.235687	0.738997	rs3	40S ribosomal protein S3
56804	-1.51424	-1.06999e-16	1	1	-1.55926	1.00237	0.320985	0.751421	calm	Calmodulin
56819	4.80773	-0.552579	0.00358006	0.292374	5.87423	-0.320028	0.00409072	0.135747	oxsm	3-oxoacyl-[acyl-carrier-protein] synthase, mitochondrial
56820	2.35954	-0.148537	0.648971	1	1.7854	-0.59903	0.0270023	0.364049	wdr17	WD repeat-containing protein 17
56822	-0.0301693	0.584315	0.618745	1	-1.11582	1.32285	0.286825	0.748441	gcyb1	Guanylate cyclase soluble subunit beta-1
56827	2.41591	0.277732	0.461322	0.941186	2.69442	0.365885	0.0832264	0.550337	glra1	Glycine receptor subunit alphaZ1
56828	0.972513	-0.51061	0.369357	0.877493	0.614836	-0.726329	0.1034	0.594581	dyhc2	Cytoplasmic dynein 2 heavy chain 1
56829	-0.0349439	-1.15075	0.165027	0.869789	-0.698868	0.0164397	0.975162	1	dyhc2	Cytoplasmic dynein 2 heavy chain 1
56844	0.31368	1.01728	0.212211	0.873727	1.30588	0.564119	0.0784309	0.539719	cp2j6	Cytochrome P450 2J6
56846	-0.696208	-0.696757	0.503817	0.969439	-0.564883	-0.552322	0.442445	0.843119	zn678	Zinc finger protein 678
56860	-1.40241	1.43341	0.20892	0.873727	-1.44464	2.06608	0.0877047	0.564195	a1a1a	Aldo-keto reductase family 1 member A1-A
56868	4.32986	0.249347	0.226338	0.873727	4.19475	0.197895	0.18826	0.712862	rbl2a	Rab-like protein 2A
56870	3.77647	0.236481	0.33374	0.875887	3.01307	0.26046	0.186151	0.710475	klh24	Kelch-like protein 24
56871	1.12258	0.685733	0.171123	0.869789	2.02057	0.225385	0.380368	0.790007	zn845	Zinc finger protein 845
56872	6.74504	0.114525	0.397028	0.898299	6.8094	0.09241	0.354148	0.765197	klh24	Kelch-like protein 24
56888	3.39064	0.118444	0.655708	1	3.87671	0.202789	0.204552	0.718083	fuco	Alpha-L-fucosidase
56889	4.60141	0.243124	0.218576	0.873727	5.30185	0.136743	0.27566	0.743408	ltor2	Ragulator complex protein LAMTOR2
56924	-0.155878	1.21893	0.175273	0.869789	-0.888375	0.0452317	0.962334	1	cac1g	Voltage-dependent T-type calcium channel subunit alpha-1G
56926	3.87388	-0.137313	0.544611	0.990044	3.41212	-0.0227231	0.897569	1	spt20	Spermatogenesis-associated protein 20
56930	1.41567	0.279829	0.525467	0.980571	1.00283	0.841379	0.0168326	0.291642	gna13	Guanine nucleotide-binding protein subunit alpha-13
56933	3.14211	-1.0747	0.00025868	0.0453793	3.60887	-0.03161	0.853422	1	cp2u1	Cytochrome P450 2U1
56938	3.43086	0.212601	0.394895	0.896729	2.40025	-1.06157	4.93068e-06	0.00116471	top3a	DNA topoisomerase 3-alpha
56953	0.990224	-0.90589	0.0811333	0.806414	0.928443	-0.616432	0.0811637	0.546	h2b1m	Histone H2B type 1-M
56954	5.17438	0.261512	0.134346	0.86206	5.33495	0.158782	0.189443	0.712862	h4	Histone H4
56959	-1.14614	-0.253533	0.84662	1	-1.29574	2.71876	0.0283639	0.371816	h2bl1	Late histone H2B.2.1
56963	0.287763	0.0165947	0.978182	1	0.774895	0.080003	0.834261	1	h2a	Histone H2A
56969	7.12311	-0.0156498	0.905428	1	7.70652	-0.101871	0.281709	0.747726	h3	Histone H3
56970	5.03926	0.117834	0.510927	0.973074	5.37662	0.0637422	0.594453	0.936787	h3	Histone H3
56971	-0.643598	0.890211	0.394894	0.896729	-0.222511	0.18866	0.752049	1	h2bl1	Late histone H2B.2.1
56975	8.33648	0.206282	0.0901938	0.825872	8.52491	0.223455	0.0143784	0.272905	h3	Histone H3
56994	4.37705	-0.10623	0.604712	1	6.17437	0.112852	0.294764	0.748441	smox	Spermine oxidase
57016	3.92129	-0.332551	0.162779	0.869789	4.51206	-0.0510081	0.726392	1	klh24	Kelch-like protein 24
57021	3.54034	0.0459003	0.849678	1	3.04975	0.245552	0.200126	0.718023	e2f5	Transcription factor E2F5
57028	5.31474	-0.026015	0.880405	1	5.95259	0.0840961	0.44524	0.846349	reep5	Receptor expression-enhancing protein 5
57043	-1.51424	-1.06999e-16	1	1	-1.39853	1.00369	0.407931	0.815509	zg57	Gastrula zinc finger protein XlCGF57.1 (Fragment)
57046	1.26297	-0.0596484	0.901686	1	1.31051	0.168171	0.600125	0.939212	zn208	Zinc finger protein 208
57048	0.605492	0.0799424	0.889168	1	1.16076	0.172069	0.601872	0.940432	zn678	Zinc finger protein 678
57053	-1.13327	-1.00824	0.417582	0.913393	-1.50439	-1.52826	0.165563	0.676372	dyh8	Dynein heavy chain 8, axonemal
57071	6.29504	-0.0511646	0.722171	1	6.54663	-0.00932315	0.92758	1	fancl	E3 ubiquitin-protein ligase FANCL
57072	4.41163	0.102631	0.632235	1	4.78253	0.468794	0.000519186	0.0376468	gch1	GTP cyclohydrolase 1
57104	7.84053	0.233991	0.0625985	0.776235	7.16525	0.244746	0.0121583	0.248413	at1a3	Sodium/potassium-transporting ATPase subunit alpha-3
57126	7.74939	-0.268947	0.0300716	0.676123	7.33715	-0.0613872	0.522374	0.898194	nudc3	NudC domain-containing protein 3
57135	5.34543	0.151521	0.367811	0.876823	6.18495	-0.351001	0.00105403	0.0593808	metk2	S-adenosylmethionine synthase isoform type-2
57173	7.53709	0.324902	0.0142041	0.54395	7.96524	0.354461	0.00017099	0.0178143	dx39b	Spliceosome RNA helicase Ddx39b
57175	6.46093	-0.161655	0.254917	0.873727	7.91701	0.0734008	0.429169	0.833194	tf2h4	General transcription factor IIH subunit 4
57176	5.84402	0.0165301	0.918878	1	6.77182	0.0512664	0.609521	0.943514	ssna1	Sjoegren syndrome nuclear autoantigen 1 homolog
57181	4.86106	-0.215164	0.240219	0.873727	4.03711	0.0113115	0.941965	1	tf3c5	General transcription factor 3C polypeptide 5
57182	1.68455	0.287524	0.480178	0.954435	1.90202	-0.405904	0.114511	0.606705	qor	Quinone oxidoreductase
57197	0.270054	-1.71039	0.0653213	0.782854	0.957891	-0.0803068	0.823595	1	znf71	Endothelial zinc finger protein induced by tumor necrosis factor alpha
57198	4.91162	0.0992509	0.591901	1	5.34574	0.103219	0.398352	0.807499	prdx6	Peroxiredoxin-6
57203	-1.14267	0.0626079	0.967068	1	-0.674474	1.02711	0.241774	0.738997	sc5a8	Sodium-coupled monocarboxylate transporter 1
57204	5.88424	0.277722	0.0919491	0.829952	6.47189	0.43034	7.72599e-05	0.00985705	htai2	Oxidoreductase HTATIP2
57206	-0.554819	-0.202207	0.86548	1	0.144241	-1.10408	0.0314761	0.388795	fabg	3-oxoacyl-[acyl-carrier-protein] reductase FabG
57217	3.03561	-0.478868	0.0903026	0.825872	1.62921	-0.830595	0.0034235	0.121364	trio	Triple functional domain protein
57221	2.67556	0.0946539	0.7533	1	3.44741	0.419296	0.0183203	0.30459	prdm9	Histone-lysine N-methyltransferase PRDM9
57222	-1.40098	-1.48942	0.178678	0.869789	-1.61707	-1.94431e-16	1	1	wnt6	Protein Wnt-6
57224	-1.51424	-1.06999e-16	1	1	-1.50225	1.38184	0.21405	0.730074	tyro	Tyrosinase
57230	2.77921	-0.105023	0.722012	1	3.5596	0.0550172	0.756853	1	arsb	Arylsulfatase B
57235	0.149331	0.68069	0.461424	0.941204	-0.990551	0.328243	0.719273	1	st1b1	Sulfotransferase family cytosolic 1B member 1
57239	1.15585	-0.29161	0.541912	0.989342	1.66089	-0.296326	0.287906	0.748441	kctd9	BTB/POZ domain-containing protein KCTD9
57244	-1.00175	1.4619	0.245362	0.873727	-0.487617	0.217805	0.763803	1	fbcd1	Fibrinogen C domain-containing protein 1
57245	0.331468	0.28304	0.682107	1	2.21025	0.357874	0.137159	0.646313	zn208	Zinc finger protein 208
57251	-1.51424	-1.06999e-16	1	1	-1.55644	-1.1788	0.250284	0.738997	srr	Serine racemase
57255	4.88091	-0.204998	0.285295	0.873727	3.27947	-0.0568147	0.750942	1	cnep1	CTD nuclear envelope phosphatase 1
57258	4.07813	0.224303	0.312308	0.873727	4.20913	0.38123	0.0124369	0.251884	qorx	Quinone oxidoreductase PIG3
57261	6.02513	0.292315	0.0582775	0.769954	5.17791	0.101431	0.417503	0.822329	rpgp1	Rap1 GTPase-activating protein 1
57270	-0.743728	-1.82295	0.14263	0.864215	-1.50373	1.70931	0.144028	0.65006	cath	Pro-cathepsin H
57271	3.74628	-0.678773	0.0062317	0.390648	4.76127	0.109042	0.423096	0.828142	apc11	Anaphase-promoting complex subunit 11
57276	5.53401	0.134796	0.407892	0.907111	5.36703	-0.0600551	0.617883	0.948169	ce162	Centrosomal protein of 162 kDa
57278	5.36477	0.186062	0.269601	0.873727	6.1529	-0.0128443	0.904553	1	hmdh	3-hydroxy-3-methylglutaryl-coenzyme A reductase
57280	5.7274	0.142043	0.366029	0.876309	4.84134	0.235401	0.0783603	0.539523	otof	Otoferlin
57283	3.96799	0.187666	0.403151	0.903115	3.49008	0.0204992	0.904785	1	lypa1	Acyl-protein thioesterase 1
57285	3.90592	-0.052137	0.822339	1	3.57124	-0.0140671	0.933829	1	snx2	Sorting nexin-2
57288	-1.29161	-0.0965388	0.934819	1	-1.44549	0.590163	0.62379	0.95279	dhso	Sorbitol dehydrogenase
57295	2.41273	-0.0244372	0.942391	1	3.00462	0.360509	0.0690408	0.519942	rpgf4	Rap guanine nucleotide exchange factor 4 (Fragment)
57327	6.01733	-0.0752379	0.613998	1	5.28827	-0.338269	0.00565363	0.163894	jos1	Josephin-1
57333	-1.51424	-1.06999e-16	1	1	-1.55716	1.06293	0.301061	0.748441	klkb1	Plasma kallikrein
57334	0.492384	0.625938	0.359613	0.876309	-0.34705	0.560194	0.40544	0.813885	zn678	Zinc finger protein 678
57337	-1.14528	-0.793398	0.560342	0.998999	1.06097	-0.711499	0.0446881	0.446843	haox1	Hydroxyacid oxidase 1
57344	1.64201	-0.287025	0.503641	0.969256	2.37018	-0.475442	0.0350567	0.403083	zn729	Zinc finger protein 729
57346	3.45429	0.181329	0.509685	0.972181	1.80258	0.298225	0.271732	0.743408	gga2	ADP-ribosylation factor-binding protein GGA2
57347	-0.947063	3.35103	0.0217381	0.630965	-1.2445	0.972451	0.37305	0.782851	ttpal	Alpha-tocopherol transfer protein-like
57349	-0.0142266	-1.84497	0.0351036	0.694303	0.495426	-0.599615	0.16777	0.679914	cp4f2	Phylloquinone omega-hydroxylase CYP4F2
57350	2.84571	-0.263084	0.411577	0.909962	0.18198	-0.77966	0.112619	0.605622	klh13	Kelch-like protein 13
57355	6.33177	0.148739	0.302572	0.873727	6.98341	-0.0393555	0.689997	0.988844	eapp	E2F-associated phosphoprotein
57357	4.43377	0.356595	0.0832063	0.809326	4.63501	0.0947043	0.503996	0.887033	wdr13	WD repeat-containing protein 13
57361	8.51416	-0.118713	0.324822	0.873727	9.5735	-0.04177	0.640926	0.962923	calm	Calmodulin
57364	-0.812207	0.651108	0.567069	1	-0.0918471	0.104129	0.860091	1	s27a2	Very long-chain acyl-CoA synthetase
57365	-0.933596	-0.383319	0.758443	1	-0.707633	0.586999	0.464454	0.861157	s27a2	Very long-chain acyl-CoA synthetase
57367	1.48315	0.470129	0.340018	0.875887	-1.19384	-0.200154	0.855477	1	mot13	Monocarboxylate transporter 13
57373	-1.2353	-0.497098	0.707772	1	-1.49563	-1.8319	0.10886	0.601202	tlr13	Toll-like receptor 13
57377	2.63385	-0.423119	0.1836	0.872948	1.94461	-0.222352	0.382744	0.792589	cp4b1	Cytochrome P450 4B1
57381	-0.411919	2.71886	0.0127605	0.528864	1.12536	-0.299256	0.366614	0.77727	cp2u1	Cytochrome P450 2U1
57385	-0.387867	1.34163	0.20004	0.873727	0.180381	0.503313	0.325287	0.751421	znf98	Zinc finger protein 98
57388	2.31176	-0.192429	0.59394	1	4.107	0.17677	0.27315	0.743408	cl029	Uncharacterized protein C12orf29 homolog
57395	4.30693	0.248515	0.232734	0.873727	5.00831	-0.313391	0.0154313	0.279727	eci2	Enoyl-CoA delta isomerase 2, mitochondrial
57398	1.57938	-0.434589	0.296011	0.873727	2.63971	0.00602524	0.977258	1	u2ql1	Ubiquitin-conjugating enzyme E2Q-like protein 1
57400	2.10997	0.863582	0.0219167	0.631507	1.47489	0.725041	0.016903	0.29194	6pgl	6-phosphogluconolactonase
57402	7.2639	0.00709382	0.956181	1	5.93486	-0.146458	0.188141	0.712862	f92a1
57405	7.07619	0.144548	0.269029	0.873727	6.62458	0.479289	2.66731e-06	0.000699303	dus22	Dual specificity protein phosphatase 22
57406	1.96669	-0.388875	0.300963	0.873727	2.76594	0.278409	0.189837	0.712862	zn678	Zinc finger protein 678
57407	-1.14655	2.62515	0.0495045	0.753474	-1.28496	-1.18884	0.309229	0.751421	gdap1	Ganglioside-induced differentiation-associated protein 1
57412	1.41347	0.0368875	0.931093	1	2.38826	-0.297118	0.192741	0.71607	znf98	Zinc finger protein 98
57433	-1.299	1.9943	0.11645	0.849051	-1.20729	0.389023	0.722003	1	asns	Asparagine synthetase [glutamine-hydrolyzing]
57441	2.78599	0.320462	0.284774	0.873727	2.07478	0.175562	0.490795	0.879711	rab14	Ras-related protein Rab-14
57443	3.87325	-0.0253661	0.910251	1	3.25966	-0.155175	0.401724	0.810239	plca	1-acyl-sn-glycerol-3-phosphate acyltransferase alpha
57447	1.27358	-0.389919	0.453233	0.93435	-0.568813	0.746563	0.314451	0.751421	fmo5	Dimethylaniline monooxygenase [N-oxide-forming] 5
57451	3.72968	0.307034	0.197648	0.873727	3.33177	-0.494339	0.00576129	0.165151	kpcd	Protein kinase C delta type
57457	-1.34061	1.83194	0.135213	0.86206	0.0819256	0.0194794	0.977097	1	dhdh	Trans-1,2-dihydrobenzene-1,2-diol dehydrogenase
57459	3.35277	0.0885509	0.745409	1	4.57717	0.0573837	0.678498	0.981704	ro60	60 kDa SS-A/Ro ribonucleoprotein
57463	2.62626	-0.269096	0.440852	0.927827	2.75312	0.322197	0.123517	0.627202	lclt1	Lysocardiolipin acyltransferase 1
57483	1.27251	1.30089	0.0447312	0.734429	0.532277	0.416999	0.37833	0.787694	cp2j6	Cytochrome P450 2J6
57486	1.95343	0.146456	0.698349	1	0.831875	0.0494126	0.900683	1	pitc1	Cytoplasmic phosphatidylinositol transfer protein 1
57495	6.06605	0.116596	0.432496	0.92352	6.43235	0.125452	0.232167	0.736262	eci1	Enoyl-CoA delta isomerase 1, mitochondrial
57496	2.71328	-0.0913552	0.759574	1	3.10867	-0.118669	0.527502	0.901471	tob2	Protein Tob2
57503	8.15355	0.0463005	0.705914	1	8.68524	-0.0531234	0.55867	0.917705	phf5a	PHD finger-like domain-containing protein 5A
57510	5.71117	0.501748	0.00183313	0.190501	5.82449	0.384291	0.00066001	0.0439847	cant1	Soluble calcium-activated nucleotidase 1
57514	1.81344	0.424428	0.340161	0.875887	1.05052	-0.168355	0.620849	0.950643	gabt	4-aminobutyrate aminotransferase, mitochondrial
57519	6.49343	0.141054	0.315883	0.873727	7.12171	0.233262	0.0228723	0.337087	fahd2	Fumarylacetoacetate hydrolase domain-containing protein 2
57531	7.87531	-0.0625283	0.613604	1	6.57171	-0.0278853	0.785661	1	rnf14	E3 ubiquitin-protein ligase RNF14
57537	5.13639	-0.000496657	0.995947	1	6.29626	0.0233881	0.825671	1	ufsp2	Ufm1-specific protease 2
57540	5.53656	0.0506444	0.754276	1	6.69609	-0.00434122	0.965775	1	ndkb	Nucleoside diphosphate kinase B
57552	7.19074	-0.124613	0.336493	0.875887	6.74994	-0.101118	0.314462	0.751421	pr40a	Pre-mRNA-processing factor 40 homolog A
57556	12.1813	0.0308955	0.787386	1	12.2543	0.0536959	0.542326	0.909653	hmg2	High mobility group protein DSP1
57562	3.84665	0.112053	0.621615	1	4.1788	-0.269614	0.0700229	0.52325	aifm1	Apoptosis-inducing factor 1, mitochondrial
57580	4.40024	0.147251	0.480419	0.954482	4.40292	0.167605	0.261312	0.743408	wls	Protein wntless homolog
57581	4.35947	0.199252	0.341978	0.876162	5.37059	0.338452	0.00584085	0.16629	ca228
57593	5.80994	0.219839	0.153308	0.865944	6.06627	-0.117544	0.277403	0.743408	osbl9	Oxysterol-binding protein-related protein 9
57605	-0.0555993	-0.517322	0.557765	0.998273	-1.4459	-0.852777	0.482273	0.873326	tbat	Tubulin alpha chain, testis-specific
57611	-0.0757807	0.796244	0.319824	0.873727	-0.544208	0.411339	0.563355	0.920584	tctp	Translationally-controlled tumor protein homolog
57613	4.86605	0.281569	0.126306	0.849051	5.47326	0.0128449	0.914101	1	sumf1	Formylglycine-generating enzyme
57615	3.15171	-0.204919	0.462159	0.941408	2.69925	0.0613348	0.771815	1	nud16	U8 snoRNA-decapping enzyme
57622	2.29219	1.09987	0.00356952	0.292374	1.58103	0.290025	0.3213	0.751421	tmm43	Transmembrane protein 43
57625	1.05383	0.246952	0.653939	1	0.85422	-0.466159	0.21658	0.733975	klh24	Kelch-like protein 24
57655	-1.4541	1.059	0.304267	0.873727	-1.50246	-1.80509	0.113493	0.605622	nalcn	Sodium leak channel non-selective protein
57657	4.70197	-0.749721	0.000131046	0.0271869	5.38841	0.0513903	0.668487	0.976946	t3hpd	Trans-L-3-hydroxyproline dehydratase
57673	2.68303	-0.00427709	0.988528	1	3.46736	-0.0834513	0.63764	0.961133	aifm2	Apoptosis-inducing factor 2
57682	6.7072	-0.131249	0.334161	0.875887	5.91928	-0.0854216	0.444908	0.845853	glsk	Glutaminase kidney isoform, mitochondrial
57687	-0.465005	-0.124486	0.895407	1	-0.806793	-0.55327	0.52428	0.899358	call3	Calmodulin-like protein 3
57705	1.95494	-0.626724	0.0899311	0.825062	1.99405	-0.520989	0.037801	0.414745	zn569	Zinc finger protein 569
57710	-0.600643	1.58236	0.180648	0.869789	-0.795368	-0.270613	0.764396	1	s39ae	Zinc transporter ZIP14
57748	2.22315	0.349154	0.33086	0.87571	2.46353	-0.0348426	0.877568	1	est2e	Pyrethroid hydrolase Ces2e
57751	2.42385	-0.189391	0.55083	0.994563	2.87062	-0.34172	0.0850042	0.555654	gatl2
57753	-0.988977	3.23519	0.0257775	0.648708	-0.848463	0.309561	0.721929	1	mpi	Mannose-6-phosphate isomerase
57763	2.66025	0.126123	0.690156	1	2.76503	-0.0343584	0.867581	1	zn569	Zinc finger protein 569
57764	2.90929	0.166525	0.6099	1	1.82909	-0.239012	0.366566	0.77727	znf84	Zinc finger protein 84
57765	-0.426196	-0.0408163	0.965419	1	0.159277	0.390142	0.440266	0.840916	prdm9	Histone-lysine N-methyltransferase PRDM9
57766	1.37466	0.484638	0.298026	0.873727	1.82247	0.0099169	0.970061	1	zn845	Zinc finger protein 845
57768	1.73655	-0.623341	0.186677	0.873727	-0.749857	-0.034907	0.964118	1	prdm9	Histone-lysine N-methyltransferase PRDM9
57769	3.87648	0.240021	0.300196	0.873727	3.202	0.102338	0.582023	0.930067	znf83	Zinc finger protein 83
57770	2.72145	-0.134169	0.678171	1	3.06247	-0.139935	0.464196	0.861047	zn665	Zinc finger protein 665
57778	7.5267	0.069663	0.58018	1	7.63642	-0.0289532	0.758877	1	suz12	Polycomb protein SUZ12
57781	1.71738	-0.0550527	0.887941	1	2.33462	-0.525092	0.0226774	0.336746	ntpcr	Cancer-related nucleoside-triphosphatase homolog
57810	3.54881	0.404061	0.118987	0.849051	2.5907	0.421083	0.0520395	0.472435	sgpp1	Sphingosine-1-phosphate phosphatase 1
57823	5.55257	-0.155729	0.342411	0.876309	4.96657	0.0811143	0.532793	0.904688	ilkap	Integrin-linked kinase-associated serine/threonine phosphatase 2C
57852	6.85087	0.0837227	0.530416	0.983803	6.21906	-0.401689	0.000168874	0.0176711	strp1	Striatin-interacting protein 1
57891	-1.51424	-1.06999e-16	1	1	-1.29425	0.0152752	0.981476	1	heps	Serine protease hepsin
57911	4.08303	0.257776	0.241212	0.873727	3.72839	-0.0477263	0.775056	1	crnl1	Crooked neck-like protein 1
57914	3.61046	0.184823	0.454463	0.935027	4.98598	0.339792	0.0110602	0.235478	zn569	Zinc finger protein 569
57923	4.36966	0.238024	0.290532	0.873727	4.54443	0.280525	0.0460077	0.451337	st1a3	Sulfotransferase 1A3
57930	3.92302	0.555861	0.0149919	0.557051	3.63895	0.246741	0.138588	0.647551	tbl1r	F-box-like/WD repeat-containing protein TBL1XR1
57938	0.328415	-0.336492	0.644667	1	-0.310983	-0.829217	0.197587	0.718023	dyh2	Dynein heavy chain 2, axonemal
57940	4.75831	-0.2561	0.183983	0.872948	6.45852	0.217018	0.037323	0.411509	clybl	Citramalyl-CoA lyase, mitochondrial
57941	4.2346	-0.196463	0.351434	0.876309	3.45631	-0.0535168	0.760889	1	fmr1a	Synaptic functional regulator FMR1
57967	-0.657539	0.589573	0.643404	1	-1.00286	1.20194	0.330508	0.753057	cp2u1	Cytochrome P450 2U1
57975	0.6421	-0.0971017	0.873375	1	1.43853	-0.349831	0.248566	0.738997	c1glt	Glycoprotein-N-acetylgalactosamine 3-beta-galactosyltransferase 1
57978	-1.05786	-0.233259	0.827254	1	-0.56513	0.353237	0.643533	0.963869	crip1	Cysteine-rich protein 1
57980	-1.39947	-0.064907	0.976851	1	-0.99464	0.107373	0.921303	1	foxa2	Hepatocyte nuclear factor 3-beta
57994	6.1359	0.0791843	0.596212	1	6.49474	0.0907122	0.381822	0.791444	cinp	Cyclin-dependent kinase 2-interacting protein
57999	1.64262	0.575599	0.167743	0.869789	1.13845	0.0321179	0.920725	1	err3	Estrogen-related receptor gamma
58005	-0.372332	1.18638	0.278881	0.873727	-1.28858	-0.526311	0.629391	0.955835	cp2u1	Cytochrome P450 2U1
58006	-1.04467	-0.554872	0.671919	1	-0.780225	1.24823	0.163972	0.676372	angp4	Angiopoietin-4
58011	3.82471	-0.134105	0.574519	1	4.97454	-0.00865358	0.9479	1	elmd2	ELMO domain-containing protein 2
58026	7.01981	0.267725	0.0457207	0.739144	6.10455	0.242446	0.0252659	0.352421	rbbp4	Histone-binding protein RBBP4
58035	8.16306	-0.00614705	0.959915	1	7.82711	0.0354478	0.705325	0.995634	tba1a	Tubulin alpha-1A chain
58082	5.80695	0.0443845	0.77531	1	6.04148	0.0242217	0.825407	1	rpac1	DNA-directed RNA polymerases I and III subunit RPAC1
58093	-0.529848	-1.1911	0.221589	0.873727	0.350897	0.35493	0.481704	0.873008	act2	Actin-2
58103	-1.17711	-1.3408	0.3097	0.873727	0.46943	-0.604629	0.238734	0.738997	mx	Interferon-induced GTP-binding protein Mx (Fragment)
58105	5.47538	-0.424019	0.0102136	0.493271	5.19939	-0.216887	0.0873278	0.563252	odp2	Dihydrolipoyllysine-residue acetyltransferase component of pyruvate dehydrogenase complex, mitochondrial
58106	-1.00071	0.748555	0.555036	0.996555	0.851809	0.349301	0.359128	0.768506	fcn1	Ficolin-1
58108	2.7911	-0.122248	0.673089	1	2.55689	-0.428879	0.0975032	0.578521	rl11	60S ribosomal protein L11
58112	2.08801	-0.10565	0.776359	1	2.91877	0.398895	0.0732005	0.532031	p20d2	Peptidase M20 domain-containing protein 2
58114	6.68701	-0.299272	0.0289701	0.671689	7.12136	-0.0843824	0.387653	0.797778	zg57	Gastrula zinc finger protein XlCGF57.1 (Fragment)
58115	6.10944	-0.175346	0.242535	0.873727	6.46782	-0.0308904	0.765559	1	zn271	Zinc finger protein 271
58116	4.47435	0.0062238	0.974539	1	3.79139	0.157433	0.331813	0.754948	zn271	Zinc finger protein 271
58119	3.04407	0.411149	0.149982	0.864215	2.88393	0.265084	0.187411	0.712776	dhdh	Trans-1,2-dihydrobenzene-1,2-diol dehydrogenase
58122	-1.45718	0.976869	0.328904	0.873727	-1.61707	-1.94431e-16	1	1	tph1	Tryptophan 5-hydroxylase 1
58127	5.44459	0.123567	0.460296	0.94034	5.92967	0.0263005	0.811159	1	yjd4	Uncharacterized protein C594.04c
58139	1.82589	0.42035	0.271938	0.873727	1.96051	-0.093006	0.717351	1	calm	Calmodulin
58151	3.47685	0.115032	0.645504	1	2.80704	0.469411	0.0363764	0.408216	vta1	Vacuolar protein sorting-associated protein VTA1 homolog
58152	4.34528	0.18166	0.377108	0.883348	4.35463	0.435639	0.00295209	0.113415	ubql1	Ubiquilin-1
58155	1.43153	-0.265517	0.539964	0.988803	0.373075	-0.337076	0.481023	0.872843	sl9a6	Sodium/hydrogen exchanger 6
58172	-0.635444	-0.0736792	0.94459	1	0.13245	0.276652	0.602127	0.940462	fbxl4	F-box/LRR-repeat protein 4
58187	5.94539	0.0415942	0.783389	1	5.23978	0.148454	0.228068	0.736262	ubxn4	UBX domain-containing protein 4
58190	2.80596	-0.146381	0.64225	1	4.61054	0.472884	0.000850615	0.0522633	s19a3	Thiamine transporter 2
58194	2.36339	-0.32847	0.321844	0.873727	3.23616	0.35417	0.0571085	0.489754	csad	Cysteine sulfinic acid decarboxylase
58199	-0.733819	0.0739896	0.94658	1	-1.11172	-0.711493	0.472602	0.867267	tba1c	Tubulin alpha-1C chain
58218	0.156826	0.610777	0.413275	0.911671	0.23118	-0.407508	0.411364	0.818611	spx3	Sugar phosphate exchanger 3
58222	5.84388	0.105936	0.492367	0.962861	5.75241	0.211342	0.0618027	0.501535	ptpm1	Phosphatidylglycerophosphatase and protein-tyrosine phosphatase 1
58229	1.98469	-0.711749	0.105017	0.834259	-0.755534	0.154584	0.85626	1	zn271	Zinc finger protein 271
58230	-1.05312	-1.35752	0.272695	0.873727	-1.3944	-1.21129	0.312898	0.751421	znf79	Zinc finger protein 79
58240	1.57962	-0.395432	0.359351	0.876309	0.142738	0.571065	0.265434	0.743408	zn271	Zinc finger protein 271
58242	2.02125	0.454568	0.273297	0.873727	1.44735	0.182374	0.552959	0.915002	zn845	Zinc finger protein 845
58262	2.49133	0.164888	0.601724	1	2.34055	-0.258808	0.256949	0.743408	cpsf1	Cleavage and polyadenylation specificity factor subunit 1
58277	0.628078	-0.776751	0.337628	0.875887	0.385885	-0.798904	0.0820278	0.546311	klh24	Kelch-like protein 24
58300	7.18428	0.288877	0.0261753	0.650449	6.76891	0.0335124	0.738069	1	arfg3	ADP-ribosylation factor GTPase-activating protein 3
58305	5.94956	0.323785	0.0333045	0.690683	5.69016	0.228486	0.0463211	0.453107	mypt1	Protein phosphatase 1 regulatory subunit 12A
58314	2.85441	0.075823	0.80818	1	2.97462	0.205888	0.31225	0.751421	comt	Catechol O-methyltransferase
58349	-1.45626	-1.05038	0.287959	0.873727	-1.55638	0.986387	0.328784	0.751421	angl7	Angiopoietin-related protein 7
58350	-1.14695	0.0641418	0.963709	1	-1.44888	-0.829611	0.494819	0.881373	angl7	Angiopoietin-related protein 7
58355	-1.28794	1.8023	0.140421	0.864215	-1.55764	-1.23285	0.232466	0.736262	prkn2
58363	0.579793	-1.22695	0.0786607	0.802405	1.94187	-0.296403	0.258782	0.743408	14332	14-3-3-like protein 2
58366	6.44635	-0.663696	3.00477e-06	0.00105423	5.5885	-0.163501	0.159914	0.672522	gpn1	GPN-loop GTPase 1
58396	5.01366	0.0977247	0.586939	1	5.4991	-0.0450614	0.703677	0.994734	cyc	Cytochrome c
58397	5.64302	-0.0704078	0.655965	1	3.94455	0.0430796	0.78327	1	tba1c	Tubulin alpha-1C chain
58402	0.228663	1.72545	0.0369642	0.700979	1.40653	0.142446	0.648483	0.966486	zn679	Zinc finger protein 679
58403	2.49704	-0.000133227	0.99964	1	4.9974	0.0275403	0.840107	1	zn665	Zinc finger protein 665
58405	1.62721	0.147639	0.743138	1	1.56062	0.307664	0.295596	0.748441	zn160	Zinc finger protein 160
58407	-0.281403	-2.31288	0.0183735	0.598542	-1.20766	-0.175562	0.865126	1	zn160	Zinc finger protein 160
58413	4.11967	-0.123353	0.568407	1	4.49866	0.0784367	0.580086	0.929161	syrm	Probable arginine--tRNA ligase, mitochondrial
58416	6.91522	0.000526611	0.996809	1	7.25145	0.0376932	0.697448	0.99211	cks1	Cyclin-dependent kinases regulatory subunit
58417	3.81964	-0.0546221	0.815757	1	4.16423	-0.116851	0.439677	0.840328	hemh	Ferrochelatase, mitochondrial
58421	5.40501	-0.145037	0.38825	0.890853	4.5696	0.0622867	0.657353	0.970797	ada10	Disintegrin and metalloproteinase domain-containing protein 10
58437	-0.667765	0.445563	0.710867	1	-1.38827	-0.380133	0.747205	1	cp2u1	Cytochrome P450 2U1
58489	6.66066	0.131689	0.350831	0.876309	5.627	0.436192	0.000224712	0.0211904	pch2	Pachytene checkpoint protein 2 homolog
58490	2.52957	-0.211023	0.502332	0.968064	3.46812	-0.0194221	0.910822	1	cy24a	Cytochrome b-245 light chain
58504	5.64242	-0.179817	0.275888	0.873727	4.77792	-0.654433	1.49183e-06	0.000439408	dre2	Anamorsin homolog
58514	-1.45436	0.904482	0.361886	0.876309	-1.61707	-1.94431e-16	1	1	b3gt1	Beta-1,3-galactosyltransferase 1
58521	1.4326	0.0134355	0.974777	1	1.52826	0.288783	0.32826	0.751421	ctbl1	Beta-catenin-like protein 1
58542	0.630296	1.00205	0.246409	0.873727	-0.883661	0.0924878	0.934025	1	cp2u1	Cytochrome P450 2U1
58543	-1.34885	0.390126	0.766156	1	-1.5585	0.913797	0.354984	0.765197	ud2a3	UDP-glucuronosyltransferase 2A3
58553	0.230863	-0.0661271	0.926725	1	0.261146	0.0664882	0.890981	1	tba	Tubulin alpha chain (Fragment)
58555	3.71082	0.130883	0.595047	1	3.15575	-0.0419161	0.829448	1	szt2	KICSTOR complex protein SZT2
58589	5.22678	0.284053	0.114839	0.849051	3.75347	-0.206515	0.220511	0.736262	mvp	Major vault protein
58591	-0.76634	2.38474	0.0517629	0.760296	-0.72582	0.377833	0.665762	0.974681	mrp3	Canalicular multispecific organic anion transporter 2
58592	-0.772185	0.682279	0.615458	1	-1.45034	2.09177	0.0890479	0.564511	cp4f2	Phylloquinone omega-hydroxylase CYP4F2
58617	7.96167	-0.189338	0.130278	0.854131	6.36896	0.29161	0.00679204	0.179865	rab2	Ras-related protein Rab-2
58624	0.697086	-0.663699	0.358691	0.876309	-1.49807	-0.173796	0.883155	1	bat1	b(0,+)-type amino acid transporter 1
58684	6.82585	0.0299151	0.822864	1	6.68556	-0.0786323	0.436412	0.838387	ap3b2	AP-3 complex subunit beta-2
58685	5.25525	0.33756	0.0519797	0.760296	4.91486	0.204296	0.12211	0.624261	ttc37	Tetratricopeptide repeat protein 37
58686	8.31571	-0.156712	0.196924	0.873727	7.3325	-0.0458666	0.635371	0.959957	mt21d	Protein-lysine methyltransferase METTL21D
58690	0.834318	-0.567561	0.392986	0.894568	0.362006	1.16436	0.0243495	0.347031	cp2u1	Cytochrome P450 2U1
58691	-0.864794	-0.856785	0.47839	0.95418	-1.16737	0.945836	0.405739	0.813885	cp2u1	Cytochrome P450 2U1
58698	3.40913	0.659004	0.013243	0.534674	2.89458	0.0611172	0.758865	1	glce	D-glucuronyl C5-epimerase
58704	5.1568	-1.6393	3.69276e-19	8.17323e-16	5.41055	-0.813534	1.43789e-11	1.27056e-08	h2b7	Histone H2B 7
58735	-0.253782	0.499826	0.638132	1	0.344174	-0.720575	0.150879	0.658065	zn569	Zinc finger protein 569
58744	0.981393	-1.03171	0.111678	0.848808	2.12473	0.0399088	0.87626	1	zn678	Zinc finger protein 678
58747	-0.82963	-3.22517	0.0224975	0.63274	-1.61707	-1.94431e-16	1	1	gria4	Glutamate receptor 4
58757	5.40519	0.0600613	0.723092	1	5.9723	0.407212	0.000260623	0.0233757	dus10	Dual specificity protein phosphatase 10
58764	4.18041	-0.521581	0.0145009	0.549147	4.69495	0.237571	0.0831955	0.550285	zn208	Zinc finger protein 208
58778	4.09465	0.381898	0.0779891	0.802405	5.08456	0.175966	0.16675	0.679111	ech1	Delta(3,5)-Delta(2,4)-dienoyl-CoA isomerase, mitochondrial
58779	3.63597	0.0909807	0.704194	1	5.07227	0.11489	0.36853	0.778433	rdh14	Retinol dehydrogenase 14
58798	3.66759	0.0678425	0.776282	1	4.21271	0.0972683	0.512984	0.892733	klhl7	Kelch-like protein 7
58807	1.22222	0.488024	0.342837	0.876309	1.44163	0.445812	0.139416	0.64876	cln8	Protein CLN8
58814	2.86779	0.0778788	0.803842	1	3.10892	0.303672	0.10962	0.603439	calm	Calmodulin
58821	3.53994	-0.0457251	0.85349	1	4.50711	0.230041	0.104296	0.59614	gosr2	Golgi SNAP receptor complex member 2
58822	2.09971	-0.502672	0.16947	0.869789	3.98773	0.0967876	0.55391	0.915686	zn160	Zinc finger protein 160
58823	-1.51424	-1.06999e-16	1	1	-1.2995	2.70089	0.0329644	0.395047	tssk1	Testis-specific serine/threonine-protein kinase 1
58828	-1.51424	-1.06999e-16	1	1	-1.55958	-1.02911	0.298878	0.748441	nxpe3	NXPE family member 3
58861	3.04599	0.102891	0.710222	1	2.40014	-0.153692	0.493718	0.880987	acac	Acetyl-CoA carboxylase
58873	-0.813169	-0.229251	0.842185	1	-1.50407	-0.044728	0.968257	1	tsn17	Tetraspanin-17
58874	0.276537	0.548521	0.434982	0.92352	0.347786	-0.287189	0.522668	0.898427	met14	N6-adenosine-methyltransferase non-catalytic subunit
58879	3.08303	-0.388327	0.166204	0.869789	3.30301	-0.178433	0.322692	0.751421	ef1a	Elongation factor 1-alpha
58887	2.68075	0.35286	0.29816	0.873727	2.40827	0.280814	0.24494	0.738997	zn569	Zinc finger protein 569
58905	-0.309552	-0.343302	0.71488	1	0.313421	-0.548929	0.254417	0.741676	znf98	Zinc finger protein 98
58911	-0.4496	0.212263	0.827243	1	-0.471314	-0.776356	0.24876	0.738997	zn782	Zinc finger protein 782
58912	2.25869	-0.380695	0.378607	0.884355	3.73348	-0.0332902	0.853621	1	zn569	Zinc finger protein 569
58913	6.79069	-0.187734	0.163	0.869789	5.52017	-0.214456	0.0670692	0.512768	ru17	U1 small nuclear ribonucleoprotein 70 kDa
58919	-1.23203	1.09852	0.401104	0.90151	-1.50376	1.50792	0.184179	0.706793	chit1	Chitotriosidase-1
58953	-0.466782	0.108414	0.91781	1	-1.02845	0.0754271	0.945127	1	thap1	THAP domain-containing protein 1
58955	5.11794	-0.148975	0.399654	0.90064	4.66047	-0.0323733	0.813643	1	vnn1	Pantetheinase
58959	5.9441	0.155513	0.312441	0.873727	6.91227	0.178465	0.0737245	0.533491	pri1	DNA primase small subunit
58967	-1.45718	0.976869	0.328904	0.873727	-1.50439	-1.52826	0.165563	0.676372	rab9a	Ras-related protein Rab-9A
58968	7.89579	0.153133	0.215813	0.873727	7.20979	0.449449	3.8058e-06	0.000926517	rala	Ras-related protein Ral-A
58969	3.00386	0.0244484	0.929916	1	3.52467	0.123148	0.471557	0.866594	gran	Grancalcin
58971	4.02922	0.0650447	0.766433	1	4.43831	0.198884	0.191572	0.714033	cb069	UPF0565 protein C2orf69 homolog
58976	4.7777	0.384279	0.0403698	0.710993	3.99235	0.0513264	0.749828	1	dcaf7	DDB1- and CUL4-associated factor 7
58979	-1.39781	-0.0785075	0.925737	1	-1.45034	2.09177	0.0890479	0.564511	pth1r	Parathyroid hormone/parathyroid hormone-related peptide receptor
58991	2.8367	0.135041	0.658737	1	3.48935	-0.0130132	0.939971	1	zn678	Zinc finger protein 678
59014	4.6783	0.391076	0.041868	0.717976	5.29347	0.000865124	0.994366	1	acs2l	Acetyl-coenzyme A synthetase 2-like, mitochondrial
59021	2.56118	-0.0438991	0.88852	1	3.00485	0.133891	0.492845	0.880837	naga	N-acetylglucosamine-6-phosphate deacetylase
59044	5.14674	0.15537	0.376701	0.883348	4.66803	0.363515	0.00925729	0.213963	tp4a1	Protein tyrosine phosphatase type IVA 1
59053	2.13304	-0.285922	0.478432	0.95418	-0.575477	0.721454	0.337126	0.759879	fabg	3-oxoacyl-[acyl-carrier-protein] reductase FabG
59069	3.94241	0.179878	0.427	0.918858	4.65877	0.0580391	0.672485	0.978361	rt4i1	Reticulon-4-interacting protein 1 homolog, mitochondrial
59074	1.9343	0.380584	0.362397	0.876309	1.9294	-0.370759	0.172331	0.689496	cp2u1	Cytochrome P450 2U1
59106	2.47503	0.361232	0.264636	0.873727	2.08092	0.139218	0.571075	0.925403	faim1	Fas apoptotic inhibitory molecule 1
59118	-0.51416	0.807189	0.510272	0.972603	-1.02865	0.822395	0.398016	0.8072	cp2u1	Cytochrome P450 2U1
59120	-1.51424	-1.06999e-16	1	1	-1.16029	3.5012	0.00372049	0.126986	fcn1	Ficolin-1
59122	-1.45265	-1.10275	0.276236	0.873727	-1.16033	3.31826	0.00799142	0.199671	wt1b	Wilms tumor protein homolog B
59130	0.900161	-1.19908	0.0732745	0.801505	1.67831	-0.0281504	0.922021	1	zn678	Zinc finger protein 678
59132	0.320091	-0.417508	0.565035	0.999685	0.554859	0.487546	0.337363	0.759985	zn271	Zinc finger protein 271
59133	4.34337	0.00979773	0.962681	1	3.19229	-0.000276638	0.997375	1	orn	Oligoribonuclease, mitochondrial
59154	8.82351	-0.0483884	0.68726	1	9.63218	-0.0619578	0.487741	0.877646	cks1	Cyclin-dependent kinases regulatory subunit 1
59155	4.36338	-0.178043	0.396562	0.898157	4.71308	0.0628565	0.649014	0.966854	csn2	COP9 signalosome complex subunit 2
59157	3.30391	0.161548	0.555022	0.996555	2.12988	0.327789	0.175932	0.695631	tp8l3	Tumor necrosis factor alpha-induced protein 8-like protein 3
59159	6.58371	0.0850686	0.542095	0.989342	6.88288	0.176426	0.0772248	0.538634	pdia3	Protein disulfide-isomerase A3
59174	-1.29211	0.972633	0.474536	0.952151	-1.4494	-2.1522	0.0672716	0.512768	fgl1	Fibrinogen-like protein 1
59175	0.98144	-0.247605	0.636454	1	1.87358	0.0326546	0.904556	1	ptpra	Receptor-type tyrosine-protein phosphatase alpha
59184	-1.1886	0.621136	0.607916	1	-1.25342	-1.92868	0.0956833	0.574608	nmdz1	Glutamate receptor ionotropic, NMDA 1
59186	4.9931	0.288035	0.154979	0.86673	6.06554	0.169044	0.120197	0.62114	zn782	Zinc finger protein 782
59194	-1.45718	0.976869	0.328904	0.873727	-1.55764	-1.23285	0.232466	0.736262	best4	Bestrophin-4
59207	0.126458	0.440683	0.619182	1	-1.24451	-0.326521	0.763024	1	grik2	Glutamate receptor ionotropic, kainate 2
59208	-0.392443	0.217767	0.864247	1	0.406559	0.954657	0.0575084	0.490714	cbpe	Carboxypeptidase E
59209	1.78368	-0.396135	0.415933	0.91275	-0.278201	0.0466478	0.937372	1	cp2u1	Cytochrome P450 2U1
59210	2.14719	0.0775517	0.854872	1	3.46377	0.113811	0.513684	0.892733	sc5a9	Sodium/glucose cotransporter 4
59218	5.71207	0.183022	0.24408	0.873727	6.04187	0.167819	0.124384	0.629335	lis1	Lissencephaly-1 homolog
59235	6.33397	0.00828312	0.95371	1	6.55365	-0.0464879	0.650821	0.967933	vps25	Vacuolar protein-sorting-associated protein 25
59244	5.20378	0.0674856	0.698268	1	5.66613	-0.0520096	0.651116	0.967944	wdr53	WD repeat-containing protein 53
59252	-0.3891	1.05598	0.265062	0.873727	-0.328331	0.166264	0.822934	1	plmn	Plasminogen
59253	-1.51424	-1.06999e-16	1	1	-1.28263	-0.723124	0.551873	0.914148	try1
59258	2.60772	-0.147678	0.63853	1	3.70728	0.135904	0.411183	0.818456	hyi	Putative hydroxypyruvate isomerase
59260	-0.91882	-0.533873	0.670576	1	-0.00990497	0.319307	0.605959	0.942503	cp2j2	Cytochrome P450 2J2
59262	4.44517	0.411056	0.045767	0.739144	4.94222	0.269073	0.0391884	0.422866	kldc2	Kelch domain-containing protein 2
59268	0.602202	0.164563	0.798917	1	0.886896	-0.335104	0.361982	0.77222	galc	Galactocerebrosidase
59276	2.29899	0.350196	0.347513	0.876309	1.50398	1.07191	0.000399742	0.0322198	orml1	ORM1-like protein 1
59281	2.86903	0.542184	0.0737146	0.801505	3.93882	0.422438	0.0103195	0.225874	asgl1	Isoaspartyl peptidase/L-asparaginase
59294	-1.51424	-1.06999e-16	1	1	-1.50396	-1.60931	0.148646	0.653907	angl2	Angiopoietin-related protein 2
59296	2.8529	-0.329014	0.26009	0.873727	2.82207	-0.0455563	0.820902	1	fak1	Focal adhesion kinase 1
59307	4.99283	0.198163	0.270707	0.873727	6.26895	0.204375	0.0534415	0.475749	d2hdh	D-2-hydroxyglutarate dehydrogenase, mitochondrial
59311	7.7359	-0.20329	0.101842	0.834259	6.87413	-0.104673	0.291188	0.748441	nudc	Nuclear migration protein nudC
59314	5.03846	0.35817	0.0480679	0.752039	4.90133	0.544084	4.85376e-05	0.0069342	cc50a	Cell cycle control protein 50A
59322	4.77123	0.325165	0.0933491	0.832982	3.49892	0.14095	0.41742	0.822294	gpc5	Glypican-5
59323	5.97785	0.366146	0.0169645	0.589432	5.10947	1.12865	4.23502e-18	1.68398e-14	gpc6	Glypican-6
59324	-1.45626	-1.05038	0.287959	0.873727	-1.19914	-1.23293	0.26282	0.743408	if4a2	Eukaryotic initiation factor 4A-II
59343	1.14824	0.503375	0.304356	0.873727	0.824835	0.362791	0.332817	0.75627	tpm	Tropomyosin
59353	4.68321	0.266329	0.161104	0.869789	4.11882	-0.259655	0.0859144	0.558601	bmr1b	Bone morphogenetic protein receptor type-1B
59354	-1.19291	2.65969	0.0444414	0.732814	-1.33848	0.329787	0.765279	1	plmn	Plasminogen (Fragment)
59355	-1.33951	-0.766862	0.548925	0.993419	-1.19634	0.128456	0.885712	1	try1	Trypsin-1
59392	4.08371	0.326294	0.152414	0.864215	4.97321	0.10651	0.412873	0.819734	bglr	Beta-glucuronidase
59411	1.30042	0.447213	0.327802	0.873727	2.20157	-0.264793	0.265876	0.743408	ryk	Tyrosine-protein kinase transforming protein RYK
59425	-0.972792	0.137247	0.905423	1	-1.44813	-0.865497	0.471158	0.866322	stea3	Metalloreductase STEAP3
59427	-1.29309	0.972964	0.459334	0.939511	-1.39125	1.00896	0.398022	0.8072	tie1	Tyrosine-protein kinase receptor Tie-1 (Fragment)
59428	4.19296	-0.058944	0.784251	1	3.9257	0.138427	0.386519	0.796644	p4ha1	Prolyl 4-hydroxylase subunit alpha-1
59432	0.123026	-0.436847	0.585635	1	-0.995699	-0.781484	0.416813	0.821928	ace	Angiotensin-converting enzyme (Fragment)
59435	3.39259	-0.227294	0.378718	0.884355	3.04084	-0.0232105	0.90329	1	pecr	Peroxisomal trans-2-enoyl-CoA reductase
59438	1.5676	-0.152007	0.723662	1	-0.00579689	-0.828845	0.130229	0.634471	jazf1	Juxtaposed with another zinc finger protein 1
59444	6.22114	-0.0119956	0.934269	1	6.35539	-0.0385461	0.713902	1	pdcd4	Programmed cell death protein 4
59445	6.90199	0.214587	0.118672	0.849051	6.18761	0.0711284	0.515174	0.892869	fbw1b	F-box/WD repeat-containing protein 11
59448	9.33906	0.0289824	0.806228	1	8.95155	0.334361	0.000216044	0.0208679	mmta2	Multiple myeloma tumor-associated protein 2 homolog
59451	6.70625	-0.00478395	0.971858	1	8.00327	0.059082	0.523765	0.898917	sylm	Probable leucine--tRNA ligase, mitochondrial
59470	-1.09733	0.283757	0.819474	1	-0.891106	-0.558476	0.559793	0.918222	orct	Organic cation transporter protein
59475	2.7406	-0.000954345	0.996913	1	3.59371	0.0245121	0.885936	1	cbr1	Carbonyl reductase [NADPH] 1
59477	-1.45626	-1.05038	0.287959	0.873727	-1.61707	-1.94431e-16	1	1	dce1
59490	2.42262	0.448394	0.175176	0.869789	2.99672	0.104177	0.596376	0.937209	znf91	Zinc finger protein 91
59498	5.12406	-0.13677	0.442501	0.929497	5.56164	-0.0380199	0.750995	1	cby1	Protein chibby homolog 1
59538	4.03601	0.429604	0.0610663	0.77537	4.49776	0.555812	0.000105751	0.0123412	spre	Sepiapterin reductase
59541	2.17991	0.705932	0.0589387	0.769954	1.67407	0.709857	0.0133378	0.26019	zn426	Zinc finger protein 426
59543	3.90752	-0.0475203	0.834204	1	5.391	0.18413	0.125882	0.631309	hpdl	4-hydroxyphenylpyruvate dioxygenase-like protein
59551	7.72069	-0.224053	0.0727349	0.798962	6.40226	-0.0315596	0.761352	1	r113a	E3 ubiquitin-protein ligase RNF113A
59582	4.8161	-0.0496371	0.787844	1	4.58746	-0.207562	0.138689	0.647551	mef2a	Myocyte-specific enhancer factor 2A
59583	3.11217	-0.0342444	0.90548	1	4.39603	0.124228	0.395571	0.804884	lrc28	Leucine-rich repeat-containing protein 28
59584	-1.45348	0.959817	0.341489	0.875887	-1.39354	-0.270037	0.805154	1	aqp10	Aquaporin-10
59588	4.79929	0.140426	0.454373	0.935001	5.0334	0.245183	0.0565194	0.488211	big1	Brefeldin A-inhibited guanine nucleotide-exchange protein 1
59608	4.82818	0.362932	0.0507418	0.760296	4.32732	0.0964976	0.505751	0.888789	pkn2	Serine/threonine-protein kinase N2
59611	2.75643	-0.28183	0.353168	0.876309	3.32446	-0.275741	0.1257	0.631309	zsca2	Zinc finger and SCAN domain-containing protein 2
59621	6.27459	0.0469658	0.74751	1	6.93095	0.0998377	0.311667	0.751421	rpab3	DNA-directed RNA polymerases I, II, and III subunit RPABC3
59623	6.4325	0.0917318	0.515992	0.975399	6.7142	0.0103668	0.918753	1	acl6a	Actin-like protein 6A
59626	0.543614	-0.577566	0.365502	0.876309	0.754117	0.445702	0.255108	0.742853	s45a1	Proton-associated sugar transporter A
59628	-0.251822	-0.783727	0.389638	0.891705	0.272282	-0.577557	0.221183	0.736262	glra3	Glycine receptor subunit alpha-3
59634	-1.04877	-0.187709	0.841734	1	-1.55937	-1.08773	0.278069	0.743408	itl1a	Intelectin-1a
59647	5.89654	0.271898	0.0816199	0.807074	6.3453	0.231004	0.0336899	0.396561	map1	Methionine aminopeptidase 1
59653	4.44386	0.140665	0.487072	0.959259	3.98272	0.216959	0.169958	0.683441	sc24c	Protein transport protein Sec24C
59660	3.56987	-0.101472	0.681636	1	4.08194	0.0480845	0.752318	1	cp4fc	Cytochrome P450 4F12
59661	-1.51424	-1.06999e-16	1	1	-1.3944	0.885932	0.476664	0.869686	fbcd1	Fibrinogen C domain-containing protein 1
59675	6.17147	0.479004	0.00187726	0.190501	4.75113	0.34236	0.0146873	0.27437	dhx15	Pre-mRNA-splicing factor ATP-dependent RNA helicase DHX15
59676	5.56563	-0.0224401	0.891729	1	4.57567	-0.119256	0.390461	0.800531	ddx56	Probable ATP-dependent RNA helicase DDX56
59678	2.82373	-0.0399416	0.89376	1	3.98484	0.00642326	0.966975	1	tdt	DNA nucleotidylexotransferase
59686	-1.24682	-1.42553	0.278794	0.873727	-0.425785	0.422936	0.584366	0.931689	h33a	Histone H3.3 type a
59692	4.73235	0.152383	0.416836	0.913227	4.642	-0.227933	0.103142	0.593955	s35f5	Solute carrier family 35 member F5
59700	1.72143	0.846208	0.0418347	0.717976	2.92064	0.619131	0.00281435	0.109721	scfd2	Sec1 family domain-containing protein 2
59702	-1.39653	-1.42231	0.194657	0.873727	-1.4496	2.10612	0.0837827	0.551569	s39a3	Zinc transporter ZIP3
59704	-0.366304	-0.466373	0.603265	1	-1.06839	1.44933	0.156704	0.66678	tba	Tubulin alpha chain
59716	4.49844	0.221546	0.271201	0.873727	4.1178	0.200287	0.192885	0.716171	aip	AH receptor-interacting protein
59748	-1.34541	-2.03269	0.0924875	0.831412	-1.44827	2.04201	0.0911283	0.569593	calm	Calmodulin
59751	4.82787	0.394731	0.0353878	0.694303	5.66247	-0.000854243	0.994013	1	pgdh	15-hydroxyprostaglandin dehydrogenase [NAD(+)]
59753	6.37848	-0.174975	0.218941	0.873727	5.57762	-0.108556	0.351239	0.765197	cfdp1	Craniofacial development protein 1
59770	1.51562	0.222043	0.612191	1	0.997529	-0.224683	0.515258	0.892869	dira2	GTP-binding protein Di-Ras2
59776	2.30032	-0.06933	0.832383	1	1.95829	0.357301	0.162978	0.676372	zn569	Zinc finger protein 569
59778	-1.51424	-1.06999e-16	1	1	-1.55958	-1.02911	0.298878	0.748441	tenx	Tenascin-X
59781	-0.393631	-0.176719	0.885413	1	-0.466011	0.385572	0.662582	0.972659	ud2c1	UDP-glucuronosyltransferase 2C1 (Fragment)
59784	-0.822767	-0.117668	0.936461	1	0.574721	-0.735427	0.0989909	0.583574	ud11	UDP-glucuronosyltransferase 1-1
59786	-1.45626	-1.05038	0.287959	0.873727	-1.61707	-1.94431e-16	1	1	cp2j2	Cytochrome P450 2J2
59787	-0.254025	-0.283451	0.773004	1	0.950838	0.00154899	0.995061	1	zn426	Zinc finger protein 426
59797	5.31613	0.137095	0.41905	0.913403	5.66746	-0.176847	0.12452	0.629335	spx3	Sugar phosphate exchanger 3
59798	2.70441	0.0708526	0.814276	1	2.2929	0.279681	0.23282	0.736712	fhit	Bis(5'-adenosyl)-triphosphatase
59801	6.97689	0.0647847	0.626909	1	7.4301	0.123808	0.196001	0.718023	tam41	Phosphatidate cytidylyltransferase, mitochondrial
59802	-0.662186	-0.766848	0.461445	0.941204	-0.991047	0.136605	0.914801	1	cp2d9	Cytochrome P450 2D9
59803	5.08064	0.10163	0.586355	1	4.89249	0.41629	0.00187857	0.0871964	s35a2	UDP-galactose translocator
59819	-0.264159	0.499474	0.562567	0.998999	-0.526152	-0.182816	0.793404	1	rock1	Rho-associated protein kinase 1
59834	2.65742	-0.373838	0.218236	0.873727	3.06568	-0.234204	0.218598	0.736262	odpx	Pyruvate dehydrogenase protein X component
59837	6.70855	0.249027	0.0664674	0.783875	6.08159	0.0961103	0.376202	0.785879	nosip	Nitric oxide synthase-interacting protein
59838	1.6722	-1.45779	0.0011924	0.145888	2.05358	-0.467799	0.0603049	0.49864	mgll	Monoglyceride lipase
59840	3.8896	-0.374282	0.116062	0.849051	4.12768	-0.385481	0.0111998	0.237516	cutc	Copper homeostasis protein cutC homolog
59848	-0.444804	-0.913843	0.315752	0.873727	-0.517915	0.284121	0.693734	0.990534	net1	Netrin-1
59849	3.45297	0.0680007	0.786698	1	2.80592	0.325728	0.110935	0.605622	kpcb	Protein kinase C beta type
59863	5.0456	0.250015	0.157093	0.867652	5.29534	0.0486301	0.689668	0.988472	stx12	Syntaxin-12
59866	5.4343	-0.14582	0.38319	0.887452	5.14278	0.159764	0.200821	0.718023	cp52a	Uncharacterized protein C16orf52 homolog A
59867	4.2986	0.107905	0.604849	1	3.60303	-0.0675193	0.685911	0.985693	iah1	Isoamyl acetate-hydrolyzing esterase 1 homolog
59886	1.04331	0.552428	0.30756	0.873727	0.0278141	-0.309767	0.656753	0.970581	zn678	Zinc finger protein 678
59888	-0.525677	1.50316	0.154932	0.86673	-0.221582	-0.00942271	0.990021	1	ozf	Zinc finger protein OZF
59891	7.66364	0.291763	0.0217261	0.630965	8.53472	0.176027	0.0537779	0.4769	sqh	Myosin regulatory light chain sqh
59893	1.13275	0.350681	0.526504	0.981355	-0.0545245	0.0293659	0.963291	1	ud2a1	UDP-glucuronosyltransferase 2A1
59895	1.93943	0.656967	0.088102	0.821863	2.46657	0.107811	0.641065	0.96296	ibtk	Inhibitor of Bruton tyrosine kinase
59898	4.39595	0.251226	0.214716	0.873727	4.63153	0.0573464	0.677182	0.981362	acox1	Peroxisomal acyl-coenzyme A oxidase 1
59902	5.74033	-0.00310827	0.984182	1	5.33949	0.249511	0.0399798	0.426964	arl6	ADP-ribosylation factor-like protein 6
59922	1.26916	0.150623	0.743546	1	2.2395	0.322245	0.175303	0.694402	zer1	Protein zer-1 homolog
59924	6.81799	0.0220811	0.872792	1	7.49579	0.119654	0.210988	0.730074	csk2b	Casein kinase II subunit beta
59929	4.14308	0.0810641	0.720098	1	3.7864	0.322414	0.0469854	0.456231	klh24	Kelch-like protein 24
59930	5.25563	0.516548	0.00392769	0.309136	6.37356	0.380044	0.000285676	0.0248747	rad17	Cell cycle checkpoint protein RAD17
59943	-1.23863	-0.891693	0.508866	0.971811	-0.477738	1.02349	0.166298	0.677978	h1	Histone H1
59953	-0.125323	-0.0502285	0.949467	1	0.000947374	1.324	0.0182463	0.30442	clvs2	Clavesin-2
59963	2.09082	-0.0531614	0.900429	1	3.89688	0.304676	0.0638816	0.504955	zn729	Zinc finger protein 729
59973	-0.971773	-0.439482	0.712306	1	-0.135804	-0.524876	0.364321	0.774549	zn845	Zinc finger protein 845
59974	2.17252	0.116312	0.741843	1	1.68309	0.017761	0.95779	1	prdm9	Histone-lysine N-methyltransferase PRDM9
59975	0.0730699	-0.455256	0.556834	0.997385	0.597822	0.142823	0.73885	1	zg57	Gastrula zinc finger protein XlCGF57.1 (Fragment)
59976	1.08583	0.201198	0.694275	1	0.42013	0.414268	0.431385	0.834766	prdm9	Histone-lysine N-methyltransferase PRDM9
59977	0.307118	0.148535	0.843818	1	-0.359333	0.981856	0.269064	0.743408	zg57	Gastrula zinc finger protein XlCGF57.1 (Fragment)
59984	2.00774	-0.0424824	0.924146	1	2.90941	0.1756	0.376775	0.78637	zn160	Zinc finger protein 160
59991	3.15447	0.130978	0.639432	1	3.9862	0.043312	0.783983	1	zn160	Zinc finger protein 160
60009	6.23829	0.0718349	0.62731	1	6.27487	0.214013	0.0449335	0.448095	vtc1a	V-type proton ATPase subunit C 1-A
60024	4.3232	-0.186161	0.378991	0.884355	4.19619	0.000437259	0.997723	1	nckx6
60030	2.37381	0.294012	0.366094	0.876309	2.14826	-0.255087	0.288833	0.748441	celf4	CUGBP Elav-like family member 4
60037	4.47593	0.0217142	0.924262	1	2.05718	0.199515	0.464308	0.861058	mk01	Mitogen-activated protein kinase 1
60038	2.17047	-0.332422	0.338343	0.875887	3.086	0.0714958	0.707767	0.996915	prdm9	Histone-lysine N-methyltransferase PRDM9
60078	7.20538	0.0680369	0.600174	1	6.72192	0.0502561	0.618287	0.948373	ntm1a	N-terminal Xaa-Pro-Lys N-methyltransferase 1
60082	3.4859	0.241508	0.336713	0.875887	1.01201	-0.853789	0.0144582	0.273114	cbl	Transforming protein cbl
60087	5.96115	-0.0140854	0.928045	1	6.16669	0.0882356	0.411711	0.818891	gemi6	Gem-associated protein 6
60103	0.139523	1.00661	0.239752	0.873727	1.83448	-0.34059	0.194725	0.718023	kcnas	Potassium voltage-gated channel protein Shaker
60124	-0.0696241	0.00207347	0.995181	1	1.97005	0.102327	0.755331	1	galc	Galactocerebrosidase
60125	2.10543	-0.553642	0.200847	0.873727	1.78563	0.479539	0.0828694	0.548967	zn271	Zinc finger protein 271
60127	6.05354	-0.239483	0.115805	0.849051	6.17581	0.0817837	0.444864	0.845838	cry1	Cryptochrome-1
60128	4.07534	0.223639	0.360451	0.876309	4.83703	0.147169	0.275129	0.743408	comt	Catechol O-methyltransferase
60132	6.51108	0.111261	0.433853	0.92352	6.84309	0.0848962	0.395799	0.804884	coac	Phosphopantothenoylcysteine decarboxylase
60133	2.32929	0.510038	0.19621	0.873727	1.59786	-0.206294	0.49496	0.881391	gp155	Integral membrane protein GPR155
60134	0.0241794	-0.719612	0.3641	0.876309	-0.56608	1.2844	0.141166	0.650041	tba1c	Tubulin alpha-1C chain
60136	6.09351	0.0333308	0.821604	1	5.57215	0.304829	0.0091634	0.213191	c1glt	Glycoprotein-N-acetylgalactosamine 3-beta-galactosyltransferase 1
60138	4.4547	-0.488082	0.014872	0.553535	3.15422	-0.196113	0.287878	0.748441	zmy11	Zinc finger MYND domain-containing protein 11
60161	0.447196	-0.637683	0.354682	0.876309	-0.272891	-0.640093	0.303868	0.751421	cp2u1	Cytochrome P450 2U1
60164	3.8707	-0.0511894	0.824078	1	4.07057	0.483215	0.00181908	0.0850971	facr1	Fatty acyl-CoA reductase 1
60179	8.22365	0.0925661	0.452356	0.934076	8.61776	0.0545884	0.548419	0.912926	ti13b	Mitochondrial import inner membrane translocase subunit Tim13-B
60196	1.70569	-0.311761	0.472338	0.950574	2.95337	0.214678	0.276676	0.743408	zn771	Zinc finger protein 771
60197	6.11543	0.0819924	0.583549	1	5.78597	-0.0541965	0.631515	0.957587	myc	Myc proto-oncogene protein
60200	7.67182	-0.207661	0.0964883	0.832982	7.24403	0.0158426	0.870101	1	nsa2	Ribosome biogenesis protein NSA2 homolog
60204	-1.40241	1.43341	0.20892	0.873727	-0.756379	0.820737	0.386408	0.796588	wnt4	Protein Wnt-4
60218	-1.51424	-1.06999e-16	1	1	-1.39134	0.812807	0.491916	0.880628	pemt	Phosphatidylethanolamine N-methyltransferase
60229	-0.363007	-0.49991	0.62612	1	-1.38881	-0.0163044	0.993311	1	gabt	4-aminobutyrate aminotransferase, mitochondrial
60256	6.9792	0.054007	0.68713	1	6.29221	0.0862042	0.417694	0.822427	puf60	Poly(U)-binding-splicing factor PUF60
60258	8.11346	-0.098729	0.419433	0.913403	8.54691	-0.094482	0.299538	0.748441	nhp2	H/ACA ribonucleoprotein complex subunit 2-like protein
60263	4.31368	-0.0864221	0.679581	1	5.86142	0.0347929	0.755872	1	thg1	Probable tRNA(His) guanylyltransferase
60294	3.99025	0.0066275	0.976452	1	3.8359	0.166654	0.303477	0.750847	pank1	Pantothenate kinase 1
60295	-1.18338	-1.49748	0.263766	0.873727	-1.34387	-0.802672	0.489081	0.878563	lyox	Protein-lysine 6-oxidase
60313	-1.45288	-1.15468	0.258021	0.873727	-1.61707	-1.94431e-16	1	1	ud2a1	UDP-glucuronosyltransferase 2A1
60314	2.58975	0.475045	0.121868	0.849051	2.71141	-0.00193505	0.992489	1	pex5	Peroxisomal targeting signal 1 receptor
60318	5.19255	-0.0389138	0.821015	1	4.53207	0.0818377	0.559465	0.918062	gnai	Guanine nucleotide-binding protein G(i) subunit alpha
60329	6.47209	0.101796	0.467422	0.94683	6.24935	0.056301	0.594351	0.936786	plap	Phospholipase A-2-activating protein
60330	3.16462	0.455157	0.109358	0.839306	4.09893	0.47022	0.00222374	0.095079	ephx4	Epoxide hydrolase 4
60331	6.01069	0.0069439	0.963654	1	6.3566	0.264184	0.0119824	0.246679	ttc26
60335	6.67425	-0.219843	0.111148	0.846129	6.66318	-0.116696	0.250414	0.738997	rpf1	Ribosome production factor 1
60336	4.72324	0.0871343	0.645329	1	4.50579	0.218758	0.121863	0.623639	mmac	Methylmalonic aciduria and homocystinuria type C protein homolog
60339	4.04552	0.127978	0.556774	0.997385	3.14344	0.0193928	0.920028	1	setd9	SET domain-containing protein 9
60348	1.74078	1.126	0.00831335	0.448733	2.42344	0.759232	0.00117363	0.063928	ggt1	Glutathione hydrolase 1 proenzyme
60349	5.7621	0.0359273	0.818155	1	6.71735	0.0608761	0.546437	0.911714	zn665	Zinc finger protein 665
60352	4.68928	0.0900811	0.642581	1	4.66106	0.378777	0.0057632	0.165151	sim14	Small integral membrane protein 14
60354	-1.51424	-1.06999e-16	1	1	-1.50396	-1.60931	0.148646	0.653907	rtn4r	Reticulon-4 receptor
60369	5.4797	-0.113038	0.492319	0.962861	5.91915	0.164163	0.139864	0.650041	mel2a	Methyltransferase-like protein 2-A
60376	-0.838016	1.57757	0.269325	0.873727	-1.34773	0.39577	0.741742	1	twist	Twist-related protein
60377	-0.0272106	-0.105906	0.916218	1	-0.503311	0.95456	0.203672	0.718023	5ht1b	5-hydroxytryptamine receptor 1B
60382	0.0709674	-0.489117	0.541508	0.989302	0.154421	-0.545655	0.297319	0.748441	plmn	Plasminogen
60404	4.88085	0.0529916	0.772076	1	4.2585	-0.289808	0.0484585	0.460313	smca5	SWI/SNF-related matrix-associated actin-dependent regulator of chromatin subfamily A member 5
60406	6.50187	0.134991	0.343099	0.876309	7.31595	0.133654	0.171405	0.686827	ggpps	Geranylgeranyl pyrophosphate synthase
60437	-1.45288	-1.15468	0.258021	0.873727	-1.61707	-1.94431e-16	1	1	oprm	Mu-type opioid receptor
60438	-1.45605	0.88503	0.367253	0.876309	-1.34339	0.18195	0.894771	1	fgfr	Fibroblast growth factor receptor
60457	3.49129	-0.0933714	0.702181	1	3.03696	0.0195139	0.91834	1	tm168	Transmembrane protein 168
60462	-1.28887	-1.08963	0.400991	0.901386	-1.2486	-1.23074	0.265067	0.743408	gtr3
60465	-1.01144	-0.949561	0.452577	0.934171	-0.886185	1.13912	0.225793	0.736262	plmn	Plasminogen (Fragment)
60468	-1.016	-0.484724	0.676142	1	-1.19425	-0.792275	0.463406	0.860654	akcl2	1,5-anhydro-D-fructose reductase
60476	1.74817	0.0682132	0.863108	1	1.82879	-0.108779	0.680325	0.982636	sv2c	Synaptic vesicle glycoprotein 2C
60486	8.3905	-0.147534	0.226411	0.873727	6.99326	-0.207297	0.03517	0.403407	mpp5	MAGUK p55 subfamily member 5
60495	1.51466	0.31912	0.495993	0.964811	2.04159	0.845464	0.00157938	0.0775328	zg57	Gastrula zinc finger protein XlCGF57.1 (Fragment)
60502	1.00273	1.59623	0.00562262	0.366515	0.258436	0.498322	0.306443	0.751421	rhbt2	Rho-related BTB domain-containing protein 2
60509	1.73149	0.219395	0.601593	1	0.856421	0.00866959	0.981029	1	wdr24	GATOR complex protein WDR24
60532	1.75092	-0.00883622	0.982346	1	1.35868	0.0436827	0.885718	1	lfg2	Protein lifeguard 2
60534	1.57757	-0.165808	0.705247	1	1.24781	0.0859957	0.792547	1	bhmt1	Betaine--homocysteine S-methyltransferase 1
60564	3.41808	-0.188378	0.455947	0.93687	3.25857	0.0112457	0.95056	1	dyh3	Dynein heavy chain 3, axonemal
60565	3.94871	-0.0955362	0.664476	1	4.41044	0.0635024	0.656845	0.970581	kapr	cAMP-dependent protein kinase regulatory subunit
60600	0.794319	0.336009	0.56269	0.998999	1.59559	-0.00349572	0.988553	1	cc14a	Dual specificity protein phosphatase CDC14A
60656	-0.889715	0.44134	0.743388	1	-1.3496	0.443253	0.71175	0.99929	cp17a	Steroid 17-alpha-hydroxylase/17,20 lyase
60670	2.89567	0.101916	0.717716	1	4.37381	0.0939924	0.523237	0.898689	fxl17	F-box/LRR-repeat protein 17
60672	5.78958	0.21332	0.209654	0.873727	6.37903	-0.0410252	0.741378	1	5nt3b	7-methylguanosine phosphate-specific 5'-nucleotidase
60682	5.02957	0.187539	0.295199	0.873727	6.12605	0.00202963	0.985234	1	b3gt6	Beta-1,3-galactosyltransferase 6
60684	5.11024	0.220881	0.205588	0.873727	5.18165	0.189207	0.129135	0.633629	opa1	Dynamin-like 120 kDa protein, mitochondrial
60700	0.5583	-0.11982	0.853016	1	-0.189358	0.546633	0.369638	0.779824	herc1	Probable E3 ubiquitin-protein ligase HERC1
60702	2.91645	0.0657009	0.824035	1	3.06275	0.265148	0.170096	0.68374	zn208	Zinc finger protein 208
60741	6.86296	0.484828	0.000620874	0.0921964	7.05904	0.673385	1.45477e-10	1.23957e-07	gus	Protein gustavus
60743	1.21832	0.748094	0.14413	0.864215	1.43353	-0.213994	0.485392	0.875621	act2	Actin, alpha cardiac muscle 2
60745	-0.586439	-0.663835	0.580624	1	-0.379467	0.704404	0.302063	0.749262	act2	Actin, muscle-type
60750	7.07854	0.216845	0.102867	0.834259	7.00349	0.223823	0.0236467	0.341559	ccnl2	Cyclin-L2
60807	9.78622	-0.101669	0.386649	0.889554	9.14163	0.0614305	0.495757	0.881994	tbb	Tubulin beta chain
60828	1.66486	0.161094	0.688593	1	1.76675	0.479431	0.0803346	0.544003	nud15	Nucleotide triphosphate diphosphatase NUDT15
60838	3.59324	-0.194122	0.424069	0.916675	3.97444	0.0334258	0.830656	1	glmu	Bifunctional protein GlmU
60854	8.90433	0.112868	0.345791	0.876309	9.10825	0.14932	0.0976346	0.579156	ube2c	Ubiquitin-conjugating enzyme E2 C
60889	1.37741	0.0406182	0.926928	1	1.282	0.250977	0.429433	0.833434	zn569	Zinc finger protein 569
60894	1.61286	0.208624	0.63471	1	0.83918	-0.246248	0.615689	0.947501	zn208	Zinc finger protein 208
60899	-1.24669	-2.18213	0.0799338	0.802405	-1.44794	-2.22168	0.0601532	0.49864	dhb11	Estradiol 17-beta-dehydrogenase 11
60900	0.0564127	0.538447	0.490687	0.961393	1.26135	0.36869	0.250155	0.738997	cd029
60928	-1.51424	-1.06999e-16	1	1	-1.55926	1.00237	0.320985	0.751421	zn569	Zinc finger protein 569
60931	-1.24211	1.21767	0.347106	0.876309	-0.758386	1.30729	0.163309	0.676372	cp2u1	Cytochrome P450 2U1
60935	-0.709206	0.452079	0.694581	1	-1.39905	1.04767	0.396685	0.805936	tba1c	Tubulin alpha-1C chain
60947	6.59803	-0.220511	0.113431	0.849051	5.81123	-0.215798	0.0556808	0.483946	cpsf7	Cleavage and polyadenylation specificity factor subunit 7
60968	5.66268	-0.0180322	0.909239	1	4.17323	-0.517762	0.000520724	0.0376468	morc2	ATPase MORC2
60971	4.68984	0.0961994	0.61961	1	5.93715	0.0815712	0.46431	0.861058	arpc3	Actin-related protein 2/3 complex subunit 3
60973	-1.45436	0.904482	0.361886	0.876309	-1.50105	-1.80237	0.113975	0.605622	zn845	Zinc finger protein 845
60989	1.51054	-0.628954	0.150148	0.864215	0.851624	-0.541895	0.141788	0.65006	klhl5	Kelch-like protein 5
60999	-1.13554	-1.41059	0.255577	0.873727	-1.25028	1.64145	0.156996	0.667168	znf45	Zinc finger protein 45
61057	5.50439	0.014853	0.927297	1	4.34856	0.176284	0.221411	0.736262	rash	GTPase HRas
61064	6.86423	0.0113584	0.932858	1	7.5087	0.0129192	0.892312	1	coxm1	COX assembly mitochondrial protein homolog
61067	4.95318	0.0456599	0.826044	1	4.46745	0.048515	0.73473	1	znf91	Zinc finger protein 91
61087	2.79459	0.134201	0.656874	1	1.93531	-0.672407	0.0100518	0.222688	rhg18	Rho GTPase-activating protein 18
61121	0.780021	-0.502407	0.359515	0.876309	0.0974889	0.630786	0.233246	0.737466	cac1c	Voltage-dependent L-type calcium channel subunit alpha-1C
61124	0.679055	-0.0672226	0.914371	1	0.0553089	0.901604	0.103459	0.594776	zn678	Zinc finger protein 678
61143	2.63993	-0.0318132	0.917204	1	2.88832	0.0732085	0.713338	1	pabp2	Polyadenylate-binding protein 2
61149	-1.08611	-0.37706	0.737426	1	-1.14783	-0.0874721	0.926698	1	segn	Secretagogin
61203	7.58745	-0.304972	0.0162549	0.576241	8.8066	-0.151013	0.0954008	0.574271	sias	Sialic acid synthase
61218	5.35789	-0.106732	0.52961	0.983666	5.37926	-0.0760023	0.536508	0.906452	tatd1	Putative deoxyribonuclease TATDN1
61222	-0.850007	-0.0066409	0.981854	1	-1.02596	0.277572	0.768672	1	k2c8	Keratin, type II cytoskeletal 8
61234	1.32992	-0.0399451	0.931078	1	3.52925	0.063402	0.721102	1	sft2a	Vesicle transport protein SFT2A
61235	3.12769	-0.241913	0.359508	0.876309	2.96098	-0.245887	0.205914	0.721395	lats1	Serine/threonine-protein kinase LATS1
61248	4.66111	0.34668	0.0753547	0.802405	5.8819	0.0613095	0.58814	0.933668	snr25	U11/U12 small nuclear ribonucleoprotein 25 kDa protein
61250	5.24461	0.230341	0.193227	0.873727	4.92006	0.297779	0.0242261	0.345479	cp4f2	Phylloquinone omega-hydroxylase CYP4F2
61252	-0.919049	0.106613	0.94951	1	-1.45047	0.618387	0.617507	0.948166	oxda	D-amino-acid oxidase
61258	-1.23143	-2.54027	0.0450372	0.737275	-0.926762	0.622208	0.532461	0.904483	socs2	Suppressor of cytokine signaling 2
61280	5.09803	0.21958	0.216104	0.873727	4.76672	0.501727	0.000220119	0.0209227	surf4	Surfeit locus protein 4
61283	6.78484	0.0391705	0.770036	1	6.29113	-0.0233549	0.824667	1	armc3	Armadillo repeat-containing protein 3
61292	0.676143	0.453331	0.542083	0.989342	-0.423119	1.15014	0.092003	0.572582	wwox	WW domain-containing oxidoreductase
61294	0.0839355	0.174872	0.808897	1	0.233228	-0.0418853	0.931093	1	nsma2	Sphingomyelin phosphodiesterase 3
61299	8.23386	0.0591474	0.629503	1	7.88353	0.16621	0.0778403	0.539069	auraa	Aurora kinase A-A
61321	3.02859	-0.286478	0.29793	0.873727	3.189	0.0559522	0.760373	1	rnf11	RING finger protein 11
61326	6.60923	-0.100352	0.464796	0.943914	5.85098	0.0671106	0.547542	0.912458	zn532	Zinc finger protein 532
61391	2.29498	0.680946	0.0651624	0.782854	2.0417	0.288726	0.250525	0.738997	zn436	Zinc finger protein 436
61396	1.11353	-0.510918	0.416636	0.913129	2.13828	-0.437484	0.181264	0.705252	zn436	Zinc finger protein 436
61400	1.22469	-0.428231	0.373716	0.881126	1.31862	0.0121321	0.969327	1	zn271	Zinc finger protein 271
61424	1.3561	-0.0450394	0.926576	1	1.03454	0.383682	0.272116	0.743408	ag10a	Dol-P-Glc:Glc(2)Man(9)GlcNAc(2)-PP-Dol alpha-1,2-glucosyltransferase
61430	-1.45716	0.990039	0.3239	0.873727	-1.61707	-1.94431e-16	1	1	plmn	Plasminogen (Fragment)
61458	-1.34428	-0.47252	0.704514	1	-1.55764	-1.23285	0.232466	0.736262	cp2u1	Cytochrome P450 2U1
61459	-1.13872	-1.40315	0.279714	0.873727	-1.2456	0.735191	0.50455	0.887463	cp2u1	Cytochrome P450 2U1
61467	-1.51424	-1.06999e-16	1	1	-1.50089	1.60493	0.16382	0.676372	npff2	Neuropeptide FF receptor 2
61483	6.30103	0.165769	0.261832	0.873727	7.72134	0.187415	0.0469863	0.456231	zn208	Zinc finger protein 208
61494	2.59734	0.112873	0.728511	1	2.87986	0.132866	0.514799	0.892733	zn845	Zinc finger protein 845
61506	8.52678	-0.0747883	0.534138	0.985574	8.23436	0.0421038	0.647634	0.966171	rd23a	UV excision repair protein RAD23 homolog A
61507	4.16872	0.193892	0.389708	0.891705	3.54277	0.921614	1.70252e-07	7.6639e-05	kad3	GTP:AMP phosphotransferase AK3, mitochondrial
61519	1.74445	0.779607	0.0560757	0.769954	0.37574	-0.491158	0.280261	0.746508	cor2b	Coronin-2B
61586	-1.34585	2.0179	0.107033	0.837196	-1.39643	-2.61293	0.0288627	0.374922	zn112	Zinc finger protein 112
61616	3.46862	0.0493884	0.868416	1	3.2888	-0.15425	0.42163	0.826902	ddc	Aromatic-L-amino-acid decarboxylase
61617	5.84401	0.027056	0.861467	1	5.42921	0.16979	0.157981	0.668165	acox1	Peroxisomal acyl-coenzyme A oxidase 1
61678	-1.45422	-0.998118	0.312057	0.873727	-1.24955	-1.0516	0.351169	0.765197	padi2	Protein-arginine deiminase type-2
61689	0.218926	0.135877	0.848035	1	0.811443	-0.26481	0.493668	0.880987	gamta	Guanidinoacetate N-methyltransferase A
61706	0.190328	-0.459833	0.596266	1	1.62659	0.262241	0.364388	0.774608	s27a2	Very long-chain acyl-CoA synthetase
61708	1.10009	0.608031	0.255366	0.873727	1.37171	0.543867	0.0843127	0.553227	bxlb	Exo-1,4-beta-xylosidase bxlB
61728	7.45263	0.183792	0.147811	0.864215	7.43852	-0.0275391	0.773623	1	cj076
61738	4.15971	0.0253218	0.906603	1	5.44838	0.138668	0.244382	0.738997	yipf6	Protein YIPF6
61744	4.877	0.38067	0.039134	0.70792	3.95989	-0.0300649	0.847932	1	scc4	MAU2 chromatid cohesion factor homolog
61746	3.38193	-0.131617	0.603957	1	4.00885	-0.0956243	0.536062	0.906378	edc3	Enhancer of mRNA-decapping protein 3
61792	2.92294	0.0407891	0.892561	1	3.22617	0.313702	0.0868172	0.56094	gna11	Guanine nucleotide-binding protein subunit alpha-11
61824	5.16584	-0.0412436	0.81691	1	4.87882	0.101136	0.450047	0.850024	coq7	5-demethoxyubiquinone hydroxylase, mitochondrial
61845	5.93027	-0.954506	6.09793e-10	6.06185e-07	6.47988	-0.321994	0.00195473	0.0888302	ndk5	Nucleoside diphosphate kinase homolog 5
61847	-0.618707	-0.18771	0.879562	1	-0.422723	0.571793	0.388018	0.798133	apt	Adenine phosphoribosyltransferase
61851	0.854146	0.389291	0.600434	1	-1.61707	-1.94431e-16	1	1	cp2u1	Cytochrome P450 2U1
61874	4.29158	-0.174277	0.395916	0.897544	4.24992	-0.102664	0.485622	0.875621	cnn3	Calponin-3
61875	5.10465	-0.227534	0.205418	0.873727	4.67348	0.362692	0.00891359	0.210871	znf84	Zinc finger protein 84
61899	-0.701868	-0.652884	0.581783	1	-0.59838	-0.983648	0.198021	0.718023	noe1	Noelin
61907	-1.45646	-1.03666	0.292728	0.873727	-1.61707	-1.94431e-16	1	1	ssr5	Somatostatin receptor type 5
61918	2.14105	-0.832805	0.0170585	0.589432	2.51804	0.290505	0.212302	0.730074	cp2u1	Cytochrome P450 2U1
61938	-1.34063	-0.768099	0.543844	0.989342	-1.55716	1.06293	0.301061	0.748441	1433z	14-3-3 protein zeta
61958	5.11571	0.249335	0.167815	0.869789	5.29279	0.397148	0.00135129	0.0699625	usf2	Upstream stimulatory factor 2
61987	3.58975	-0.241066	0.317971	0.873727	4.48934	-0.140855	0.317886	0.751421	djc12	DnaJ homolog subfamily C member 12
62006	6.48767	0.0395925	0.777039	1	5.37574	0.111273	0.353264	0.765197	mtdc	Bifunctional methylenetetrahydrofolate dehydrogenase/cyclohydrolase, mitochondrial
62034	1.08373	0.175674	0.751607	1	-0.345629	-0.387976	0.567529	0.922795	synj1	Synaptojanin-1
62045	5.7516	0.0698139	0.654496	1	5.16265	-0.0887772	0.475583	0.869331	arhg7	Rho guanine nucleotide exchange factor 7
62047	0.195224	-0.654947	0.38381	0.88773	0.337601	0.468448	0.319939	0.751421	ileua	Leukocyte elastase inhibitor A
62059	3.00538	-0.220375	0.428776	0.920124	3.55579	0.0554847	0.742956	1	acoxl	Acyl-coenzyme A oxidase-like protein
62062	7.57574	-0.0236416	0.850581	1	6.04839	0.0130065	0.904803	1	tba1a	Tubulin alpha-1A chain
62075	3.482	-1.0555	2.85656e-05	0.00757243	4.21603	-0.277867	0.0675118	0.513779	fggy	FGGY carbohydrate kinase domain-containing protein
62111	3.71609	-0.654105	0.0054833	0.362789	3.81077	0.412886	0.011549	0.242336	plcl2	Inactive phospholipase C-like protein 2
62116	3.05438	-0.187037	0.492655	0.963108	2.57699	0.342707	0.112621	0.605622	ydjc	Carbohydrate deacetylase
62124	5.54788	0.00292747	0.985694	1	6.38565	0.101624	0.333247	0.756578	wdr54	WD repeat-containing protein 54
62128	1.82344	0.105158	0.799032	1	1.55761	0.0349969	0.903575	1	dhx34	Probable ATP-dependent RNA helicase DHX34
62156	4.10863	-0.0982479	0.663289	1	3.88416	0.0430004	0.788659	1	srr	Probable serine racemase
62176	-1.346	0.623919	0.64757	1	-1.29399	-0.353473	0.744669	1	h2b3	Histone H2B 3
62177	5.19609	-0.177306	0.327985	0.873727	5.19493	0.119971	0.342467	0.765197	spast	Spastin
62179	4.28076	0.450271	0.0314987	0.682557	5.34507	0.177912	0.14173	0.650041	rf1ml	Peptide chain release factor 1-like, mitochondrial
62184	-1.45646	-1.03666	0.292728	0.873727	-1.34345	-1.63356	0.16492	0.676372	srr	Serine racemase
62187	8.49876	-0.180304	0.135459	0.862268	8.63931	-0.00383331	0.966355	1	tcpa	T-complex protein 1 subunit alpha
62198	-1.45718	0.976869	0.328904	0.873727	-1.61707	-1.94431e-16	1	1	fgl1	Fibrinogen-like protein 1
62225	5.82555	0.285404	0.0658433	0.782854	5.64007	-0.0705168	0.542447	0.909653	rab23	Ras-related protein Rab-23
62252	-0.657467	0.117451	0.926941	1	-1.20485	1.94937	0.0961831	0.575528
62279	8.59062	0.0448541	0.711923	1	9.03952	-0.0430564	0.63522	0.95985	dut	Deoxyuridine 5'-triphosphate nucleotidohydrolase
62290	-1.51424	-1.06999e-16	1	1	-1.24926	0.236087	0.846872	1	mb212	Protein mab-21-like 2
62293	-0.936808	0.573697	0.644352	1	0.985064	0.319983	0.399045	0.808115	znf98	Zinc finger protein 98
62306	-0.942076	-2.99179	0.0299343	0.67566	-1.34483	-2.85279	0.0195403	0.311896	urad	2-oxo-4-hydroxy-4-carboxy-5-ureidoimidazoline decarboxylase
62307	7.32505	-0.000387438	0.997574	1	7.4195	0.0371968	0.700807	0.993574	dctp1	dCTP pyrophosphatase 1
62308	2.23519	0.384046	0.249144	0.873727	2.8751	0.148097	0.460236	0.857546	rash	GTPase HRas
62377	3.78286	0.349156	0.15684	0.867277	4.05293	0.122	0.434471	0.83712	f213a
62401	2.464	-0.0708768	0.882674	1	-1.07675	-3.74664	0.00202388	0.0906349	apmap	Adipocyte plasma membrane-associated protein
62447	-1.51424	-1.06999e-16	1	1	-1.1641	0.252427	0.806695	1	fcn1	Ficolin-1
62463	6.9474	0.241755	0.08065	0.804074	7.73796	0.183593	0.0504639	0.466332	ptpa	Serine/threonine-protein phosphatase 2A activator
62482	4.45534	0.213025	0.301366	0.873727	5.06812	0.297229	0.0193155	0.311627	paqr3	Progestin and adipoQ receptor family member 3
62485	5.43872	0.0801357	0.628546	1	4.89664	-0.106678	0.414631	0.82081	sc31a	Protein transport protein Sec31A
62487	9.46235	0.0394659	0.738733	1	10.6248	-0.0340526	0.700623	0.99343	vdac2	Voltage-dependent anion-selective channel protein 2
62541	4.99727	-0.205738	0.25387	0.873727	5.80576	0.0325165	0.771155	1	pith1	PITH domain-containing protein GA19395
62546	4.5807	0.192109	0.352126	0.876309	5.12515	0.101604	0.421728	0.826958	xxlt1	Xyloside xylosyltransferase 1
62571	0.245144	1.76493	0.13464	0.86206	-1.29464	0.795693	0.47203	0.866902	mgll	Monoglyceride lipase
62602	4.94115	0.0743767	0.686225	1	5.04236	-0.0408989	0.749552	1	zn845	Zinc finger protein 845
62610	-1.51424	-1.06999e-16	1	1	1.01449	0.186675	0.600108	0.939212	angl1	Angiopoietin-related protein 1
62630	-0.715853	-1.19944	0.293183	0.873727	-0.727524	0.806966	0.320229	0.751421	zn569	Zinc finger protein 569
62634	3.04597	-0.246488	0.368436	0.876998	3.25613	0.0574165	0.749724	1	h3	Histone H3
62637	0.0303803	0.188103	0.804378	1	-0.245633	0.799189	0.205543	0.720519	h3	Histone H3
62643	4.44808	-0.187348	0.376309	0.883348	2.97578	-0.0201219	0.935003	1	zn208	Zinc finger protein 208
62718	1.53864	0.499091	0.240021	0.873727	1.66599	-0.0891776	0.751712	1	pex5	Peroxisomal targeting signal 1 receptor
62745	4.99703	0.407165	0.0244822	0.643485	6.11939	0.194177	0.0725824	0.531024	cg025	UPF0415 protein C7orf25
62750	1.62591	-0.0785882	0.852818	1	2.4474	0.0319586	0.885883	1	ece1	Endothelin-converting enzyme 1
62801	-1.45422	-0.998118	0.312057	0.873727	-1.503	1.55315	0.174894	0.693355	acod	Acyl-CoA desaturase
62806	7.84791	-0.118847	0.339869	0.875887	8.20688	-9.77584e-05	0.999153	1	eny2	Transcription and mRNA export factor ENY2
62821	4.88907	-0.119768	0.516236	0.975399	5.27556	0.0381687	0.75966	1	ap1s1	AP-1 complex subunit sigma-1A
62836	2.79789	0.536853	0.0897706	0.825018	2.81011	0.0824902	0.685705	0.985574	btbd2	BTB/POZ domain-containing protein 2
62880	-0.883427	-1.29932	0.28923	0.873727	-0.322026	-2.23009	0.00450159	0.143199	zn271	Zinc finger protein 271
62895	1.20768	-0.445309	0.338035	0.875887	2.33638	0.117915	0.606555	0.942652	rab30	Ras-related protein Rab-30
62912	3.84975	0.143525	0.529851	0.983666	4.09019	0.397299	0.00973742	0.219166	lbr	Delta(14)-sterol reductase
62940	0.278627	1.7906	0.0132447	0.534674	1.05266	0.939467	0.00819139	0.2021	zn436	Zinc finger protein 436
63004	2.25143	-0.197538	0.618882	1	2.1966	0.528785	0.0755814	0.537543	prdm9	Histone-lysine N-methyltransferase PRDM9
63005	2.64596	-0.315756	0.347652	0.876309	2.54862	-0.407053	0.0592715	0.495727	znf84	Zinc finger protein 84
63044	2.95509	0.227956	0.414054	0.91189	3.39723	0.273664	0.124551	0.629335	ctbl1	Beta-catenin-like protein 1
63196	0.861641	-0.209433	0.724452	1	-1.29922	-1.2598	0.302219	0.749394		hypothetical protein BRAFLDRAFT_63196
63199	-1.19661	-1.59713	0.229223	0.873727	-0.879534	0.223427	0.79892	1	unc89	Muscle M-line assembly protein unc-89
63200	-1.39384	-1.61994	0.15105	0.864215	-1.61707	-1.94431e-16	1	1		hypothetical protein BRAFLDRAFT_63200
63203	2.76727	0.0992211	0.740926	1	3.56521	0.305453	0.078768	0.540324		hypothetical protein BRAFLDRAFT_63203
63213	-0.0344231	1.05038	0.192955	0.873727	0.0564249	0.422026	0.428897	0.833005	prdm9	Histone-lysine N-methyltransferase PRDM9
63220	-1.51424	-1.06999e-16	1	1	-1.44462	0.48833	0.683576	0.984581		hypothetical protein BRAFLDRAFT_63220
63222	-1.51424	-1.06999e-16	1	1	-1.55764	-1.23285	0.232466	0.736262	s22ai	Solute carrier family 22 member 18
63234	-1.20294	2.35304	0.0796568	0.802405	-1.4443	-0.714056	0.553531	0.915251		hypothetical protein BRAFLDRAFT_63234
63235	-1.45646	-1.03666	0.292728	0.873727	-1.61707	-1.94431e-16	1	1		hypothetical protein BRAFLDRAFT_63235
63236	1.5518	-0.428346	0.314503	0.873727	0.730968	0.311161	0.450709	0.850511		hypothetical protein BRAFLDRAFT_63236
63238	-1.24348	-0.79197	0.537115	0.987284	-1.61707	-1.94431e-16	1	1		hypothetical protein BRAFLDRAFT_63238
63239	-1.04351	-0.530017	0.697607	1	-1.34033	-1.52298	0.20916	0.728062		hypothetical protein BRAFLDRAFT_63239
63241	0.2849	0.548794	0.544474	0.990021	1.59203	0.0473026	0.871016	1	apy	Apyrase
63242	4.3641	-0.283886	0.257707	0.873727	0.599206	0.539867	0.291117	0.748441		hypothetical protein BRAFLDRAFT_63242
63243	-1.45422	-0.998118	0.312057	0.873727	-1.25278	-0.862029	0.438055	0.839153	aakb1	5'-AMP-activated protein kinase subunit beta-1
63244	-1.04245	2.13469	0.0931046	0.83223	-0.393484	-0.228762	0.724523	1	aakb2	5'-AMP-activated protein kinase subunit beta-2
63245	-1.19416	-2.69849	0.0376271	0.703506	-1.61707	-1.94431e-16	1	1	trpv6	Transient receptor potential cation channel subfamily V member 6
63247	4.51577	-0.0111403	0.95503	1	4.47605	0.401333	0.00476631	0.14749	klh24	Kelch-like protein 24
63249	-0.718989	-1.48145	0.242104	0.873727	-1.5585	0.913797	0.354984	0.765197	par11	Protein mono-ADP-ribosyltransferase PARP11
63256	-0.551023	-0.534607	0.61132	1	-0.135845	0.288734	0.626154	0.953459	gfpl	GFP-like fluorescent chromoprotein dsFP483
63257	5.55016	-0.259737	0.243222	0.873727	6.5413	-0.215319	0.0450053	0.448324	gfpl	GFP-like fluorescent chromoprotein dsFP483
63258	5.54121	-0.283277	0.152072	0.864215	8.28148	-0.178447	0.0551901	0.481612	gfpl	GFP-like fluorescent chromoprotein dsFP483
63259	-1.45718	0.976869	0.328904	0.873727	-1.61707	-1.94431e-16	1	1	nfcp	GFP-like non-fluorescent chromoprotein
63260	3.44058	0.0700972	0.825172	1	6.13725	-0.0218695	0.848869	1	gfpl	GFP-like fluorescent chromoprotein dsFP483
63261	-1.34519	-2.16197	0.077663	0.802405	-1.07478	1.31751	0.188491	0.712862	klh29	Kelch-like protein 29
63262	-1.13766	0.120509	0.912111	1	-1.20131	0.2412	0.833226	1	gfpl	GFP-like fluorescent chromoprotein amFP486
63270	-1.45626	-1.05038	0.287959	0.873727	-1.33813	0.852489	0.507979	0.88982		hypothetical protein BRAFLDRAFT_63270
63272	-0.878751	-1.3173	0.261065	0.873727	-0.789992	-3.38103	0.00147436	0.074524	flrt3	Leucine-rich repeat transmembrane protein FLRT3
63275	-1.454	-1.16158	0.253382	0.873727	-1.4496	2.10612	0.0837827	0.551569		hypothetical protein BRAFLDRAFT_63275
63276	3.03585	0.0991993	0.729613	1	3.16023	0.251798	0.195746	0.718023	tx264	Testis-expressed protein 264
63277	2.75897	0.0807661	0.7937	1	0.977427	-0.154252	0.659935	0.971942	pe2r2
63284	-1.45718	0.976869	0.328904	0.873727	-1.61707	-1.94431e-16	1	1	phyd1	Phytanoyl-CoA dioxygenase domain-containing protein 1 homolog
63286	-0.836416	-4.16855	0.0020954	0.20322	-1.03508	0.427229	0.655765	0.97023	itpk1	Inositol-tetrakisphosphate 1-kinase
63289	-1.34663	0.212457	0.895933	1	-1.50153	-0.0551706	0.967462	1
63290	-1.51424	-1.06999e-16	1	1	-1.50407	-0.044728	0.968257	1		hypothetical protein BRAFLDRAFT_63290
63291	8.28468	-0.129337	0.294192	0.873727	7.38336	0.0472712	0.630071	0.95631	y057	Putative transmembrane protein ORF57
63298	-1.45605	0.88503	0.367253	0.876309	-1.61707	-1.94431e-16	1	1	trim3	Tripartite motif-containing protein 3
63300	6.50272	-0.0417488	0.763753	1	5.69977	-0.114941	0.314893	0.751421	slnl1	Schlafen-like protein 1
63302	1.92683	-0.355036	0.341586	0.875887	0.848645	-0.811143	0.0285459	0.372755	cam1b	Calmodulin-regulated spectrin-associated protein 1-B
63304	-1.08229	-1.54922	0.223463	0.873727	-1.39516	0.0958334	0.924724	1		hypothetical protein BRAFLDRAFT_63304
63306	-0.315203	-0.151811	0.881251	1	-0.593883	0.745804	0.343469	0.765197		hypothetical protein BRAFLDRAFT_63306
63307	-1.4015	-0.0838734	0.947263	1	-1.55958	-1.02911	0.298878	0.748441	csp	Circumsporozoite protein
63309	-1.51424	-1.06999e-16	1	1	-1.55638	0.986387	0.328784	0.751421	ncah	Neurocalcin homolog
63315	5.05949	0.0846236	0.635075	1	4.75568	-0.160802	0.238267	0.738997	atla2	Atlastin-2
63318	6.77816	-0.25608	0.0587216	0.769954	5.94087	-0.436472	8.12468e-05	0.010256	camp1	Calmodulin-regulated spectrin-associated protein 1
63321	-0.883701	-0.396756	0.739824	1	-1.49661	-2.04675	0.0793705	0.541038	pats1	Probable serine/threonine-protein kinase pats1
63324	4.00559	-0.10436	0.650563	1	2.3007	-0.0323382	0.88814	1	dca13	DDB1- and CUL4-associated factor 13
63325	-1.28794	1.8023	0.140421	0.864215	-1.00562	0.0191971	0.997897	1	tm56b	Transmembrane protein 56-B
63328	2.31958	-0.144292	0.706453	1	1.96515	0.124829	0.622007	0.95115	nphn	Nephrin
63335	-1.454	-1.16158	0.253382	0.873727	-1.61707	-1.94431e-16	1	1		hypothetical protein BRAFLDRAFT_63335
63336	-0.765825	1.83751	0.161244	0.869789	-1.28999	-3.15285	0.0107887	0.232307		hypothetical protein BRAFLDRAFT_63336
63338	4.62827	-0.205265	0.295453	0.873727	3.09214	0.309179	0.112391	0.605622	als	Insulin-like growth factor-binding protein complex acid labile subunit
63341	0.689797	-0.483171	0.43263	0.92352	1.25537	0.172137	0.596731	0.937253	soga3	Protein SOGA3
63342	-1.24739	-0.89721	0.533303	0.985439	-1.61707	-1.94431e-16	1	1	wbs27
63343	-1.08439	-0.538634	0.661608	1	-1.03196	-0.545768	0.560283	0.918646	wbs27
63347	-0.0887953	-0.0870495	0.926605	1	-0.35708	0.822222	0.225878	0.736262	haox1	Hydroxyacid oxidase 1
63348	2.35569	0.418875	0.255114	0.873727	2.72844	0.55178	0.0208232	0.324281		hypothetical protein BRAFLDRAFT_63348
63349	0.723444	-1.04196	0.0960144	0.832982	-0.499006	0.962631	0.212539	0.730074		hypothetical protein BRAFLDRAFT_63349
63354	-1.51424	-1.06999e-16	1	1	-1.50386	-0.091103	0.937266	1		hypothetical protein BRAFLDRAFT_63354
63359	-1.2881	2.19031	0.087866	0.821437	1.79782	0.192116	0.491548	0.880322	acha7	Neuronal acetylcholine receptor subunit alpha-7
63362	-1.29762	-0.0766809	0.953771	1	-1.44702	0.623766	0.61789	0.948169	trim1	Probable E3 ubiquitin-protein ligase MID2
63363	4.79836	-0.00267367	0.987638	1	4.6495	0.123436	0.367685	0.77775	znf91	Zinc finger protein 91
63368	-1.51424	-1.06999e-16	1	1	-1.03639	1.94007	0.0907215	0.568755	lrc15	Leucine-rich repeat-containing protein 15
63375	-1.24642	-0.0680707	0.953318	1	-1.55764	-1.23285	0.232466	0.736262		hypothetical protein BRAFLDRAFT_63375
63376	-1.25012	2.1848	0.0953484	0.832982	-1.55638	0.986387	0.328784	0.751421		hypothetical protein BRAFLDRAFT_63376
63377	5.59269	0.0895003	0.57646	1	4.40518	-0.0656264	0.645572	0.964785	g3st1	Galactosylceramide sulfotransferase
63381	7.49897	-0.0993688	0.445498	0.931185	6.51019	-0.241984	0.0194863	0.311875	tr150	Thyroid hormone receptor-associated protein 3
63382	-0.354348	-0.0214647	0.996507	1	-1.3365	-0.816187	0.478661	0.871083		hypothetical protein BRAFLDRAFT_63382
63383	5.24162	0.000787738	0.996524	1	6.14832	0.0957871	0.371825	0.781534	zc21a	Zinc finger C2HC domain-containing protein 1A
63389	-1.51424	-1.06999e-16	1	1	-1.55764	-1.23285	0.232466	0.736262	grin1	G protein-regulated inducer of neurite outgrowth 1
63392	-1.34703	-0.81231	0.523073	0.97901	-1.55926	1.00237	0.320985	0.751421	pclo	Protein piccolo
63397	4.1722	-0.300889	0.278851	0.873727	3.84038	0.151426	0.348932	0.765197	vwa7	von Willebrand factor A domain-containing protein 7
63398	1.65861	0.311376	0.512094	0.97337	2.54886	-0.0301666	0.890473	1	csmd3	CUB and sushi domain-containing protein 3
63399	5.16943	0.0627954	0.720043	1	5.47759	0.0118657	0.921203	1		hypothetical protein BRAFLDRAFT_63399
63401	2.87446	0.337503	0.312715	0.873727	0.263411	-0.286292	0.555106	0.91646		hypothetical protein BRAFLDRAFT_63401
63402	2.38742	0.279109	0.457877	0.938427	0.629897	-0.266713	0.520254	0.89714		hypothetical protein BRAFLDRAFT_63402
63405	2.81572	0.532196	0.0979434	0.832982	3.50217	-0.162365	0.35284	0.765197		hypothetical protein BRAFLDRAFT_63405
63406	-1.299	1.9943	0.11645	0.849051	-1.55865	1.21068	0.252303	0.738997	nphn	Nephrin
63408	-1.14862	1.65994	0.222168	0.873727	-0.853331	0.309376	0.753534	1		hypothetical protein BRAFLDRAFT_63408
63414	-0.647458	-0.805715	0.501206	0.967621	-0.203138	-1.19951	0.0512268	0.469205		hypothetical protein BRAFLDRAFT_63414
63424	0.586176	0.609697	0.405336	0.905017	3.52131	-0.143992	0.43858	0.839447	sts	Steryl-sulfatase
63425	-0.0167181	-0.0571548	0.941763	1	-0.642266	0.573519	0.447627	0.847981		hypothetical protein BRAFLDRAFT_63425
63426	2.56605	-0.303522	0.337988	0.875887	1.91991	0.166265	0.52596	0.900648		hypothetical protein BRAFLDRAFT_63426
63427	2.68501	0.17749	0.564849	0.999685	2.4894	-0.199659	0.376689	0.78637		hypothetical protein BRAFLDRAFT_63427
63430	3.37105	0.0577811	0.912905	1	4.29404	-0.0385485	0.802962	1	thoc1	THO complex subunit 1
63431	1.21221	0.264403	0.720271	1	1.65757	-0.34897	0.230072	0.736262	tirap	Toll/interleukin-1 receptor domain-containing adapter protein
63432	0.49086	-0.300072	0.61799	1	-0.168399	-1.53731	0.00993186	0.22145		hypothetical protein BRAFLDRAFT_63432
63433	-1.40059	-1.50683	0.174801	0.869789	-1.55644	-1.1788	0.250284	0.738997		hypothetical protein BRAFLDRAFT_63433
63435	5.45724	-0.215622	0.188655	0.873727	4.7408	0.0803314	0.556397	0.917256		hypothetical protein BRAFLDRAFT_63435
63436	6.58054	-0.212883	0.123678	0.849051	5.77466	-0.0715814	0.528524	0.901904	k319l	Dyslexia-associated protein KIAA0319-like protein
63437	2.11028	0.418973	0.24821	0.873727	1.83731	-0.510205	0.0652312	0.510544	k319l	Dyslexia-associated protein KIAA0319-like protein
63438	0.347178	-1.09903	0.0984916	0.832982	-0.185552	0.28788	0.634186	0.959322	rbp2a	Reticulocyte-binding protein 2 homolog a
63445	5.30538	0.0895668	0.60212	1	5.31928	0.217034	0.0758776	0.537543	vtc1a	V-type proton ATPase subunit C 1-A
63446	3.20073	-0.172672	0.532305	0.984705	4.64373	0.0776613	0.572665	0.926406		hypothetical protein BRAFLDRAFT_63446
63447	-1.10299	0.510629	0.678407	1	-0.2774	-0.0267378	0.972862	1	nat16	Probable N-acetyltransferase 16
63449	0.854576	0.569236	0.389589	0.891705	-0.849058	-0.200199	0.815212	1		hypothetical protein BRAFLDRAFT_63449
63455	6.47985	0.134973	0.333703	0.875887	6.09022	-0.154212	0.15482	0.663673	p5cr1	Pyrroline-5-carboxylate reductase 1, mitochondrial
63460	3.97673	-0.199853	0.416094	0.91275	0.676476	-0.0506129	0.900771	1	al8a1	2-aminomuconic semialdehyde dehydrogenase
63461	-1.45348	0.959817	0.341489	0.875887	-1.55925	1.14485	0.272257	0.743408		hypothetical protein BRAFLDRAFT_63461
63462	-1.51424	-1.06999e-16	1	1	-0.541388	0.128132	0.879974	1	tm56a	Transmembrane protein 56-A
63467	3.20373	0.339401	0.20727	0.873727	2.48401	0.290949	0.186757	0.711651		hypothetical protein BRAFLDRAFT_63467
63470	-1.28283	-0.812725	0.548441	0.993214	-1.55644	-1.1788	0.250284	0.738997	lrr70	Leucine-rich repeat-containing protein 70
63471	2.13211	0.166354	0.628954	1	1.61076	-0.0918896	0.746791	1	mffb	Mitochondrial fission factor homolog B
63472	1.71008	-0.091839	0.814722	1	2.61285	0.254133	0.252121	0.738997	siat1	Beta-galactoside alpha-2,6-sialyltransferase 1
63473	1.79298	0.800395	0.0540986	0.765495	3.16897	0.0370688	0.845927	1	tmm56	Transmembrane protein 56
63474	4.79172	0.234493	0.214184	0.873727	5.22789	0.299496	0.0164345	0.288245	trio	Triple functional domain protein
63480	5.31741	0.0239557	0.888237	1	6.64098	0.0120364	0.905747	1		hypothetical protein BRAFLDRAFT_63480
63484	-1.28195	-0.926769	0.474799	0.952151	-0.85476	-0.412539	0.642909	0.963472	samh1	Deoxynucleoside triphosphate triphosphohydrolase SAMHD1
63486	-1.33955	-0.953752	0.452812	0.934229	-1.61707	-1.94431e-16	1	1	sgs4	Salivary glue protein Sgs-4
63488	0.949377	0.0299225	0.956301	1	0.0054881	-0.285677	0.592053	0.935645	rtn4r	Reticulon-4 receptor
63489	2.68745	0.329571	0.269907	0.873727	2.51115	-0.54456	0.0129477	0.256853		hypothetical protein BRAFLDRAFT_63489
63494	-0.881669	-0.894066	0.439656	0.926508	0.121471	-0.0615293	0.903232	1	cradd	Death domain-containing protein CRADD
63498	-0.963367	-1.58812	0.179234	0.869789	-0.914401	-0.130968	0.879783	1		hypothetical protein BRAFLDRAFT_63498
63502	0.113061	0.806341	0.266328	0.873727	-1.16008	0.671728	0.530744	0.903366		hypothetical protein BRAFLDRAFT_63502
63505	4.31069	-0.183889	0.376595	0.883348	5.39949	0.12382	0.316156	0.751421	nudt7	Peroxisomal coenzyme A diphosphatase NUDT7
63511	-0.939602	3.22083	0.0226326	0.63357	-1.55617	-1.33555	0.204422	0.718023	pats1	Probable serine/threonine-protein kinase pats1
63512	-1.45716	0.990039	0.3239	0.873727	-1.61707	-1.94431e-16	1	1		hypothetical protein BRAFLDRAFT_63512
63514	-1.51424	-1.06999e-16	1	1	-1.55865	1.21068	0.252303	0.738997	ctr2
63516	-0.954559	-0.741859	0.530063	0.983666	-0.957839	0.572972	0.534371	0.905663	ctrb1	Chymotrypsinogen B
63523	0.869412	-0.0950099	0.880346	1	1.14708	0.27566	0.425063	0.829474		hypothetical protein BRAFLDRAFT_63523
63525	4.67506	-0.497968	0.0241253	0.641928	4.78492	-0.438613	0.00309695	0.11581	hnmt	Histamine N-methyltransferase
63528	3.07535	-0.280704	0.306389	0.873727	3.07012	-0.23702	0.216284	0.733593	ergi3	Endoplasmic reticulum-Golgi intermediate compartment protein 3
63537	1.48901	0.701288	0.234454	0.873727	-0.452429	1.39332	0.0630466	0.502865		hypothetical protein BRAFLDRAFT_63537
63538	2.21175	0.198948	0.765105	1	-1.39349	-1.10611	0.363234	0.773754	scub1	Signal peptide, CUB and EGF-like domain-containing protein 1
63586	2.25051	0.156675	0.665953	1	2.6888	-0.0450964	0.839142	1	fpgt	Fucose-1-phosphate guanylyltransferase
63587	4.91362	-0.0540436	0.76715	1	5.87671	0.13657	0.220158	0.736262	gh312	4-substituted benzoates-glutamate ligase GH3.12
63588	3.68436	-0.153436	0.523256	0.979124	2.87778	0.103079	0.603263	0.941146	gab1	GRB2-associated-binding protein 1
63592	-1.51424	-1.06999e-16	1	1	-1.02695	0.233975	0.839245	1		hypothetical protein BRAFLDRAFT_63592
63593	-1.51424	-1.06999e-16	1	1	0.671023	-0.083058	0.899021	1	vegfc	Vascular endothelial growth factor C
63594	-1.51424	-1.06999e-16	1	1	-1.39898	2.12059	0.0850087	0.555654	socs3	Suppressor of cytokine signaling 3
63595	-1.29433	-0.137642	0.918766	1	-1.34331	-0.0680523	0.95606	1	vwde	von Willebrand factor D and EGF domain-containing protein
63596	-0.792539	0.0960634	0.934576	1	-0.483307	-0.380394	0.584515	0.931767	vwde	von Willebrand factor D and EGF domain-containing protein
63599	6.53858	0.00872488	0.949891	1	5.56233	-0.176691	0.129005	0.633313	gnl3l	Guanine nucleotide-binding protein-like 3-like protein
63603	2.90144	0.30149	0.295241	0.873727	3.20933	-0.0121952	0.948568	1	aadat	Kynurenine/alpha-aminoadipate aminotransferase, mitochondrial
63604	-1.34086	2.00853	0.109374	0.839306	-1.29921	0.745329	0.531124	0.903691	pxdn	Peroxidasin homolog
63612	4.08414	0.398908	0.0788977	0.802405	3.8479	0.236213	0.141312	0.650041	pao
63623	2.86455	0.117844	0.710448	1	1.41119	0.733939	0.0216285	0.329726	nrx4	Neurexin-4
63624	-0.895236	0.000838843	0.985573	1	-0.680869	-2.97846	0.0015407	0.0765793		hypothetical protein BRAFLDRAFT_63624
63626	-0.892272	-0.013916	0.99106	1	-0.910054	-0.290092	0.739915	1		hypothetical protein BRAFLDRAFT_63626
63627	1.66034	0.198125	0.688877	1	-0.366018	1.5103	0.039055	0.421808	rxfp1	Relaxin receptor 1
63628	-0.539969	0.295715	0.814286	1	-0.994917	1.02201	0.327451	0.751421	rxfp1	Relaxin receptor 1
63633	8.00917	-0.120383	0.328676	0.873727	7.07014	-0.105068	0.283682	0.748441	ttca	tRNA-cytidine(32) 2-sulfurtransferase
63634	-1.01518	0.683717	0.620099	1	-1.34746	-0.320922	0.775687	1	gpr54	G-protein coupled receptor 54
63635	5.48712	0.233741	0.160002	0.869789	4.28345	0.116079	0.432074	0.835434	dclk1	Serine/threonine-protein kinase DCLK1
63636	6.48171	0.121793	0.392991	0.894568	6.26681	0.0259457	0.808352	1	clock	Circadian locomoter output cycles protein kaput
63637	6.4252	-0.0291022	0.840952	1	5.73293	0.0520433	0.648461	0.966486	anr10	Ankyrin repeat domain-containing protein 10
63646	-0.37162	0.481753	0.660803	1	-1.20794	3.51569	0.00579172	0.165682	intu	Protein inturned
63652	5.70524	-0.0480262	0.76432	1	6.6333	0.0581804	0.566888	0.922691	tect1	Tectonic-1
63656	3.90915	0.166159	0.487243	0.959259	3.6678	0.178968	0.301531	0.748669	nfip1	NEDD4 family-interacting protein 1
63660	-1.40059	-1.50683	0.174801	0.869789	-1.39898	0.264464	0.821557	1		hypothetical protein BRAFLDRAFT_63660
63661	-1.29745	-0.107706	0.934351	1	-1.29673	-0.902011	0.413619	0.820247		hypothetical protein BRAFLDRAFT_63661
63663	0.505977	0.851532	0.239653	0.873727	-0.622361	-0.284418	0.724229	1		hypothetical protein BRAFLDRAFT_63663
63669	-1.51424	-1.06999e-16	1	1	0.303439	0.0368348	0.946094	1	rgn	Regucalcin
63671	-1.34642	1.57805	0.180968	0.869789	-1.61707	-1.94431e-16	1	1	rgn	Regucalcin
63672	-1.13646	-3.04692	0.0208036	0.623532	-1.16197	-0.654679	0.551699	0.914021	rgn	Regucalcin
63676	5.57098	-0.0541325	0.737259	1	5.00095	-0.0744815	0.574959	0.927173	nek4	Serine/threonine-protein kinase Nek4
63690	8.57085	-0.00328062	0.978189	1	7.70456	0.111637	0.234918	0.738997	ak17a	A-kinase anchor protein 17A
63692	5.06976	0.0255461	0.887283	1	4.82811	-0.0568895	0.669983	0.977439		hypothetical protein BRAFLDRAFT_63692
63693	3.75988	0.271174	0.256851	0.873727	3.99269	-0.393933	0.013295	0.26019	rn150	RING finger protein 150
63694	5.34686	0.0973261	0.57563	1	5.91845	0.143205	0.201035	0.718023	unc50	Protein unc-50 homolog
63696	3.30398	-0.336018	0.238807	0.873727	4.07088	0.360108	0.0206575	0.322542	ust	Uronyl 2-sulfotransferase
63697	-0.811954	0.444989	0.716829	1	-1.11774	1.3981	0.197864	0.718023	hst2	Heparan sulfate 2-O-sulfotransferase hst-2
63698	-1.51424	-1.06999e-16	1	1	-0.111942	-0.174665	0.837921	1	ust	Uronyl 2-sulfotransferase
63701	5.74764	-0.0529986	0.738186	1	5.07023	-0.0444683	0.727776	1		hypothetical protein BRAFLDRAFT_63701
63703	1.57734	0.825927	0.0615442	0.776235	1.5911	0.97902	0.00102427	0.0584745	cd033	UPF0462 protein C4orf33 homolog
63704	-1.23724	-2.92162	0.0210248	0.625447	-1.29267	0.568992	0.612837	0.945536	dyhc2	Dynein heavy chain-like protein PF11_0240
63706	-1.45646	-1.03666	0.292728	0.873727	-1.55937	-1.08773	0.278069	0.743408	grcr1	Glutaredoxin domain-containing cysteine-rich protein 1
63709	1.70744	-0.498202	0.245265	0.873727	1.39663	0.156675	0.609467	0.943514	ncl1	B-box type zinc finger protein ncl-1
63711	7.56023	0.0726902	0.565635	0.999965	6.10109	-0.145284	0.179095	0.700583	n4bp2	NEDD4-binding protein 2
63720	6.52808	-0.321104	0.0223099	0.63274	6.38919	-0.0724325	0.488179	0.877931	atp7a	Copper-transporting ATPase 1
63729	6.34398	0.0282272	0.843351	1	5.93586	0.0485671	0.660159	0.971942	alg11	GDP-Man:Man(3)GlcNAc(2)-PP-Dol alpha-1,2-mannosyltransferase
63732	0.992868	0.0999939	0.859785	1	1.55801	0.123008	0.666622	0.975248	clcc	Chloride channel protein C
63734	2.16035	0.137165	0.731545	1	1.50593	0.139273	0.641364	0.963095	asic5	Acid-sensing ion channel 5
63735	-1.39935	1.70765	0.156409	0.86673	-1.55617	-1.33555	0.204422	0.718023	asic5	Acid-sensing ion channel 5
63736	-0.665739	0.137961	0.927135	1	-1.55958	-1.02911	0.298878	0.748441	stea3	Metalloreductase STEAP3
63737	-1.24255	-1.53708	0.246758	0.873727	-1.3828	-2.49	0.0408597	0.430742	met7a	Methyltransferase-like protein 7A
63738	0.317751	0.352724	0.631592	1	1.15101	0.481296	0.15001	0.656445	met7a	Methyltransferase-like protein 7A
63739	3.3496	0.16518	0.532494	0.984901	4.71438	0.0759612	0.593119	0.936347	met7a	Methyltransferase-like protein 7A
63740	3.16299	0.254151	0.358839	0.876309	4.26897	0.132914	0.375212	0.784868	met7a	Methyltransferase-like protein 7A
63743	6.01503	0.32435	0.0317916	0.683734	6.58351	0.348398	0.000673185	0.0444899	t184c	Transmembrane protein 184C
63747	2.40925	-0.141743	0.669263	1	3.35967	0.0956199	0.595384	0.937209	oxsm	3-oxoacyl-[acyl-carrier-protein] synthase, mitochondrial
63748	6.66101	-0.224163	0.101432	0.834259	6.41197	-0.0367963	0.724355	1	int12	Integrator complex subunit 12
63749	-1.51424	-1.06999e-16	1	1	-1.39291	-0.0147606	0.991033	1		hypothetical protein BRAFLDRAFT_63749
63750	-0.945215	1.96633	0.133174	0.86206	-1.07516	1.24079	0.266803	0.743408	un93a	Protein unc-93 homolog A
63751	5.52533	-0.0629553	0.706355	1	4.44056	-0.391239	0.00667156	0.178642	fbxw7	F-box/WD repeat-containing protein 7
63756	-0.840356	-0.00254059	0.997849	1	-1.34387	-1.36928	0.252679	0.739139	nxpe3	NXPE family member 3
63757	3.80518	0.122927	0.609177	1	4.01426	0.0361343	0.815809	1	fbx8	F-box only protein 8
63759	-0.0532821	-1.5476	0.0542763	0.765946	-0.67044	-0.310109	0.674909	0.980125	gcya3
63761	-1.34792	0.543149	0.681099	1	-1.4443	-0.714056	0.553531	0.915251	udb33	UDP-glucuronosyltransferase 2B33
63763	-1.51424	-1.06999e-16	1	1	-1.5585	0.913797	0.354984	0.765197		hypothetical protein BRAFLDRAFT_63763
63764	3.70975	-0.0229852	0.923303	1	5.34657	0.161452	0.209966	0.729483	adppt	L-aminoadipate-semialdehyde dehydrogenase-phosphopantetheinyl transferase
63771	3.45982	0.296194	0.227028	0.873727	3.09636	-0.193881	0.305644	0.751421	sh3r1	E3 ubiquitin-protein ligase SH3RF1
63772	5.30875	0.401702	0.0221734	0.63274	5.89051	0.109385	0.324212	0.751421	coq2	4-hydroxybenzoate polyprenyltransferase, mitochondrial
63773	4.81921	0.175666	0.37821	0.884071	5.71546	0.0605939	0.594018	0.936786	glrx2	Glutaredoxin-2, mitochondrial
63786	3.292	0.310686	0.253204	0.873727	0.557612	0.706326	0.111268	0.605622	cah10	Carbonic anhydrase-related protein 10
63787	-1.23972	-2.54589	0.0450374	0.737275	-1.43941	-0.804328	0.513194	0.892733	sia8d	CMP-N-acetylneuraminate-poly-alpha-2,8-sialyltransferase
63788	-1.51424	-1.06999e-16	1	1	-1.55926	1.00237	0.320985	0.751421	sia8f	Alpha-2,8-sialyltransferase 8F
63789	-0.726219	-2.21795	0.0923731	0.831412	-0.0335418	-0.00540026	0.99313	1	sia8d	CMP-N-acetylneuraminate-poly-alpha-2,8-sialyltransferase
63791	-1.51424	-1.06999e-16	1	1	-1.5585	0.913797	0.354984	0.765197	scp1	Sarcoplasmic calcium-binding proteins I, III, and IV
63793	1.20501	-0.242823	0.623155	1	2.17855	0.516405	0.0345054	0.401343	met7a	Methyltransferase-like protein 7A
63795	-0.361949	1.72252	0.17126	0.869789	-0.941344	-0.352658	0.70956	0.998283	fa5	Coagulation factor V
63796	-1.34031	-1.94505	0.102583	0.834259	-1.4406	0.296831	0.810016	1		hypothetical protein BRAFLDRAFT_63796
63797	0.1795	-0.558156	0.520903	0.978097	0.739144	-0.481329	0.342023	0.765104	mfgm	Lactadherin
63805	-1.51424	-1.06999e-16	1	1	-1.29605	-0.0961468	0.93813	1	ach10	Neuronal acetylcholine receptor subunit alpha-10
63808	-0.688337	1.30468	0.285872	0.873727	-1.01812	-1.71064	0.0783799	0.539523	plmn	Plasminogen
63809	-1.06209	0.78107	0.516052	0.975399	-1.19842	0.236177	0.827191	1	plmn	Plasminogen
63810	-0.920728	1.4081	0.245884	0.873727	0.259273	-0.402349	0.429297	0.833306	zn678	Zinc finger protein 678
63812	-1.51424	-1.06999e-16	1	1	-1.55865	1.21068	0.252303	0.738997	fbn2	Fibrillin-2
63814	-0.740282	0.729955	0.534272	0.985612	-0.634285	-0.0388659	0.957119	1	notch
63817	-1.39483	-0.0774097	0.959426	1	-0.814923	0.0950723	0.917138	1	tmm56	Transmembrane protein 56
63818	2.8059	-0.137632	0.63108	1	2.88597	-0.313474	0.114554	0.606799	otud4	OTU domain-containing protein 4
63819	2.37556	0.415211	0.202798	0.873727	1.6595	0.206365	0.462534	0.859849	sp20h	Transcription factor SPT20 homolog
63821	4.24809	0.0106159	0.959527	1	4.63984	-0.0355896	0.795314	1	sp20h	Transcription factor SPT20 homolog
63824	2.32529	-0.411933	0.23841	0.873727	1.89658	0.0718077	0.784645	1	linb
63825	1.54654	-0.116607	0.81179	1	0.921723	0.014307	0.9751	1	helz2	Helicase with zinc finger domain 2
63827	2.91496	0.308495	0.315835	0.873727	2.80751	0.657105	0.00146456	0.0743236	glra1	Glycine receptor subunit alphaZ1
63831	-1.51424	-1.06999e-16	1	1	-1.55716	1.06293	0.301061	0.748441	tri56	E3 ubiquitin-protein ligase TRIM56
63832	-0.887161	0.0464908	0.971693	1	-0.840866	0.546679	0.53895	0.907942		hypothetical protein BRAFLDRAFT_63832
63833	-1.34762	-1.7842	0.127475	0.849051	-1.50105	-1.80237	0.113975	0.605622	dyhc2	Cytoplasmic dynein 2 heavy chain 1
63834	-0.325514	0.283609	0.771957	1	-0.994574	-0.757456	0.4108	0.818183		hypothetical protein BRAFLDRAFT_63834
63836	-1.51424	-1.06999e-16	1	1	-1.55925	1.14485	0.272257	0.743408		hypothetical protein BRAFLDRAFT_63836
63837	-1.51424	-1.06999e-16	1	1	-1.5585	0.913797	0.354984	0.765197	clc4m	C-type lectin domain family 4 member M
63838	-1.51424	-1.06999e-16	1	1	-1.55958	-1.02911	0.298878	0.748441	ttc28	Tetratricopeptide repeat protein 28
63839	1.72004	-0.102863	0.805882	1	1.52498	-0.00734266	0.980421	1	sh319	SH3 domain-containing protein 19
63840	-1.29272	2.16138	0.0916553	0.829872	-1.20734	0.570585	0.600146	0.939212	tmm56	Transmembrane protein 56
63844	2.46445	-0.108067	0.746256	1	1.7913	0.163586	0.54333	0.909924	kpba	Probable phosphorylase b kinase regulatory subunit alpha
63845	1.00594	-0.365128	0.491795	0.962451	1.06706	-0.559195	0.10867	0.601202		hypothetical protein BRAFLDRAFT_63845
63849	0.859439	-0.375805	0.49289	0.963329	-0.0882848	-0.11756	0.843516	1	dyhc2	Cytoplasmic dynein 2 heavy chain 1
63851	2.52143	0.566906	0.0970594	0.832982	1.82587	-0.0832865	0.759622	1	dyhc2	Cytoplasmic dynein 2 heavy chain 1
63854	2.01405	-0.561251	0.143627	0.864215	2.20391	0.56834	0.0178088	0.300271	chpt1	Cholinephosphotransferase 1
63857	8.14528	-0.114691	0.353276	0.876309	7.29443	-0.377498	9.83223e-05	0.0117878	mtus2	Microtubule-associated tumor suppressor candidate 2
63858	-0.884337	-1.29241	0.249642	0.873727	-1.55926	1.00237	0.320985	0.751421	ttc22	Tetratricopeptide repeat protein 22
63860	6.27308	-0.176671	0.227086	0.873727	6.0696	0.0683088	0.52884	0.902051	zn271	Zinc finger protein 271
63863	-1.14797	-0.601129	0.636343	1	-1.55638	0.986387	0.328784	0.751421	ifi44	Interferon-induced protein 44
63864	-0.610159	0.875159	0.457104	0.937771	-1.61707	-1.94431e-16	1	1		hypothetical protein BRAFLDRAFT_63864
63865	-0.450091	0.986997	0.347541	0.876309	-1.12085	-0.0166844	0.979127	1	ifi44	Interferon-induced protein 44
63866	-1.20127	0.451188	0.737807	1	-1.49801	1.47665	0.190899	0.712862		hypothetical protein BRAFLDRAFT_63866
63867	-1.45718	0.976869	0.328904	0.873727	-1.45007	0.778742	0.528386	0.901734	tri56	E3 ubiquitin-protein ligase TRIM56
63868	-1.29836	0.549588	0.707443	1	-1.20646	1.63372	0.204478	0.718023		hypothetical protein BRAFLDRAFT_63868
63869	6.49717	-0.40512	0.00401469	0.311995	5.52746	-0.0918983	0.432714	0.836205	aimp1	Aminoacyl tRNA synthase complex-interacting multifunctional protein 1
63870	-1.28205	-2.13468	0.0803633	0.802405	-1.55958	-1.02911	0.298878	0.748441		hypothetical protein BRAFLDRAFT_63870
63873	-1.33783	-2.06875	0.086074	0.818475	-0.830401	-0.885793	0.435819	0.838171		hypothetical protein BRAFLDRAFT_63873
63874	-1.34391	-0.450707	0.757519	1	-1.1544	-0.00622135	0.99659	1		hypothetical protein BRAFLDRAFT_63874
63875	-1.02243	0.968166	0.466583	0.946271	-1.39634	-0.12326	0.912749	1	trim2	Tripartite motif-containing protein 2
63876	0.965563	-0.150295	0.774999	1	1.42441	-0.493874	0.107209	0.599406	kbtb2	Kelch repeat and BTB domain-containing protein 2
63877	4.66027	-0.211004	0.280926	0.873727	4.72771	0.00413718	0.977736	1	kbtb6	Kelch repeat and BTB domain-containing protein 6
63878	3.83237	0.080773	0.741442	1	3.19678	0.0747182	0.700139	0.993249	kbtb6	Kelch repeat and BTB domain-containing protein 6
63880	6.75627	0.220737	0.108848	0.839306	5.97481	0.471036	2.42522e-05	0.00413293	dur3	Urea-proton symporter DUR3
63881	-1.24582	1.23538	0.360509	0.876309	-1.61707	-1.94431e-16	1	1	tssk4	Testis-specific serine/threonine-protein kinase 4
63882	-1.14991	0.575611	0.65752	1	-1.49894	-0.3075	0.807934	1	ttc28	Tetratricopeptide repeat protein 28
63883	4.23633	-0.0271604	0.901556	1	2.21025	-0.0955271	0.686848	0.986267	frpd4	FERM and PDZ domain-containing protein 4
63884	7.35668	-0.11367	0.374769	0.881981	7.13203	-0.271435	0.00554993	0.161871	ube3a	Ubiquitin-protein ligase E3A
63887	8.14172	-0.0869057	0.479324	0.954276	6.96976	-0.220305	0.0272751	0.364964	tri59	Tripartite motif-containing protein 59
63895	4.15806	0.174048	0.41437	0.912015	3.84443	-0.146482	0.357579	0.767324	ubp7	Ubiquitin carboxyl-terminal hydrolase 7
63896	-0.458694	0.722841	0.451615	0.933784	-1.15426	-1.72769	0.0884132	0.564511	ubp7	Ubiquitin carboxyl-terminal hydrolase 7
63900	1.55439	-0.268187	0.51833	0.976571	1.56907	-0.0796984	0.777796	1		hypothetical protein BRAFLDRAFT_63900
63901	0.985504	-0.561779	0.286735	0.873727	1.33701	-0.263404	0.426761	0.831064		hypothetical protein BRAFLDRAFT_63901
63902	-1.45348	0.959817	0.341489	0.875887	-1.61707	-1.94431e-16	1	1		hypothetical protein BRAFLDRAFT_63902
63904	-0.551051	1.39891	0.168906	0.869789	-0.993431	0.00243072	0.996867	1		hypothetical protein BRAFLDRAFT_63904
63906	5.09119	0.145693	0.433106	0.92352	4.43592	0.0225263	0.8783	1	mfsd8	Major facilitator superfamily domain-containing protein 8
63907	5.86747	0.101563	0.508998	0.971834	5.4886	-0.101117	0.390151	0.800295	sylc	Leucine--tRNA ligase, cytoplasmic
63908	3.91463	0.226652	0.326026	0.873727	5.21993	-0.114241	0.361356	0.771476	nudc2	NudC domain-containing protein 2
63909	-0.874537	2.09137	0.156495	0.866766	-1.61707	-1.94431e-16	1	1		hypothetical protein BRAFLDRAFT_63909
63910	3.46511	-0.0382236	0.883683	1	3.86227	0.536031	0.00131523	0.0685126	pgm2	Phosphoglucomutase-2
63916	4.71539	0.43019	0.0256132	0.648708	6.06191	0.0485295	0.654912	0.969887	ci142
63918	0.594898	-0.50909	0.458316	0.938826	1.5571	-0.0346648	0.903333	1	calm	Calmodulin
63919	-1.51424	-1.06999e-16	1	1	-1.55644	-1.1788	0.250284	0.738997	ada1d	Alpha-1D adrenergic receptor
63920	4.75251	0.221345	0.287938	0.873727	2.67199	0.382949	0.0734775	0.532835	xpp3	Xaa-Pro aminopeptidase 3
63921	3.03028	0.256634	0.345646	0.876309	2.88943	-0.0239668	0.904378	1	f10a1	Hsc70-interacting protein
63923	5.39795	0.0957843	0.565393	0.999863	5.41141	-0.0272286	0.823866	1	cnga3	Cyclic nucleotide-gated cation channel alpha-3
63924	6.36786	0.140634	0.326419	0.873727	7.4559	0.240223	0.012136	0.248413	ubp12	Ubiquitin carboxyl-terminal hydrolase 12
63926	0.0205467	-0.855048	0.297247	0.873727	1.0099	-0.485116	0.169822	0.683366	csmd1	CUB and sushi domain-containing protein 1
63927	-0.227028	0.373761	0.705297	1	1.30874	0.244134	0.435085	0.837621	cp2u1	Cytochrome P450 2U1
63929	1.41823	0.30189	0.498548	0.966554	1.19531	-0.0731069	0.824051	1	cp2f2	Cytochrome P450 2F2
63931	-1.45605	0.88503	0.367253	0.876309	-1.61707	-1.94431e-16	1	1	ttc28	Tetratricopeptide repeat protein 28
63933	4.12076	0.157628	0.464981	0.944129	2.92358	-0.0409461	0.837915	1	fry	Protein furry homolog
63935	2.32515	0.0962612	0.778373	1	3.00707	0.154251	0.432945	0.836507	ccd24	Coiled-coil domain-containing protein 24
63937	-0.804359	3.39303	0.0258391	0.648708	-1.39839	0.126517	0.918451	1		hypothetical protein BRAFLDRAFT_63937
63938	-0.00530003	-0.830957	0.338793	0.875887	0.673635	1.01683	0.018775	0.307823	ud15	UDP-glucuronosyltransferase 1-5
63939	-0.0645205	-1.46264	0.126322	0.849051	-0.130833	0.676173	0.259626	0.743408	gcy8e	Soluble guanylate cyclase 88E
63940	0.82078	0.742566	0.256114	0.873727	1.30882	-0.284906	0.389483	0.799847	sc6a5	Sodium- and chloride-dependent glycine transporter 2
63942	-1.4541	1.059	0.304267	0.873727	-1.3949	2.64162	0.0345137	0.401343	xkr7	XK-related protein 7
63943	-1.34448	1.93961	0.1197	0.849051	-1.20726	1.95106	0.0879941	0.564254	xkr8	XK-related protein 8
63948	-0.964438	-3.68469	0.00796905	0.436834	-1.44654	-2.22797	0.0594255	0.495727	cnbd2	Cyclic nucleotide-binding domain-containing protein 2
63950	-1.51424	-1.06999e-16	1	1	-1.55937	-1.08773	0.278069	0.743408	col10	Collectin-10
63951	-1.28595	-1.12262	0.382088	0.886325	-1.24729	-1.51477	0.167612	0.679823	zn112	Zinc finger protein 112
63956	7.6579	0.219151	0.0798078	0.802405	7.15349	0.135405	0.165272	0.676372	frg1	Protein FRG1
63957	4.7407	0.159909	0.407834	0.907111	5.11046	0.0118996	0.925623	1	anm7	Protein arginine N-methyltransferase 7
63963	-1.34447	-0.736121	0.547063	0.992253	-0.8466	1.16446	0.203887	0.718023	prp2	Repetitive proline-rich cell wall protein 2
63967	-0.815194	0.188328	0.879026	1	0.328425	-0.238974	0.616253	0.94788	trpc4	Short transient receptor potential channel 4
63968	-0.335084	0.946061	0.309279	0.873727	-1.15648	-0.664642	0.52536	0.900433		hypothetical protein BRAFLDRAFT_63968
63969	1.36427	0.198203	0.67075	1	0.83068	0.170918	0.656095	0.970287	mrvi1	Protein MRVI1
63987	1.86748	0.0311465	0.934551	1	0.456697	0.861428	0.0664284	0.51248		hypothetical protein BRAFLDRAFT_63987
63988	-1.23215	-1.06629	0.44642	0.931474	-1.61707	-1.94431e-16	1	1		hypothetical protein BRAFLDRAFT_63988
63989	0.467214	-0.91386	0.212186	0.873727	-1.50418	-1.69317	0.133123	0.638019	tmc3	Transmembrane channel-like protein 3
63993	-1.4015	-0.0838734	0.947263	1	-1.03699	1.88461	0.0713899	0.528131		hypothetical protein BRAFLDRAFT_63993
63995	6.01313	-0.125395	0.402046	0.902459	5.27431	-0.174599	0.153045	0.65992	ci078
64000	5.43248	0.0757817	0.647407	1	5.45649	0.318053	0.00746723	0.190947	gtpb6	Putative GTP-binding protein 6
64001	5.87174	-0.117027	0.445857	0.9313	5.50065	0.0545602	0.64379	0.963887	tdrd5	Tudor domain-containing protein 5
64002	0.0492428	2.1999	0.0127396	0.528864	-0.153957	-0.274307	0.641815	0.963287	odba	2-oxoisovalerate dehydrogenase subunit alpha, mitochondrial
64003	5.19727	-0.155447	0.363927	0.876309	4.87364	0.0578561	0.660504	0.971942	ypf17	Protein PF14_0175
64008	-1.29361	0.190071	0.885622	1	-1.61707	-1.94431e-16	1	1		hypothetical protein BRAFLDRAFT_64008
64035	-1.45348	0.959817	0.341489	0.875887	-1.55617	-1.33555	0.204422	0.718023	aa2ar	Adenosine receptor A2a
64036	6.2385	0.0652577	0.655749	1	5.03747	-0.119254	0.352046	0.765197		hypothetical protein BRAFLDRAFT_64036
64039	0.175129	0.0300265	0.968126	1	-0.0569719	0.193957	0.744592	1		hypothetical protein BRAFLDRAFT_64039
64047	7.3452	-0.0582469	0.65372	1	7.16874	-0.0371926	0.702366	0.994248	ccd94
64064	-1.39947	-0.064907	0.976851	1	-1.1239	-0.0302627	0.989042	1	avr1	Avidin-related protein 1
64067	0.408978	-0.00485869	0.99831	1	-0.0575888	-1.66695	0.00358255	0.124414		hypothetical protein BRAFLDRAFT_64067
64068	-0.505449	-0.3954	0.730277	1	-1.07935	-1.78242	0.0964612	0.575919	mrc2	C-type mannose receptor 2
64071	4.86066	-0.0229416	0.900584	1	4.00898	-0.0976367	0.527054	0.901142	fat1	Protocadherin Fat 1
64082	-0.522024	0.0265498	0.97785	1	0.0638446	0.41689	0.426871	0.831099		hypothetical protein BRAFLDRAFT_64082
64090	-1.51424	-1.06999e-16	1	1	-1.55937	-1.08773	0.278069	0.743408		hypothetical protein BRAFLDRAFT_64090
64097	0.339623	-0.690053	0.322424	0.873727	0.649555	0.378364	0.356857	0.766535	m4a18	Membrane-spanning 4-domains subfamily A member 18
64100	8.54495	-0.0183715	0.878702	1	8.39001	-0.0188488	0.836783	1	wee1b	Wee1-like protein kinase 1-B
64101	4.94116	-0.706235	0.000116639	0.0248462	5.20969	-0.316894	0.0109293	0.23375		hypothetical protein BRAFLDRAFT_64101
64103	-1.40241	1.43341	0.20892	0.873727	-1.39431	2.54532	0.0436208	0.442694	nxpe3	NXPE family member 3
64104	6.29764	-0.124476	0.390189	0.892049	4.42906	-0.336475	0.0190885	0.309857	shan3	SH3 and multiple ankyrin repeat domains protein 3
64112	1.37372	0.880685	0.0674062	0.786197	0.56415	-0.201115	0.643506	0.963869		hypothetical protein BRAFLDRAFT_64112
64113	-1.45436	0.904482	0.361886	0.876309	-1.44434	-2.38885	0.0459239	0.451071		hypothetical protein BRAFLDRAFT_64113
64123	-1.2856	-0.785349	0.589391	1	1.59725	0.533969	0.0860418	0.558601	plmn	Plasminogen (Fragment)
64136	3.61936	-0.292087	0.278825	0.873727	2.47818	-0.278901	0.214874	0.731516	tnnt	Troponin T
64139	0.811007	-0.0785658	0.924583	1	3.54104	0.0581294	0.76191	1	lpal2	Putative apolipoprotein(a)-like protein 2
64151	4.7169	0.120672	0.525035	0.980356	4.44666	-0.123361	0.382773	0.792589	ext2	Exostosin-2
64157	3.71878	0.0391882	0.872412	1	3.41865	-0.207	0.25806	0.743408	klh24	Kelch-like protein 24
64171	-1.3942	-0.133031	0.915987	1	-1.61707	-1.94431e-16	1	1		hypothetical protein BRAFLDRAFT_64171
64173	-1.23764	-0.0801364	0.969625	1	-1.44369	0.322127	0.793923	1	tr10b	Tumor necrosis factor receptor superfamily member 10B
64174	-1.45605	0.88503	0.367253	0.876309	-1.61707	-1.94431e-16	1	1	ttc28	Tetratricopeptide repeat protein 28
64248	4.4413	0.450934	0.0265257	0.651079	4.95041	0.155597	0.233428	0.73749	lap2
64249	-1.14374	0.878079	0.529059	0.983428	-1.23527	0.994874	0.425636	0.829889	opsd1	Rhodopsin, GQ-coupled
64251	-1.45605	0.88503	0.367253	0.876309	-1.55519	-1.26273	0.22578	0.736262		hypothetical protein BRAFLDRAFT_64251
64255	-1.51424	-1.06999e-16	1	1	-1.45101	-0.504635	0.684463	0.985095	nod1	Nucleotide-binding oligomerization domain-containing protein 1
64262	-1.45436	0.904482	0.361886	0.876309	-0.783091	-0.090754	0.922089	1	trim3	Tripartite motif-containing protein 3
64266	-1.1958	-0.222078	0.855945	1	-1.35095	-2.33333	0.053558	0.475898	ebh	Extracellular matrix-binding protein ebh
64268	-1.45718	0.976869	0.328904	0.873727	-1.55926	1.00237	0.320985	0.751421		hypothetical protein BRAFLDRAFT_64268
64269	-1.51424	-1.06999e-16	1	1	-1.1597	1.41905	0.174059	0.692809		hypothetical protein BRAFLDRAFT_64269
64272	-0.782629	0.443631	0.709801	1	-1.61707	-1.94431e-16	1	1		hypothetical protein BRAFLDRAFT_64272
64273	-1.39889	-0.115799	0.905963	1	-1.61707	-1.94431e-16	1	1		hypothetical protein BRAFLDRAFT_64273
64274	-0.802823	-0.896811	0.413738	0.91189	-1.16734	-0.674042	0.540464	0.908759	csp	Circumsporozoite protein
64276	2.90551	0.211099	0.459779	0.939735	3.71405	0.331435	0.0441255	0.44476	ehmt1	Histone-lysine N-methyltransferase EHMT1
64277	6.77323	-0.145091	0.297978	0.873727	6.97183	-0.0572296	0.560711	0.91873	hmgx4	HMG domain-containing protein 4
64278	4.86343	0.0292755	0.87305	1	5.70671	0.20908	0.0664074	0.51248	desi1	Desumoylating isopeptidase 1
64283	-1.4541	1.059	0.304267	0.873727	-1.55926	1.00237	0.320985	0.751421	cp089	UPF0764 protein C16orf89 homolog
64285	-1.51424	-1.06999e-16	1	1	-1.55926	1.00237	0.320985	0.751421		hypothetical protein BRAFLDRAFT_64285
64294	0.170605	-1.48416	0.0511686	0.760296	-0.647532	0.821588	0.28165	0.747726	btaf1	TATA-binding protein-associated factor 172
64295	0.790215	0.35317	0.529959	0.983666	0.814613	0.0237147	0.950354	1	btaf1	TATA-binding protein-associated factor 172
64297	6.43209	-0.120597	0.389499	0.891705	5.28279	-0.111189	0.36998	0.780321	k0195
64303	0.547636	1.53005	0.0883891	0.822192	-1.07425	-0.21907	0.836435	1		hypothetical protein BRAFLDRAFT_64303
64310	-1.33874	1.67084	0.161531	0.869789	-1.03301	2.61941	0.0205003	0.321774	cp2d3	Cytochrome P450 2D3
64315	-1.51424	-1.06999e-16	1	1	-0.291961	-0.0391329	0.950189	1	cp18a	Cytochrome P450 18a1
64320	4.10026	-0.0385078	0.86519	1	4.02027	0.559765	0.000404378	0.0324837	nol11	Nucleolar protein 11
64321	2.17676	-1.46361	3.67611e-05	0.00937447	1.80978	0.155937	0.556706	0.917261	lrc4b	Leucine-rich repeat-containing protein 4B
64322	-1.45605	0.88503	0.367253	0.876309	-1.61707	-1.94431e-16	1	1		hypothetical protein BRAFLDRAFT_64322
64325	-1.14134	-2.84476	0.0287613	0.670429	-1.16203	0.846903	0.458797	0.856493	cckar	Cholecystokinin receptor
64327	2.13225	-0.0494213	0.886945	1	1.62977	0.0376142	0.896146	1	zn207	BUB3-interacting and GLEBS motif-containing protein ZNF207
64328	4.36927	0.363651	0.075319	0.802405	3.92925	-0.0385177	0.809412	1	nst1	Stress response protein nst1
64329	2.75074	-0.132219	0.690024	1	4.31857	-0.0671306	0.655661	0.97023		hypothetical protein BRAFLDRAFT_64329
64332	0.0206324	-1.81827	0.0429326	0.72696	-0.118479	0.219166	0.701457	0.994074	cnbd2	Cyclic nucleotide-binding domain-containing protein 2
64336	-1.45626	-1.05038	0.287959	0.873727	-1.50225	1.38184	0.21405	0.730074	chst3	Carbohydrate sulfotransferase 3
64337	-0.0125075	0.130837	0.908344	1	-0.892191	0.911421	0.326607	0.751421	stra6	Receptor for retinol uptake STRA6
64338	-1.04886	-1.64674	0.188844	0.873727	0.67974	0.0859856	0.841908	1	stra6	Receptor for retinol uptake STRA6
64339	1.04541	-0.476317	0.332036	0.875887	0.996286	-0.656477	0.058557	0.493769	dbp2	ATP-dependent RNA helicase DBP2
64342	-0.763745	-0.263108	0.831355	1	-0.843768	-0.645268	0.476148	0.869552		hypothetical protein BRAFLDRAFT_64342
64344	-0.96875	1.09515	0.388344	0.890853	-1.61707	-1.94431e-16	1	1		hypothetical protein BRAFLDRAFT_64344
64347	1.16987	0.322955	0.542723	0.989342	1.85281	0.633677	0.0179184	0.301097	zn568	Zinc finger protein 568
64348	-0.772913	0.0661071	0.930517	1	-0.0694102	0.494365	0.372993	0.782845		hypothetical protein BRAFLDRAFT_64348
64349	1.90798	1.5913	8.00832e-05	0.0180248	3.75793	0.00110658	0.994701	1	zg57	Gastrula zinc finger protein XlCGF57.1 (Fragment)
64352	-1.34137	1.59357	0.176836	0.869789	-1.34288	-0.461806	0.682098	0.983827		hypothetical protein BRAFLDRAFT_64352
64353	2.85218	0.0685989	0.81086	1	0.910008	-0.185932	0.621182	0.950681		hypothetical protein BRAFLDRAFT_64353
64354	2.55951	-0.26583	0.419955	0.913403	0.688592	-0.955358	0.0222155	0.334395		hypothetical protein BRAFLDRAFT_64354
64355	1.21114	-1.0926	0.0215322	0.630899	0.877706	0.273402	0.45909	0.856839	tmc5	Transmembrane channel-like protein 5
64356	-1.51424	-1.06999e-16	1	1	-1.55925	1.14485	0.272257	0.743408		hypothetical protein BRAFLDRAFT_64356
64360	8.44925	0.09266	0.442528	0.929497	7.72302	0.0802128	0.393667	0.803132	kc1d	Casein kinase I isoform delta
64361	1.8937	0.788559	0.0424227	0.722943	2.5695	0.196941	0.373894	0.783705	rsad1	Radical S-adenosyl methionine domain-containing protein 1, mitochondrial
64362	6.6004	-0.0443285	0.747367	1	6.81183	0.118645	0.237705	0.738997	rt07	28S ribosomal protein S7, mitochondrial
64376	1.12176	0.167643	0.741355	1	1.58862	-0.440398	0.12095	0.622059		hypothetical protein BRAFLDRAFT_64376
64379	-1.39653	-1.42231	0.194657	0.873727	-0.24804	-1.24481	0.0479914	0.459831	lriq4	Leucine-rich repeat and IQ domain-containing protein 4
64382	5.44016	-0.03427	0.83703	1	4.75478	-0.119129	0.379025	0.788455	gpan1	G patch domain and ankyrin repeat-containing protein 1
64383	4.71205	0.302725	0.129365	0.853729	6.14447	0.0896413	0.418451	0.823441	cg062
64384	-1.45718	0.976869	0.328904	0.873727	-1.161	-0.342287	0.725056	1	gag	Gag polyprotein
64386	-1.51424	-1.06999e-16	1	1	-1.21083	0.599731	0.606887	0.942652	bm8d	Prokineticin Bm8-d
64387	-1.51424	-1.06999e-16	1	1	-1.3939	-0.0585349	0.946708	1		hypothetical protein BRAFLDRAFT_64387
64392	-1.02474	0.186087	0.903729	1	-0.41931	-0.060229	0.930599	1	fbp1	Fibropellin-1
64397	-0.737135	4.00631	0.0077721	0.43372	-1.39367	0.524231	0.672417	0.978321	kcnk2	Potassium channel subfamily K member 2
64400	-1.51424	-1.06999e-16	1	1	-1.34284	-0.535507	0.65054	0.967802		hypothetical protein BRAFLDRAFT_64400
64401	-1.33948	0.315093	0.824371	1	-1.55764	-1.23285	0.232466	0.736262		hypothetical protein BRAFLDRAFT_64401
64411	-1.24728	1.16049	0.384906	0.88868	-1.50225	1.38184	0.21405	0.730074		hypothetical protein BRAFLDRAFT_64411
64412	-1.3979	-0.16072	0.925418	1	-1.20247	-0.497364	0.641443	0.963154		hypothetical protein BRAFLDRAFT_64412
64414	-0.792334	2.02305	0.0984979	0.832982	-0.603073	-0.4002	0.607259	0.942652		hypothetical protein BRAFLDRAFT_64414
64417	-1.2912	-0.0127235	0.973999	1	-1.14392	-1.56867	0.165419	0.676372	ttc28	Tetratricopeptide repeat protein 28
64421	2.49914	0.197599	0.533903	0.98552	1.55266	0.157497	0.582563	0.930255		hypothetical protein BRAFLDRAFT_64421
64422	4.71879	-0.0583664	0.759957	1	6.28132	0.0802138	0.451901	0.851599	ddx47	Probable ATP-dependent RNA helicase DDX47
64426	-1.45626	-1.05038	0.287959	0.873727	-1.55926	1.00237	0.320985	0.751421		hypothetical protein BRAFLDRAFT_64426
64428	0.240842	0.612669	0.448345	0.932249	0.232373	0.191829	0.694208	0.990534	lecm2
64429	-1.39813	-0.200033	0.897975	1	-1.03461	0.0395211	0.965652	1	trim3	Tripartite motif-containing protein 3
64431	-1.14328	-1.33368	0.282677	0.873727	-1.15948	0.780498	0.466454	0.86222	coca1	Collagen alpha-1(XII) chain
64435	-1.51424	-1.06999e-16	1	1	-1.55958	-1.02911	0.298878	0.748441	lin41	E3 ubiquitin-protein ligase TRIM71
64441	1.78453	0.22196	0.579082	1	0.941384	-0.0599894	0.867065	1		hypothetical protein BRAFLDRAFT_64441
64442	4.98135	0.109052	0.561171	0.998999	4.53091	0.258105	0.0691942	0.520713	gbrb	Gamma-aminobutyric acid receptor subunit beta
64446	-1.39935	1.70765	0.156409	0.86673	-1.44191	-0.662197	0.586913	0.933007	aqp8	Aquaporin-8
64447	-1.51424	-1.06999e-16	1	1	-1.55519	-1.26273	0.22578	0.736262	aqp8	Aquaporin-8
64451	-1.1069	0.302447	0.808691	1	-1.20454	-2.05807	0.0805703	0.544954	sidt2	SID1 transmembrane family member 2
64452	-0.425922	-0.0745046	0.941811	1	-0.697668	-0.735212	0.362736	0.773337	sidt1	SID1 transmembrane family member 1
64454	4.81789	-0.178622	0.347166	0.876309	4.0869	-0.0948681	0.549187	0.912961		hypothetical protein BRAFLDRAFT_64454
64464	5.75767	0.147039	0.352937	0.876309	6.20983	0.178401	0.0934668	0.572582	gle1	Nucleoporin GLE1
64474	-1.454	-1.16158	0.253382	0.873727	-1.55925	1.14485	0.272257	0.743408	sem5a	Semaphorin-5A
64475	-1.51424	-1.06999e-16	1	1	-1.55764	-1.23285	0.232466	0.736262	tsp2	Thrombospondin-2
64588	-0.562716	2.4933	0.0390369	0.70792	-1.16193	0.451049	0.659897	0.971942		hypothetical protein BRAFLDRAFT_64588
64590	4.24422	-0.0226928	0.91362	1	3.55396	-0.437692	0.0106604	0.231749	cac1g	Voltage-dependent T-type calcium channel subunit alpha-1G
64593	6.33494	-0.129987	0.366852	0.876309	5.3375	-0.164425	0.175228	0.694333	fbf1	Fas-binding factor 1 homolog
64624	-0.804359	3.39303	0.0258391	0.648708	0.584141	-0.118571	0.772225	1	fmnl3	Formin-like protein 3
64626	-1.40238	1.45178	0.204651	0.873727	-1.29985	-0.798175	0.477032	0.869776	nphp3	Nephrocystin-3
64641	-1.1489	-1.09624	0.412561	0.911005	-1.15589	1.06384	0.323607	0.751421	barh1	BarH-like 1 homeobox protein
64644	-1.51424	-1.06999e-16	1	1	-1.55958	-1.02911	0.298878	0.748441	trim3	Tripartite motif-containing protein 3
64649	0.67981	0.997174	0.102919	0.834259	1.07828	0.0757478	0.822057	1	gna12	Guanine nucleotide-binding protein subunit alpha-12
64650	4.82276	0.0852685	0.647178	1	4.14966	0.166752	0.266124	0.743408	opda	Oligopeptidase A
64651	-1.10599	-0.833003	0.551503	0.994736	-1.20393	-0.645056	0.542134	0.909653	ectd	Ectoine dioxygenase
64652	5.19193	-0.113227	0.509558	0.972181	4.79763	0.0702625	0.6008	0.939538	opda	Oligopeptidase A
64688	-1.39801	-0.066702	0.932616	1	-1.16075	0.132088	0.890893	1		hypothetical protein BRAFLDRAFT_64688
64697	-1.51424	-1.06999e-16	1	1	-1.34971	-0.406087	0.737299	1		hypothetical protein BRAFLDRAFT_64697
64699	-1.34061	1.83194	0.135213	0.86206	-0.993892	0.912446	0.320064	0.751421		hypothetical protein BRAFLDRAFT_64699
64700	2.27712	-1.54136	2.45118e-05	0.00680003	0.241141	-1.04043	0.0353008	0.403935		hypothetical protein BRAFLDRAFT_64700
64701	-0.573071	1.80668	0.127852	0.8498	-1.20157	1.06455	0.353243	0.765197		hypothetical protein BRAFLDRAFT_64701
64702	2.19856	-0.0841255	0.807847	1	1.20544	0.0775746	0.811185	1		hypothetical protein BRAFLDRAFT_64702
64708	4.55602	-0.0563948	0.790855	1	3.44594	0.461325	0.00894812	0.211161	s2611	Sodium-independent sulfate anion transporter
64709	4.91279	-0.128388	0.484565	0.957174	4.3248	0.092147	0.527058	0.901142	s2611	Sodium-independent sulfate anion transporter
64711	0.253616	0.474843	0.545087	0.990682	-0.812074	0.348166	0.703602	0.994734	mchr1	Melanin-concentrating hormone receptor 1 (Fragment)
64712	-1.3461	-0.742598	0.570645	1	-1.49761	-0.188793	0.882036	1	epdr1	Ependymin-related protein 1
64713	-0.0250312	-0.513538	0.5278	0.982236	0.0556426	1.13974	0.0521677	0.472534	epdr1	Ependymin-related protein 1
64721	2.36633	-0.896745	0.0303616	0.678272	1.66517	-0.562506	0.0459621	0.451075	f111a	Protein FAM111A
64722	0.608702	1.25495	0.136729	0.864215	-0.821088	-1.07554	0.235265	0.738997	rdr1	Probable RNA-dependent RNA polymerase 1
64727	4.39503	0.324601	0.107318	0.837538	4.16405	-0.159099	0.285868	0.748441	irk12
64728	-1.14895	-1.64262	0.232088	0.873727	-1.61707	-1.94431e-16	1	1	exo1	Exonuclease 1
64731	-1.05699	0.98091	0.455221	0.936022	-0.948077	-0.529693	0.552408	0.914426	rdr1	Probable RNA-dependent RNA polymerase 1
64736	2.49334	0.43741	0.170716	0.869789	2.53969	0.173835	0.423069	0.828142	top3a	DNA topoisomerase 3-alpha
64737	4.69324	-0.0835314	0.660289	1	3.84877	-0.125722	0.430176	0.833928	unk
64747	1.83543	0.2905	0.612493	1	-0.451158	-0.841919	0.348993	0.765197	ach10	Neuronal acetylcholine receptor subunit alpha-10
64778	-1.51424	-1.06999e-16	1	1	-1.50225	-1.84888	0.106715	0.598636		hypothetical protein BRAFLDRAFT_64778
64780	-1.45626	-1.05038	0.287959	0.873727	-1.61707	-1.94431e-16	1	1	h1g	Histone H1-gamma, late
64784	6.78785	0.109409	0.429564	0.920614	6.74152	-0.0617623	0.547597	0.912458	h3	Histone H3
64785	-1.4541	1.059	0.304267	0.873727	-1.61707	-1.94431e-16	1	1	h2a	Histone H2A, embryonic
64788	-1.20304	2.32509	0.0819378	0.807074	-1.24992	-0.601176	0.600395	0.939417	s35g2	Solute carrier family 35 member G2
64797	-1.28653	-2.17209	0.0780748	0.802405	-1.61707	-1.94431e-16	1	1	roco5	Probable serine/threonine-protein kinase roco5
64800	3.21584	0.208232	0.425678	0.917768	3.20863	0.103216	0.572437	0.926163	h3	Histone H3
64806	1.80926	0.145413	0.712862	1	0.98008	0.0466289	0.907313	1	h2a	Histone H2A
64808	3.77477	0.49969	0.0495596	0.753474	0.991813	0.00993914	0.979776	1	tsc2	Tuberin
64809	7.27469	-0.122329	0.34451	0.876309	6.28003	-0.084805	0.425693	0.829889	tsc2	Tuberin
64810	-0.58098	-1.05662	0.309261	0.873727	0.642098	-0.893591	0.030373	0.382654	pkd1	Polycystin-1
64812	7.86652	0.138438	0.27526	0.873727	8.99785	0.104524	0.247468	0.738997	h3	Histone H3
64813	-1.39823	1.62642	0.171666	0.869789	-1.44039	-0.997682	0.407632	0.815509	h2bl1	Late histone H2B.2.1
64826	5.66485	0.0457801	0.774776	1	6.30109	0.209419	0.047337	0.457981	h2a	Histone H2A
64829	5.32182	0.30157	0.0790529	0.802405	5.77981	0.0239735	0.833538	1	scly	Selenocysteine lyase
64830	-1.39628	1.5253	0.188167	0.873727	-1.49682	-0.226948	0.853396	1		hypothetical protein BRAFLDRAFT_64830
64838	5.52269	0.0657069	0.687036	1	5.33064	0.192668	0.134194	0.640621	h4	Histone H4
64843	-0.963496	-0.356054	0.758579	1	-1.10241	-1.05228	0.292555	0.748441	h2b1o	Histone H2B type 1-O
64845	5.35381	0.134326	0.424389	0.916802	5.69628	0.170311	0.135812	0.643466	h4	Histone H4
64854	-0.978133	-1.77353	0.181665	0.869948	-1.61707	-1.94431e-16	1	1		hypothetical protein BRAFLDRAFT_64854
64855	-1.24931	0.942052	0.488781	0.959703	-1.61707	-1.94431e-16	1	1		hypothetical protein BRAFLDRAFT_64855
64856	7.35227	0.111222	0.384996	0.88868	6.6631	-0.127872	0.207547	0.724677	cp110	Centriolar coiled-coil protein of 110 kDa
64857	3.26234	0.914769	0.00207593	0.202153	2.01388	0.0595434	0.815835	1	myoc	Myosin IC heavy chain
64861	6.4707	-0.168426	0.235545	0.873727	5.51153	-0.257579	0.0281014	0.370201	cg050	Uncharacterized protein C7orf50 homolog
64862	3.16533	0.210571	0.423951	0.916675	3.0118	0.316203	0.114934	0.608408	h2bl1	Late histone H2B.2.1
64865	2.18399	0.505291	0.147709	0.864215	2.22418	0.0468364	0.840463	1	h3	Histone H3
64870	-1.4541	1.059	0.304267	0.873727	-1.44934	0.639505	0.607493	0.942652	ach10	Neuronal acetylcholine receptor subunit alpha-10
64871	-1.45626	-1.05038	0.287959	0.873727	-1.61707	-1.94431e-16	1	1	ach10	Neuronal acetylcholine receptor subunit alpha-10
64876	-1.51424	-1.06999e-16	1	1	-0.950732	0.960078	0.33434	0.757376		hypothetical protein BRAFLDRAFT_64876
64883	6.70675	0.27718	0.0420675	0.720493	5.83648	0.00356092	0.974615	1	t184b	Transmembrane protein 184B
64885	4.4102	-0.108819	0.59479	1	5.72634	0.0683568	0.548277	0.912926	asph2	Aspartate beta-hydroxylase domain-containing protein 2
64900	-0.220841	-0.430426	0.645716	1	-0.877426	-1.99935	0.027435	0.366897	tena	Tenascin
64905	-1.33625	-1.83462	0.116761	0.849051	-1.50407	-0.044728	0.968257	1		hypothetical protein BRAFLDRAFT_64905
64947	-0.193966	0.616537	0.557925	0.998273	-1.14532	-2.36908	0.0431803	0.441388	tr11b	Tumor necrosis factor receptor superfamily member 11B
64948	6.25809	0.222757	0.124075	0.849051	6.82838	0.0252755	0.79952	1	heat2
64949	7.21322	-0.00257539	0.984127	1	6.91538	-0.0356637	0.717954	1	utp6	U3 small nucleolar RNA-associated protein 6 homolog
64950	-1.2465	-2.51612	0.0494566	0.753474	-0.655345	-0.120662	0.87354	1		hypothetical protein BRAFLDRAFT_64950
64951	-1.51424	-1.06999e-16	1	1	-1.39863	-0.0677474	0.949023	1		hypothetical protein BRAFLDRAFT_64951
64952	0.947407	-0.897594	0.0991354	0.834259	0.616969	0.0434741	0.914848	1	mfps
64960	5.23146	0.107532	0.536925	0.987284	4.15963	-0.185238	0.217979	0.735577	cc154	Coiled-coil domain-containing protein 154
64962	-1.51424	-1.06999e-16	1	1	-0.247853	0.0316089	0.962082	1	y3478	UPF0353 protein NFA_34780
64963	4.20807	0.129133	0.553176	0.995525	4.84794	0.134999	0.311038	0.751421	klh12	Kelch-like protein 12
64967	-1.39653	-1.42231	0.194657	0.873727	-1.61707	-1.94431e-16	1	1	trim3	Tripartite motif-containing protein 3
64969	-1.45718	0.976869	0.328904	0.873727	-1.49801	1.47665	0.190899	0.712862	tl5b	Techylectin-5B
64983	8.22703	-0.165121	0.176591	0.869789	7.21402	-0.144275	0.136357	0.64453	cc137	Coiled-coil domain-containing protein 137
64984	5.08542	-0.171547	0.337891	0.875887	4.75028	-0.194683	0.148765	0.654042	cc137	Coiled-coil domain-containing protein 137
64990	3.41584	0.0228012	0.934774	1	2.05614	0.580359	0.0239588	0.343989	est1	Liver carboxylesterase 1
64995	5.64202	-0.291198	0.0680889	0.786665	5.40847	-0.361598	0.00260095	0.103796	knop1	Lysine-rich nucleolar protein 1
64996	5.28094	-0.3949	0.022867	0.637337	6.75592	-0.127507	0.2045	0.718023	iqck	IQ domain-containing protein K
65009	2.43668	-0.457194	0.180233	0.869789	2.99916	0.51263	0.00876408	0.209137	wbs27
65010	1.39205	0.331016	0.483006	0.956231	0.872767	-0.15133	0.692929	0.990182	wbs27
65011	3.50604	0.224005	0.381337	0.885674	3.83337	0.107413	0.50191	0.885169	rttn	Rotatin
65012	2.00893	0.122876	0.735573	1	3.26781	0.316706	0.0841967	0.55277	fbxl8	F-box/LRR-repeat protein 8
65013	3.9995	0.367028	0.106533	0.835799	3.47716	0.318688	0.0651812	0.510544	b4gt6	Beta-1,4-galactosyltransferase 6
65015	-0.797014	0.0382083	0.989461	1	-1.1156	2.18207	0.0673074	0.512877	mfs2b	Major facilitator superfamily domain-containing protein 2B
65023	-0.874365	3.38916	0.0212513	0.629048	1.10374	0.143346	0.782386	1	glra4	Glycine receptor subunit alpha-4
65024	0.0917318	-0.535143	0.493204	0.963548	0.616943	0.094915	0.819546	1	glra2	Glycine receptor subunit alpha-2
65027	-0.299265	-2.09662	0.0838649	0.811374	0.03966	0.795351	0.257313	0.743408	kcd19	BTB/POZ domain-containing protein KCTD19
65029	7.63654	-0.326529	0.0100783	0.493271	6.88307	-0.355429	0.000356506	0.0295331		hypothetical protein BRAFLDRAFT_65029
65045	-1.10652	-0.397675	0.802712	1	-1.55519	-1.26273	0.22578	0.736262	opn5	Opsin-5
65050	1.43524	0.124494	0.783371	1	0.273743	-0.418521	0.38422	0.794451	zfhx4	Zinc finger homeobox protein 4
65051	-1.34388	-2.30811	0.0607967	0.772769	-1.61707	-1.94431e-16	1	1		hypothetical protein BRAFLDRAFT_65051
65054	-1.454	-1.16158	0.253382	0.873727	-1.61707	-1.94431e-16	1	1		hypothetical protein BRAFLDRAFT_65054
65055	3.46046	-0.455588	0.0662823	0.782854	3.98531	0.0659755	0.670679	0.977565		hypothetical protein BRAFLDRAFT_65055
65058	-1.51424	-1.06999e-16	1	1	-1.00012	1.04306	0.279239	0.744367		hypothetical protein BRAFLDRAFT_65058
65059	-1.05967	2.09261	0.114843	0.849051	-1.55638	0.986387	0.328784	0.751421	rbp2a	Reticulocyte-binding protein 2 homolog a
65062	6.96922	-0.160939	0.22466	0.873727	6.1304	-0.0472567	0.660203	0.971942	psb5	Proteasome subunit beta type-5
65067	-1.14647	-1.3482	0.301734	0.873727	-1.12351	1.64874	0.138008	0.647127	fbp1	Fibropellin-1
65069	-0.369628	0.179773	0.849902	1	-0.0494852	0.578167	0.313195	0.751421		hypothetical protein BRAFLDRAFT_65069
65070	-1.29493	2.42314	0.0633578	0.777783	-1.61707	-1.94431e-16	1	1	prpx	Pathogen-related protein
65085	1.99909	0.514276	0.214179	0.873727	2.24657	-0.093702	0.694993	0.990911	sae2	SUMO-activating enzyme subunit 2
65090	-0.754914	-0.369481	0.731565	1	0.519507	0.292918	0.488554	0.878235	aoah	Acyloxyacyl hydrolase
65094	-1.45265	-1.10275	0.276236	0.873727	-1.45069	-1.96033	0.092565	0.572582	trim3	Tripartite motif-containing protein 3
65099	6.79206	-0.148485	0.273037	0.873727	6.61246	-0.0198035	0.845918	1	mbtp1	Membrane-bound transcription factor site-1 protease
65104	-0.976937	-0.510133	0.693246	1	0.771752	-0.241038	0.545137	0.911415	ninj2	Ninjurin-2
65110	2.40634	0.352408	0.274022	0.873727	2.27463	-0.350613	0.132621	0.638019	snx16	Sorting nexin-16
65111	-0.187702	1.00174	0.263419	0.873727	-1.07199	-0.685038	0.46419	0.861047		hypothetical protein BRAFLDRAFT_65111
65125	1.29223	0.188149	0.685229	1	2.50089	0.0777774	0.726355	1	pdi21	Protein disulfide isomerase-like 2-1
65126	4.9692	0.00597215	0.973569	1	5.18167	0.267022	0.0333029	0.39622	fa2h	Fatty acid 2-hydroxylase
65130	4.27837	-0.0660187	0.75529	1	4.23903	0.210329	0.155665	0.665684	g6pe	GDH/6PGL endoplasmic bifunctional protein
65132	4.49334	-0.252321	0.205476	0.873727	4.72489	0.0453257	0.7376	1	klh24	Kelch-like protein 24
65134	1.38147	0.400155	0.368882	0.877434	1.20462	0.417594	0.201433	0.718023		hypothetical protein BRAFLDRAFT_65134
65137	7.62505	0.0241371	0.846941	1	7.9334	0.00566183	0.95134	1	sdcg3
65139	-1.00495	-3.81999	0.00413521	0.312208	-0.398436	1.40556	0.0549569	0.481204	foxf1	Forkhead box protein F1
65141	-1.05818	-1.14272	0.356276	0.876309	-1.04051	0.692177	0.497551	0.882463	sgs1	ATP-dependent helicase SGS1
65142	-0.925056	-0.68687	0.549468	0.993648	-1.4474	-0.823698	0.501078	0.884843		hypothetical protein BRAFLDRAFT_65142
65151	-1.51424	-1.06999e-16	1	1	-1.44115	-2.33632	0.05271	0.47312	s35g2	Solute carrier family 35 member G2
65152	-1.51424	-1.06999e-16	1	1	-1.39599	1.95435	0.105112	0.597017		hypothetical protein BRAFLDRAFT_65152
65156	-0.879661	-0.823446	0.565084	0.999685	-1.61707	-1.94431e-16	1	1		hypothetical protein BRAFLDRAFT_65156
65167	4.54793	-0.264775	0.178674	0.869789	5.25836	0.0809872	0.511876	0.892541	nduf6	NADH dehydrogenase (ubiquinone) complex I, assembly factor 6
65169	3.63335	-0.115506	0.640296	1	1.36513	0.414741	0.177876	0.699379	cs012	Protein C19orf12 homolog
65171	5.68423	0.357222	0.0263777	0.650449	5.97813	0.0942168	0.389986	0.800175	ysmu	Uncharacterized protein F13E9.13, mitochondrial
65176	5.62277	0.349429	0.0346061	0.692759	5.89667	0.341587	0.0025324	0.102369	hnrpc	Heterogeneous nuclear ribonucleoproteins C1/C2
65180	4.67567	0.0735002	0.701697	1	5.49066	-0.159469	0.185302	0.708261	zfat	Zinc finger protein ZFAT
65186	6.07689	-0.0897367	0.552611	0.995184	5.45252	-0.226291	0.058066	0.492442	k0513	Uncharacterized protein KIAA0513
65190	2.94991	-0.0400686	0.890163	1	4.2873	0.271305	0.0668446	0.512553		hypothetical protein BRAFLDRAFT_65190
65194	-1.06451	-2.70802	0.0423151	0.721625	-1.34761	2.81528	0.0271278	0.364049		hypothetical protein BRAFLDRAFT_65194
65195	-1.23898	-1.28527	0.319979	0.873727	-1.43822	-2.20709	0.0632095	0.502865		hypothetical protein BRAFLDRAFT_65195
65205	-0.819235	-1.94277	0.143089	0.864215	-1.06431	1.50329	0.157475	0.667798	gria1	Glutamate receptor 1
65207	-1.40239	1.66192	0.165159	0.869789	-0.779194	-0.215924	0.789953	1	angl1	Angiopoietin-related protein 1
65208	-1.34288	-0.689116	0.580809	1	-1.50396	-1.60931	0.148646	0.653907	co6	Complement component C6
65210	-1.40098	-1.48942	0.178678	0.869789	-1.44656	0.326369	0.785209	1	ccapr	Cardioacceleratory peptide receptor
65219	4.51055	-0.238175	0.249812	0.873727	5.58982	0.0285574	0.805932	1	emc10	ER membrane protein complex subunit 10
65222	-1.51424	-1.06999e-16	1	1	-1.55925	1.14485	0.272257	0.743408	s35g2	Solute carrier family 35 member G2
65332	-0.712855	0.245884	0.83002	1	-1.39376	-0.433109	0.711613	0.99929	cubn	Cubilin
65334	-1.34882	0.309947	0.829186	1	-1.55926	1.00237	0.320985	0.751421		hypothetical protein BRAFLDRAFT_65334
65338	-1.45718	0.976869	0.328904	0.873727	-1.5585	0.913797	0.354984	0.765197		hypothetical protein BRAFLDRAFT_65338
65342	-0.0952955	-0.730171	0.451215	0.933784	-1.02412	1.26614	0.198609	0.718023		hypothetical protein BRAFLDRAFT_65342
65343	-1.40239	1.66192	0.165159	0.869789	-1.50373	1.70931	0.144028	0.65006		hypothetical protein BRAFLDRAFT_65343
65344	-1.24359	0.237167	0.864736	1	1.4402	-0.0103009	0.974319	1		hypothetical protein BRAFLDRAFT_65344
65345	0.277688	0.321678	0.737206	1	-0.395609	1.03838	0.143702	0.65006	best1	Bestrophin-1
65346	1.20575	0.135655	0.797966	1	-1.24775	0.675135	0.555034	0.91646	islr2	Immunoglobulin superfamily containing leucine-rich repeat protein 2
65349	4.72924	-0.0880826	0.647467	1	4.47535	0.238206	0.0938093	0.572582	neca1	N-terminal EF-hand calcium-binding protein 1
65354	-0.982501	-1.03254	0.405043	0.905012	-1.44669	0.531248	0.652691	0.968923	tnf15	Tumor necrosis factor ligand superfamily member 15
65355	-0.501977	-0.386138	0.755179	1	-1.55926	1.00237	0.320985	0.751421	fbp1	Fibropellin-1
65356	-1.40059	-1.50683	0.174801	0.869789	-1.55925	1.14485	0.272257	0.743408	slit1	Slit homolog 1 protein
65357	-1.10545	-0.579484	0.670147	1	-1.24772	-0.763669	0.481298	0.872843	fbp3	Fibropellin-3
65360	-1.454	-1.16158	0.253382	0.873727	-1.55716	1.06293	0.301061	0.748441	fucl1	Fucolectin-1
65361	-0.632058	0.565326	0.660034	1	-1.34237	0.343523	0.758006	1	notc2	Neurogenic locus notch homolog protein 2
65365	0.0319962	0.337748	0.666481	1	-0.412604	-0.103861	0.883069	1	ppm1l	Protein phosphatase 1L
65367	0.293505	1.08747	0.120886	0.849051	0.362111	0.33536	0.47269	0.867331	ppm1l	Protein phosphatase 1L
65368	4.96577	-0.111874	0.531521	0.984705	5.3089	0.203609	0.0954224	0.574271	cx058	Putative uncharacterized protein CXorf58
65370	6.25747	0.0489993	0.741106	1	5.56529	-0.0762662	0.517593	0.894799	znf79	Zinc finger protein 79
65373	3.00816	-0.256127	0.350736	0.876309	3.18432	-0.185458	0.320522	0.751421	zn208	Zinc finger protein 208
65374	3.17059	-0.774188	0.0390618	0.70792	-0.394188	-0.0793107	0.902139	1	zn271	Zinc finger protein 271
65377	-0.0777964	-0.244223	0.781476	1	-1.15966	0.379232	0.717928	1	zn678	Zinc finger protein 678
65378	1.04197	-0.231493	0.682196	1	0.463276	-0.471893	0.302032	0.749262	zn665	Zinc finger protein 665
65379	1.20188	-0.285255	0.547045	0.992253	0.170103	0.485738	0.328864	0.751465	zn678	Zinc finger protein 678
65381	-0.405198	0.404583	0.645332	1	-1.03019	1.15112	0.244514	0.738997	zn271	Zinc finger protein 271
65384	-1.05627	2.30362	0.077646	0.802405	-1.39582	1.17919	0.332925	0.75627	zn678	Zinc finger protein 678
65385	1.65803	-0.281431	0.493907	0.963831	1.33185	-0.306502	0.31882	0.751421	zn845	Zinc finger protein 845
65386	-1.28487	-1.33699	0.288614	0.873727	-1.61707	-1.94431e-16	1	1	zn678	Zinc finger protein 678
65387	2.04207	-0.193305	0.610217	1	0.264524	0.90906	0.146852	0.653907	zn678	Zinc finger protein 678
65388	2.19912	-0.884914	0.0186858	0.603257	1.66327	0.122095	0.677455	0.981523	zn208	Zinc finger protein 208
65389	-0.459449	0.317081	0.744074	1	-0.836879	0.330899	0.704864	0.995461	zn678	Zinc finger protein 678
65402	0.626319	-0.124221	0.835257	1	1.55251	-0.122212	0.668868	0.977121	zn208	Zinc finger protein 208
65403	-0.484499	-0.360804	0.747476	1	-1.25045	-0.599191	0.574303	0.927173	zn271	Zinc finger protein 271
65408	-1.08842	-0.312518	0.80031	1	-0.699721	1.38632	0.0857147	0.558585		hypothetical protein BRAFLDRAFT_65408
65416	1.17092	-0.49857	0.312051	0.873727	1.4653	-0.452549	0.126677	0.631659	zn678	Zinc finger protein 678
65417	-0.0911992	-0.688736	0.406466	0.905713	-0.26631	0.930855	0.150213	0.656851	zn782	Zinc finger protein 782
65418	-0.487768	1.03915	0.283455	0.873727	-0.22573	0.261017	0.665506	0.974644	zn569	Zinc finger protein 569
65420	-0.230739	-0.0789093	0.916937	1	-1.25075	-2.14151	0.0577709	0.490837	zn569	Zinc finger protein 569
65421	0.0950575	0.923414	0.209326	0.873727	-0.125436	-0.52496	0.347871	0.765197	zn208	Zinc finger protein 208
65431	-0.209744	-0.842239	0.361333	0.876309	0.878797	0.650257	0.0779246	0.539178	tnf10	Tumor necrosis factor ligand superfamily member 10
65433	0.47875	0.0262873	0.963886	1	-1.18898	-0.742773	0.504204	0.887182	mgal2
65446	-1.45718	0.976869	0.328904	0.873727	-1.61707	-1.94431e-16	1	1	cml25	Probable calcium-binding protein CML25
65447	-0.99646	-1.49274	0.245715	0.873727	-1.55519	-1.26273	0.22578	0.736262		hypothetical protein BRAFLDRAFT_65447
65454	-1.4541	1.059	0.304267	0.873727	-1.4406	0.296831	0.810016	1	cml25	Probable calcium-binding protein CML25
65467	-0.822147	-0.509575	0.649985	1	-1.61707	-1.94431e-16	1	1	anta	Antistasin
65470	-1.51424	-1.06999e-16	1	1	-1.55716	1.06293	0.301061	0.748441		hypothetical protein BRAFLDRAFT_65470
65471	1.33427	-0.256993	0.560095	0.998999	1.47731	-0.0504779	0.864543	1		hypothetical protein BRAFLDRAFT_65471
65474	2.83534	0.170304	0.566685	1	2.45276	0.230962	0.30835	0.751421	t255b	Transmembrane protein 255B
65477	5.3101	0.0402947	0.813418	1	4.12017	0.401854	0.00856164	0.206535	sc6a5	Sodium- and chloride-dependent glycine transporter 2
65481	-1.45436	0.904482	0.361886	0.876309	-1.61707	-1.94431e-16	1	1	ttc28	Tetratricopeptide repeat protein 28
65482	2.8929	-0.396032	0.228875	0.873727	0.0638391	-0.652339	0.244387	0.738997	fmo5	Dimethylaniline monooxygenase [N-oxide-forming] 5
65483	5.73695	0.204648	0.197924	0.873727	5.36966	0.401918	0.00148854	0.0750816	cab39	Calcium-binding protein 39
65485	6.03423	-0.386264	0.0119909	0.519888	6.12272	-0.157875	0.143194	0.65006	taf5	Transcription initiation factor TFIID subunit 5
65487	5.226	-0.120784	0.48709	0.959259	5.15689	-0.255704	0.0418578	0.43647	taf5	Transcription initiation factor TFIID subunit 5
65489	5.25193	0.0831799	0.63023	1	4.79849	0.0878165	0.51455	0.892733	plk2	Serine/threonine-protein kinase PLK2
65490	-1.51424	-1.06999e-16	1	1	-1.4504	-0.437252	0.723718	1	cmah	Cytidine monophosphate-N-acetylneuraminic acid hydroxylase
65491	-1.51424	-1.06999e-16	1	1	-1.44752	-2.28489	0.0545239	0.479389	cmah	Cytidine monophosphate-N-acetylneuraminic acid hydroxylase
65492	-0.831045	-1.56419	0.227532	0.873727	-0.55166	-0.0870417	0.902537	1	tnf13	Tumor necrosis factor ligand superfamily member 13
65493	-0.906311	-0.257128	0.847184	1	-1.3927	-1.37714	0.242494	0.738997	tnf12	Tumor necrosis factor ligand superfamily member 12
65494	-0.302851	0.211097	0.827714	1	-0.383237	0.0404211	0.952046	1	eda	Ectodysplasin-A
65495	-0.949086	-1.78218	0.164849	0.869789	-1.24699	-3.19093	0.00783178	0.197308	eda	Ectodysplasin-A
65496	-1.34905	0.309513	0.830554	1	1.45466	0.352345	0.258258	0.743408		hypothetical protein BRAFLDRAFT_65496
65497	-0.724231	1.05267	0.375063	0.882238	-1.15185	0.590672	0.561084	0.918787	ndp	Norrin
65505	-1.454	-1.16158	0.253382	0.873727	-1.61707	-1.94431e-16	1	1		hypothetical protein BRAFLDRAFT_65505
65507	-1.51424	-1.06999e-16	1	1	-1.4494	-2.1522	0.0672716	0.512768	npy2r	Neuropeptide Y receptor type 2
65511	3.53373	0.256721	0.30081	0.873727	3.5407	0.192909	0.274656	0.743408	ptk7	Tyrosine-protein kinase-like otk
65516	-1.05068	1.24638	0.351677	0.876309	-0.0545714	-0.5574	0.326354	0.751421	b3gt1	Beta-1,3-galactosyltransferase 1
65518	4.70525	-0.476216	0.0154536	0.562888	4.81252	0.0387356	0.771182	1	thap4	THAP domain-containing protein 4
65521	2.33193	-0.881655	0.015097	0.558423	3.59598	-0.0893422	0.599317	0.93895	inmt	Indolethylamine N-methyltransferase
65523	1.44385	0.190957	0.759433	1	2.83164	0.0208024	0.924238	1	mot12	Monocarboxylate transporter 12
65524	-1.51424	-1.06999e-16	1	1	-1.55926	1.00237	0.320985	0.751421	mot12	Monocarboxylate transporter 12
65526	2.63334	-0.330769	0.285586	0.873727	3.83544	0.218707	0.176388	0.696155	col10	Collectin-10
65528	1.11384	-0.113965	0.80863	1	1.39988	-0.291153	0.338767	0.761762	y381	Putative ankyrin repeat protein RF_0381
65534	-1.05898	-0.660913	0.611425	1	-1.5585	0.913797	0.354984	0.765197	cp3ao	Cytochrome P450 3A24
65535	-1.25012	2.1848	0.0953484	0.832982	-0.920201	-0.749768	0.458229	0.85625	calm	Calmodulin
65542	2.88217	-0.320014	0.302186	0.873727	0.982436	-0.114872	0.753445	1	as3mt	Arsenite methyltransferase
65544	-0.733842	0.0055512	0.988153	1	-1.39126	0.937553	0.433526	0.836683	dyh5	Dynein heavy chain 5, axonemal
65546	-0.210442	-0.931465	0.298272	0.873727	-0.000753886	-0.0767178	0.888495	1	dyh8	Dynein heavy chain 8, axonemal
65551	0.829008	0.431195	0.518065	0.976481	0.433495	0.41709	0.360864	0.77063	samd9	Sterile alpha motif domain-containing protein 9
65552	4.85924	-0.0936418	0.617592	1	5.77368	0.0963618	0.392409	0.802389	ltor4	Ragulator complex protein LAMTOR4
65558	-0.040383	0.467769	0.608583	1	-1.16369	0.789839	0.4572	0.855453	cg043	Uncharacterized protein C7orf43 homolog
65559	3.01605	0.106511	0.698499	1	3.13596	0.00841921	0.964117	1	gdpd5	Glycerophosphodiester phosphodiesterase domain-containing protein 5
65560	5.2832	0.0922273	0.585248	1	5.2041	-0.167772	0.176236	0.695902	uggg1	UDP-glucose:glycoprotein glucosyltransferase 1
65566	-1.34724	-2.09189	0.085967	0.818475	-1.44829	2.19778	0.0709996	0.527369		hypothetical protein BRAFLDRAFT_65566
65567	3.26702	-0.169676	0.517687	0.976444	2.53568	0.21229	0.326165	0.751421	tmtc4	Protein O-mannosyl-transferase TMTC4
65568	-1.51424	-1.06999e-16	1	1	-1.49909	-0.0920374	0.956146	1	trim3	Tripartite motif-containing protein 3
65569	-1.4541	1.059	0.304267	0.873727	-1.34692	0.350852	0.765836	1	trim3	Tripartite motif-containing protein 3
65581	2.50827	0.972911	0.0696084	0.790841	-1.44145	-0.867007	0.475374	0.869278	g3st3	Galactose-3-O-sulfotransferase 3
65593	3.66423	0.00691286	0.97622	1	2.58439	-0.0247523	0.908065	1	tssc4	Protein TSSC4
65667	-1.51424	-1.06999e-16	1	1	-1.11976	-0.631676	0.571841	0.925765		hypothetical protein BRAFLDRAFT_65667
65670	5.00836	0.256068	0.159617	0.869789	4.39205	-0.16183	0.258964	0.743408	dcaf8	DDB1- and CUL4-associated factor 8
65679	7.56084	-0.0914418	0.467383	0.94683	7.62016	-0.0498009	0.598636	0.938681	wdr74	WD repeat-containing protein 74
65681	4.87214	-0.0326742	0.86013	1	4.67043	0.0410051	0.763207	1	spat7	Spermatogenesis-associated protein 7
65684	5.66094	-0.0890239	0.575176	1	4.50736	0.0854381	0.542114	0.909653		hypothetical protein BRAFLDRAFT_65684
65689	4.98707	-0.0199965	0.912365	1	3.35386	0.00845642	0.962169	1	birc6	Baculoviral IAP repeat-containing protein 6
65691	6.2743	-0.293814	0.0426694	0.72456	4.96162	-0.0324957	0.803131	1	birc6	Baculoviral IAP repeat-containing protein 6
65694	5.28884	0.0554198	0.763096	1	6.32025	0.390793	0.000241661	0.0222608	yipf4	Protein YIPF4
65695	-1.51424	-1.06999e-16	1	1	-1.50376	1.50792	0.184179	0.706793	sg196	Protein O-mannose kinase
65697	-1.51424	-1.06999e-16	1	1	-1.20088	2.08274	0.0851668	0.556244		hypothetical protein BRAFLDRAFT_65697
65699	-1.45422	-0.998118	0.312057	0.873727	-1.61707	-1.94431e-16	1	1		hypothetical protein BRAFLDRAFT_65699
65701	1.5386	-0.114016	0.794314	1	3.31655	-0.11999	0.514612	0.892733		hypothetical protein BRAFLDRAFT_65701
65703	4.87025	-0.155845	0.408431	0.907561	6.1563	0.252452	0.0189686	0.308489	tfb2m	Dimethyladenosine transferase 2, mitochondrial
65704	4.02686	-0.0717329	0.741547	1	5.45603	-0.0643482	0.585874	0.932532	ush2a	Usherin
65711	4.72524	0.205159	0.285567	0.873727	5.83528	0.125323	0.262138	0.743408		hypothetical protein BRAFLDRAFT_65711
65714	3.93494	0.095946	0.691059	1	2.76289	0.188509	0.366173	0.776893	srf	Serum response factor (Fragment)
65715	3.78652	0.138488	0.549976	0.993889	3.61117	0.206911	0.218071	0.735577	tdrd9	ATP-dependent RNA helicase TDRD9
65717	-0.849639	1.62928	0.20867	0.873727	-1.10605	-0.625923	0.517875	0.89508	ct085	Uncharacterized protein C20orf85 homolog
65721	5.3971	0.17984	0.276595	0.873727	5.46972	0.0224205	0.85035	1	ppr37	Protein phosphatase 1 regulatory subunit 37
65729	-0.901787	-0.471037	0.7154	1	-1.55519	-1.26273	0.22578	0.736262	kcmb4	Calcium-activated potassium channel subunit beta-4
65751	-1.45348	0.959817	0.341489	0.875887	-1.50006	-0.13949	0.918721	1	tpc1	Two pore calcium channel protein 1
65753	4.74083	0.176215	0.371001	0.878545	4.99603	0.0578496	0.654104	0.969559	ycck	Uncharacterized oxidoreductase YccK
65754	-1.4541	1.059	0.304267	0.873727	-1.25091	-1.20596	0.280974	0.747239		hypothetical protein BRAFLDRAFT_65754
65791	4.61172	0.42822	0.0337417	0.690995	3.35838	-0.258921	0.144539	0.650573	m3k11	Mitogen-activated protein kinase kinase kinase 11
65792	0.0497103	-0.569787	0.494416	0.963831	-1.50385	0.0128364	0.991722	1	pogz	Pogo transposable element with ZNF domain
65793	5.17646	0.000581614	0.997638	1	3.15707	-0.226794	0.22107	0.736262	m3k9	Mitogen-activated protein kinase kinase kinase 9
65794	-0.0760641	-0.191363	0.82178	1	-1.15455	-0.434038	0.691906	0.98954		hypothetical protein BRAFLDRAFT_65794
65795	-1.45422	-0.998118	0.312057	0.873727	-1.5585	0.913797	0.354984	0.765197		hypothetical protein BRAFLDRAFT_65795
65797	4.22287	0.230143	0.282526	0.873727	3.5023	0.105917	0.541659	0.90936	pirl5	Plant intracellular Ras-group-related LRR protein 5
65801	-0.839493	1.72247	0.173986	0.869789	-0.856617	0.0778882	0.936327	1	cx065	Uncharacterized protein CXorf65 homolog
65802	-1.45626	-1.05038	0.287959	0.873727	-1.61707	-1.94431e-16	1	1	lrp2	Low-density lipoprotein receptor-related protein 2
65811	6.04211	0.0912994	0.547414	0.992417	5.90931	0.0315144	0.776109	1	s35b2	Adenosine 3'-phospho 5'-phosphosulfate transporter 1
65812	3.86387	-0.212355	0.351484	0.876309	5.70213	0.186661	0.110793	0.605622	mrrp3
65813	1.51733	-0.280889	0.518957	0.976981	0.883875	-0.376521	0.297563	0.748441	smg8	Protein SMG8
65814	-1.1359	-1.16782	0.408179	0.907439	-0.83126	-0.500928	0.575817	0.927173	fat4	Protocadherin Fat 4
65815	-0.584627	-0.644365	0.553815	0.995923	0.497847	0.532511	0.230383	0.736262	fbx46	F-box only protein 46
65821	-0.540501	-0.200433	0.834737	1	-1.61707	-1.94431e-16	1	1	ttc28	Tetratricopeptide repeat protein 28
65823	-1.1455	1.77885	0.17349	0.869789	-1.5585	0.913797	0.354984	0.765197		hypothetical protein BRAFLDRAFT_65823
65824	2.88191	-0.101557	0.71871	1	2.52908	-0.229285	0.298748	0.748441		hypothetical protein BRAFLDRAFT_65824
65825	5.12955	-0.0603142	0.730009	1	4.06873	-0.460377	0.00265183	0.10527	ppk5	Serine/threonine-protein kinase ppk5
65827	2.89382	0.737121	0.0124429	0.524516	3.84422	0.119141	0.467067	0.862817	ttl	Tubulin--tyrosine ligase
65831	5.14317	0.306976	0.081183	0.806414	4.97602	0.430703	0.000989153	0.0581262	tm180
65836	-1.24856	-0.0717366	0.936552	1	-1.55519	-1.26273	0.22578	0.736262		hypothetical protein BRAFLDRAFT_65836
65840	-1.51424	-1.06999e-16	1	1	-1.02544	-1.58481	0.143482	0.65006	ttc28	Tetratricopeptide repeat protein 28
65842	0.470967	-1.03799	0.133718	0.86206	0.514971	-0.867521	0.0588427	0.49432	bgbp	Beta-1,3-glucan-binding protein
65844	4.16974	0.0472984	0.827862	1	4.76347	0.0984124	0.465975	0.861802	clcc1	Chloride channel CLIC-like protein 1
65847	3.53155	-0.04657	0.865524	1	3.35682	-0.040528	0.819404	1	gpr75	Probable G-protein coupled receptor 75
65848	6.15463	-0.344277	0.0220691	0.63274	5.11474	-0.151078	0.237706	0.738997	zfy26	Zinc finger FYVE domain-containing protein 26
65850	2.93565	-0.269549	0.339966	0.875887	3.54629	0.120492	0.483605	0.874025	zfy26	Zinc finger FYVE domain-containing protein 26
65860	4.90361	-0.00669876	0.971264	1	4.01064	0.0641751	0.676934	0.981067	bcl6	B-cell lymphoma 6 protein
65861	8.42651	-0.214189	0.07655	0.802405	7.5671	-0.095623	0.31344	0.751421	ehbp1	EH domain-binding protein 1
65862	1.4352	-0.0936457	0.82623	1	1.04066	-0.465689	0.172469	0.689783		hypothetical protein BRAFLDRAFT_65862
65866	2.48295	0.285447	0.373134	0.880829	2.23559	0.373953	0.115865	0.611029	kpce	Protein kinase C epsilon type
65890	4.71032	-0.0626345	0.74177	1	5.28711	0.127954	0.294841	0.748441	sprtn	SprT-like domain-containing protein Spartan
65922	-1.20294	2.35304	0.0796568	0.802405	-1.5585	0.913797	0.354984	0.765197	ncs1	Neuronal calcium sensor 1
65940	-0.878649	0.592665	0.594121	1	-1.24443	3.1942	0.0127121	0.254435	mdn1	Midasin
65941	4.55464	0.0262076	0.893891	1	4.99607	-0.179863	0.169753	0.68331	dyhc1	Cytoplasmic dynein 1 heavy chain 1
65942	1.93392	-0.208789	0.587805	1	1.23522	0.237368	0.468524	0.864424	dyhc1	Cytoplasmic dynein 1 heavy chain 1
65953	2.5039	0.146661	0.644528	1	2.00784	-0.0629955	0.806658	1	cs054	UPF0692 protein C19orf54 homolog
65954	3.58608	-0.0590065	0.813708	1	2.7985	0.0973308	0.63466	0.959571	pinin	Pinin
65960	-1.45718	0.976869	0.328904	0.873727	-1.49563	-1.8319	0.10886	0.601202	opn4	Melanopsin
65962	-1.51424	-1.06999e-16	1	1	-1.55926	1.00237	0.320985	0.751421	gpr9
65967	-1.34536	0.59792	0.656205	1	-1.50005	-0.153474	0.893266	1	gamt2	Gibberellic acid methyltransferase 2
65969	-1.19817	0.198092	0.877259	1	-1.5585	0.913797	0.354984	0.765197	tm175	Endosomal/lysosomal potassium channel TMEM175
65971	-0.815615	0.626898	0.593201	1	-0.234494	0.0832222	0.890169	1	tm175	Endosomal/lysosomal potassium channel TMEM175
65973	-1.24821	1.17035	0.384273	0.888112	-1.07857	0.831657	0.414793	0.820883	tm175	Endosomal/lysosomal potassium channel TMEM175
65978	-0.938599	1.84326	0.177786	0.869789	-1.50225	1.38184	0.21405	0.730074		hypothetical protein BRAFLDRAFT_65978
65979	-1.24441	0.116849	0.93499	1	-0.995199	0.21039	0.838634	1	npff2	Neuropeptide FF receptor 2
65981	-0.544799	-1.89916	0.106957	0.837196	-1.5585	0.913797	0.354984	0.765197		hypothetical protein BRAFLDRAFT_65981
65983	-1.51424	-1.06999e-16	1	1	-1.55638	0.986387	0.328784	0.751421	helt	Hairy and enhancer of split-related protein HELT
65985	1.59565	-0.0674161	0.876283	1	2.33482	0.339831	0.137569	0.646469		hypothetical protein BRAFLDRAFT_65985
65988	-1.45605	0.88503	0.367253	0.876309	-1.44153	-0.813722	0.513784	0.892733	43723
65989	7.02005	0.150394	0.252124	0.873727	6.94692	-0.00847016	0.931514	1	wrn	Werner syndrome ATP-dependent helicase
65992	-0.964892	0.617639	0.621329	1	-1.49807	-0.173796	0.883155	1	tlr2	Tachykinin-like peptides receptor 99D
65993	2.02103	0.383276	0.316683	0.873727	2.00107	0.378074	0.136581	0.644787	npff2	Neuropeptide FF receptor 2
65994	1.65811	-0.74456	0.0842242	0.813531	1.71742	0.553401	0.0586737	0.494067	manba	Beta-mannosidase
66004	2.41856	-0.264295	0.472798	0.950937	1.83731	-0.101883	0.708072	0.997177	ita6	Integrin alpha-6
66011	-1.06106	-0.25904	0.841774	1	-1.23402	0.143059	0.894859	1		hypothetical protein BRAFLDRAFT_66011
66012	-1.40129	1.56793	0.18386	0.872948	-1.117	-1.3241	0.193612	0.717325	ddl	D-alanine--D-alanine ligase
66017	-0.496197	-0.691736	0.483977	0.956646	0.221439	0.264504	0.583383	0.930715		hypothetical protein BRAFLDRAFT_66017
66022	1.53752	-0.20025	0.635532	1	0.776419	-1.32165	0.00090242	0.0545006	zswm8	Zinc finger SWIM domain-containing protein 8
66041	4.80533	0.0887323	0.662782	1	4.00672	0.409527	0.00914945	0.213191	papss	Bifunctional 3'-phosphoadenosine 5'-phosphosulfate synthase
66043	0.719743	1.91123	0.0162826	0.576366	0.363832	0.25162	0.666594	0.975248	dnsl3	Deoxyribonuclease gamma
66045	1.1461	-1.33848	0.0121388	0.519888	-0.562989	0.398999	0.628177	0.955015	xct	Cystine/glutamate transporter
66051	-1.51424	-1.06999e-16	1	1	-1.55764	-1.23285	0.232466	0.736262		hypothetical protein BRAFLDRAFT_66051
66054	-1.34137	1.59357	0.176836	0.869789	-1.61707	-1.94431e-16	1	1	lamp1	Lysosome-associated membrane glycoprotein 1
66056	5.70241	-0.0718947	0.647082	1	6.5658	0.0663042	0.517216	0.894614	rdh14	Retinol dehydrogenase 14
66074	-1.51424	-1.06999e-16	1	1	-1.44556	-2.18406	0.0666753	0.51248		hypothetical protein BRAFLDRAFT_66074
66078	-1.28675	-2.4091	0.0548422	0.766009	-1.12198	-0.235324	0.814627	1	rad18	Postreplication repair E3 ubiquitin-protein ligase RAD18
66084	-1.51424	-1.06999e-16	1	1	-1.44436	-2.3288	0.0505401	0.466332	raly	RNA-binding protein Raly
66092	7.25156	-0.215571	0.0971983	0.832982	5.79194	-0.19221	0.0864236	0.560015	rp9	Retinitis pigmentosa 9 protein
66093	1.35122	0.0386824	0.933332	1	1.66136	0.203788	0.486349	0.876404		hypothetical protein BRAFLDRAFT_66093
66100	2.49655	0.416995	0.199216	0.873727	2.55914	0.129532	0.551675	0.914021	ubxn8	UBX domain-containing protein 8
66101	4.10962	0.575098	0.00906116	0.470042	4.6659	0.0934753	0.494638	0.881373	tha11	THAP domain-containing protein 11
66106	-1.45626	-1.05038	0.287959	0.873727	-1.61707	-1.94431e-16	1	1	tri18	E3 ubiquitin-protein ligase Midline-1
66113	5.11026	-0.246225	0.198444	0.873727	5.64747	0.229853	0.045294	0.448878	hcdh	Hydroxyacyl-coenzyme A dehydrogenase, mitochondrial
66117	-0.794465	-0.624498	0.594854	1	-1.39291	1.02495	0.39752	0.806802		hypothetical protein BRAFLDRAFT_66117
66118	-1.13842	-0.407074	0.724008	1	-1.34354	-0.356582	0.769381	1	npff2	Neuropeptide FF receptor 2
66119	-1.51424	-1.06999e-16	1	1	-1.55644	-1.1788	0.250284	0.738997		hypothetical protein BRAFLDRAFT_66119
66125	7.47711	0.331647	0.00929677	0.479055	5.84838	1.15096	8.28611e-24	3.9538e-20	tf7l2	Transcription factor 7-like 2
66127	6.10898	-0.279473	0.0598393	0.770871	5.11013	-0.0521779	0.679754	0.982407	kcma1	Calcium-activated potassium channel subunit alpha-1
66129	0.042752	-0.738669	0.447382	0.93179	-0.459491	-1.61065	0.0322836	0.390595	ak1	Alpha-protein kinase 1
66130	-1.40241	1.43341	0.20892	0.873727	1.54066	0.121025	0.8024	1		hypothetical protein BRAFLDRAFT_66130
66131	-1.45422	-0.998118	0.312057	0.873727	-1.61707	-1.94431e-16	1	1	trim3	Tripartite motif-containing protein 3
66132	0.264478	0.787207	0.43933	0.926176	-1.39917	0.102356	0.930307	1		hypothetical protein BRAFLDRAFT_66132
66139	-1.20021	2.57836	0.056695	0.769954	0.706636	0.207069	0.613523	0.945937	haox1	Hydroxyacid oxidase 1
66146	1.19318	0.302263	0.575661	1	1.13543	-0.746412	0.0269694	0.364049	mrc2	C-type mannose receptor 2
66150	1.87986	-0.0496372	0.895397	1	1.76494	0.0134311	0.960926	1	bcap	Phosphoinositide 3-kinase adapter protein 1
66154	1.9408	-0.209345	0.579635	1	1.99988	-0.151121	0.552155	0.914326		hypothetical protein BRAFLDRAFT_66154
66155	1.59661	-0.599603	0.144566	0.864215	2.76654	0.0496807	0.810369	1	y669	Putative tyrosine-protein phosphatase H16_A0669
66156	-1.454	-1.16158	0.253382	0.873727	-1.61707	-1.94431e-16	1	1	pxdn	Peroxidasin
66157	-1.39384	-1.61994	0.15105	0.864215	-1.61707	-1.94431e-16	1	1	pxdn	Peroxidasin
66159	4.31568	-0.118485	0.581748	1	5.21542	-0.0288399	0.819758	1	tm246	Transmembrane protein 246
66160	4.94075	-0.00289039	0.987086	1	5.60897	0.177405	0.127144	0.631659	tm246	Transmembrane protein 246
66161	-1.51424	-1.06999e-16	1	1	-1.50439	-1.52826	0.165563	0.676372	bm8f	Prokineticin Bm8-f
66162	-1.39653	-1.42231	0.194657	0.873727	-0.4891	-0.874868	0.219664	0.736262		hypothetical protein BRAFLDRAFT_66162
66165	-1.51424	-1.06999e-16	1	1	-1.39845	1.16121	0.346844	0.765197		hypothetical protein BRAFLDRAFT_66165
66172	-1.15218	-1.47168	0.28034	0.873727	-1.09233	0.0882456	0.939063	1		hypothetical protein BRAFLDRAFT_66172
66174	-1.28506	2.23302	0.0824856	0.807619	-0.91319	0.993846	0.311927	0.751421	scd5	Stearoyl-CoA desaturase 5
66175	-1.40168	-0.0638657	0.959847	1	-1.06745	0.772305	0.450179	0.850024	gst1d	Glutathione S-transferase 1, isoform D
66176	0.902568	1.08371	0.0784022	0.802405	2.38406	0.257031	0.268346	0.743408	gst1c	Glutathione S-transferase 1, isoform C
66182	-1.51424	-1.06999e-16	1	1	-1.44072	-2.31073	0.0513755	0.470296	zdhc2	Putative ZDHHC-type palmitoyltransferase 2
66184	0.325998	-1.18972	0.0953701	0.832982	-0.836844	-0.787095	0.338896	0.761908	atoh8	Protein atonal homolog 8
66185	1.69765	-0.14046	0.73481	1	0.86332	0.130136	0.724103	1	ccdc6	Coiled-coil domain-containing protein 6
66187	-1.51424	-1.06999e-16	1	1	-1.55937	-1.08773	0.278069	0.743408	nagt1
66195	-1.40241	1.43341	0.20892	0.873727	-1.61707	-1.94431e-16	1	1		hypothetical protein BRAFLDRAFT_66195
66197	0.799126	-1.01461	0.0648944	0.782854	0.593093	0.452488	0.299542	0.748441	atoh8	Protein atonal homolog 8
66198	2.41129	-0.123236	0.712482	1	1.21511	-0.155618	0.62978	0.956294	ccdc6	Coiled-coil domain-containing protein 6
66201	0.581956	0.74046	0.290774	0.873727	0.0874614	0.49959	0.351913	0.765197	fcgbp	IgGFc-binding protein
66202	2.93652	0.372294	0.19542	0.873727	2.59799	0.428797	0.0476935	0.458819		hypothetical protein BRAFLDRAFT_66202
66203	-0.00234181	1.07412	0.215455	0.873727	-0.314591	0.118099	0.85767	1	fcgbp	IgGFc-binding protein
66204	-0.774393	0.119593	0.921076	1	-0.159226	0.325498	0.593912	0.936786	fcgbp	IgGFc-binding protein
66206	-0.822847	-0.0438823	0.973287	1	-0.624318	-1.07644	0.18828	0.712862	fcgbp	IgGFc-binding protein
66209	-1.45605	0.88503	0.367253	0.876309	-1.61707	-1.94431e-16	1	1	fcgbp	IgGFc-binding protein
66213	5.85216	0.174236	0.255428	0.873727	6.56935	0.186023	0.072831	0.531485	cb081	Uncharacterized protein C2orf81 homolog
66224	-1.51424	-1.06999e-16	1	1	-1.55958	-1.02911	0.298878	0.748441	npff2	Neuropeptide FF receptor 2
66226	-1.51424	-1.06999e-16	1	1	-1.25509	-0.171336	0.880918	1	npff2	Neuropeptide FF receptor 2
66228	2.41218	0.59341	0.201489	0.873727	-0.880792	0.752822	0.484997	0.875269	piap	Putative inhibitor of apoptosis
66229	3.06722	0.808068	0.0699842	0.792109	-0.534479	1.11775	0.176115	0.695631	ripk2	Receptor-interacting serine/threonine-protein kinase 2
66235	-1.51424	-1.06999e-16	1	1	-1.45132	-1.86559	0.105675	0.597017		hypothetical protein BRAFLDRAFT_66235
66236	2.02147	-0.289802	0.411895	0.910577	1.27716	-0.1254	0.686646	0.986096	rs24	40S ribosomal protein S24
66237	2.11013	-0.367026	0.301519	0.873727	0.50869	-0.764051	0.07493	0.537299		hypothetical protein BRAFLDRAFT_66237
66238	2.16897	-0.48884	0.147621	0.864215	1.63692	-0.0249769	0.928266	1	rs24	40S ribosomal protein S24
66241	4.78655	0.263851	0.156075	0.86673	5.01891	0.25217	0.0546918	0.47972		hypothetical protein BRAFLDRAFT_66241
66284	5.28471	0.148662	0.384493	0.888362	5.5002	0.185466	0.116719	0.613369	bbs1	Bardet-Biedl syndrome 1 protein
66287	0.740728	-0.96129	0.163689	0.869789	2.17898	0.561316	0.0351334	0.403407		hypothetical protein BRAFLDRAFT_66287
66297	1.68639	0.223356	0.583678	1	1.16064	0.176381	0.587922	0.933668	cstr1	CMP-sialic acid transporter 1
66298	1.71062	-0.0998165	0.807809	1	2.096	0.223145	0.385246	0.795236		hypothetical protein BRAFLDRAFT_66298
66299	-1.51424	-1.06999e-16	1	1	-1.33254	-1.35747	0.273594	0.743408	ttc28	Tetratricopeptide repeat protein 28
66300	3.92095	-0.306438	0.173715	0.869789	3.78265	-0.172468	0.287653	0.748441	mfgm	Lactadherin
66301	0.560666	0.521804	0.417832	0.913393	0.0969916	0.758199	0.172489	0.689783	cp7a1	Cholesterol 7-alpha-monooxygenase
66304	2.67584	0.235261	0.467256	0.946815	3.77049	-0.0576951	0.732301	1	cn16b
66305	-1.51424	-1.06999e-16	1	1	-0.998035	0.377197	0.698168	0.992209	gpr3	G-protein coupled receptor 3
66308	1.58103	0.0472874	0.915079	1	1.50499	0.427636	0.153236	0.660161	sidt1	SID1 transmembrane family member 1
66323	1.63519	0.290469	0.540887	0.988925	-0.0864683	-1.51966	0.0126242	0.253414	ttc28	Tetratricopeptide repeat protein 28
66325	0.570634	0.230534	0.710496	1	0.128982	-0.662237	0.247913	0.738997	stea3	Metalloreductase STEAP3
66327	2.08583	0.0184673	0.959361	1	2.64774	-0.123631	0.568747	0.92389		hypothetical protein BRAFLDRAFT_66327
66334	-1.51424	-1.06999e-16	1	1	-1.55638	0.986387	0.328784	0.751421		hypothetical protein BRAFLDRAFT_66334
66339	-1.51424	-1.06999e-16	1	1	-1.07759	-1.82297	0.0918838	0.572516	brat	Brain tumor protein
66340	-1.28794	1.8023	0.140421	0.864215	-1.55937	-1.08773	0.278069	0.743408		hypothetical protein BRAFLDRAFT_66340
66342	4.7349	0.419139	0.0309059	0.678963	4.49821	0.29354	0.0373088	0.411509	aim1	Peroxisomal fatty acid beta-oxidation multifunctional protein AIM1
66351	8.28687	-0.158249	0.194845	0.873727	7.82865	-0.181786	0.0518288	0.472139	ktn1	Kinectin
66354	5.07273	-0.0554312	0.753889	1	4.7514	-0.0843618	0.531941	0.904392	tm246	Transmembrane protein 246
66356	2.66975	-0.0308603	0.917758	1	0.572458	-0.161351	0.693005	0.990182	tm246	Transmembrane protein 246
66357	0.157488	0.233955	0.741533	1	0.346625	0.0077526	0.987283	1	chst9	Carbohydrate sulfotransferase 9
66364	-1.14219	0.254189	0.837476	1	-1.55716	1.06293	0.301061	0.748441	ttc28	Tetratricopeptide repeat protein 28
66369	-0.586418	-1.1975	0.271641	0.873727	0.6141	0.295998	0.484822	0.875098	trpc5	Short transient receptor potential channel 5
66384	1.58752	0.588584	0.158638	0.869789	2.13739	0.670446	0.00589331	0.167185	trpl	Transient-receptor-potential-like protein
66387	-1.34522	-2.20325	0.0710703	0.797104	-1.50346	0.103039	0.933583	1		hypothetical protein BRAFLDRAFT_66387
66388	-0.622227	1.51203	0.218237	0.873727	-1.61707	-1.94431e-16	1	1	muc1	Mucin-1
66389	-0.968368	-0.438347	0.709699	1	-1.50313	1.89768	0.112707	0.605622	vwc2l	von Willebrand factor C domain-containing protein 2-like
66390	2.36213	0.102911	0.754648	1	2.01042	-0.0153764	0.953291	1	klh38	Kelch-like protein 38
66392	-1.45646	-1.03666	0.292728	0.873727	-1.50028	1.76966	0.132396	0.638019	vwc2l	von Willebrand factor C domain-containing protein 2-like
66393	-0.649115	0.381999	0.721202	1	-1.29404	-0.131607	0.904522	1	vwc2l	von Willebrand factor C domain-containing protein 2-like
66396	1.71108	0.684388	0.104318	0.834259	1.24946	-0.509868	0.110031	0.604737	ca2d1	Voltage-dependent calcium channel subunit alpha-2/delta-1
66398	-1.14775	-2.83221	0.0312993	0.682164	-1.19924	0.233515	0.854467	1	lox5	Arachidonate 5-lipoxygenase
66399	-0.932359	-0.497239	0.710548	1	-1.11843	-1.37312	0.19576	0.718023	reln	Reelin
66400	-1.454	-1.16158	0.253382	0.873727	-1.61707	-1.94431e-16	1	1		hypothetical protein BRAFLDRAFT_66400
66436	-1.51424	-1.06999e-16	1	1	-1.55865	1.21068	0.252303	0.738997	fbln7	Fibulin-7
66438	1.09586	0.202612	0.710562	1	0.169217	-0.243791	0.624754	0.952833	i17ra	Interleukin-17 receptor A
66439	-1.4541	1.059	0.304267	0.873727	-1.55865	1.21068	0.252303	0.738997	st1b1	Sulfotransferase family cytosolic 1B member 1
66446	1.13325	-1.12012	0.0443524	0.732374	0.716482	0.361028	0.362956	0.773606	bhe40	Class E basic helix-loop-helix protein 40
66449	-0.90746	1.27181	0.341135	0.875887	-0.808859	1.22259	0.290094	0.748441		hypothetical protein BRAFLDRAFT_66449
66452	-0.689442	1.19615	0.304865	0.873727	-1.34287	-0.670788	0.565276	0.921703	sha9a	Protein shisa-9A
66454	-1.34097	-1.6967	0.140549	0.864215	-1.61707	-1.94431e-16	1	1	nrg4	Pro-neuregulin-4, membrane-bound isoform
66455	-1.45605	0.88503	0.367253	0.876309	-1.44817	0.570219	0.638769	0.962027		hypothetical protein BRAFLDRAFT_66455
66456	-0.87909	0.442819	0.739006	1	-1.61707	-1.94431e-16	1	1	f159b
66461	-1.45718	0.976869	0.328904	0.873727	-1.61707	-1.94431e-16	1	1		hypothetical protein BRAFLDRAFT_66461
66468	-1.34011	-0.662939	0.627614	1	-1.39621	-1.03709	0.391534	0.80134	pebph	Phosphatidylethanolamine-binding protein homolog F40A3.3
66473	1.53599	0.220809	0.5987	1	0.899131	-0.842129	0.0208908	0.324442	spn90	NCK-interacting protein with SH3 domain
66476	6.4546	0.11183	0.427322	0.919121	6.701	0.000653325	0.994842	1	ycf45	Uncharacterized protein ycf45
66479	5.58451	-0.099166	0.540759	0.988918	6.29792	-0.160566	0.127625	0.631659	ycf45	Uncharacterized protein ycf45
66480	5.47792	-0.175896	0.282862	0.873727	5.42932	-0.386487	0.00118716	0.0642251	ycf45	Uncharacterized protein ycf45
66482	3.84818	-0.334668	0.148217	0.864215	5.15426	-0.0732924	0.558868	0.917717		hypothetical protein BRAFLDRAFT_66482
66486	4.1587	0.0264069	0.905286	1	3.31026	-0.0610775	0.743173	1	srgp1	SLIT-ROBO Rho GTPase-activating protein 1
66488	1.6819	-0.105434	0.800553	1	1.97324	0.66876	0.00891814	0.210871	tmem5
66489	5.79686	-0.0723312	0.645374	1	5.65414	0.341227	0.00314054	0.116709	tmem5
66490	6.05238	0.0264037	0.861204	1	6.50257	0.00505306	0.960905	1	thum3	THUMP domain-containing protein 3
66495	2.81119	0.120656	0.685117	1	2.45078	-0.411112	0.0632108	0.502865	dock3	Dedicator of cytokinesis protein 3
66498	4.06439	0.0727222	0.738754	1	3.4477	0.0110578	0.949374	1	f107b	Protein FAM107B
66499	2.23195	1.34753	0.000239844	0.0427041	1.29846	0.488158	0.124505	0.629335	frm4a	FERM domain-containing protein 4A
66500	-1.45626	-1.05038	0.287959	0.873727	-1.61707	-1.94431e-16	1	1		hypothetical protein BRAFLDRAFT_66500
66503	7.34638	0.0302976	0.812952	1	7.01135	-0.146784	0.135644	0.64325	set	Protein SET
66509	-0.227029	0.475258	0.665464	1	0.199643	0.539909	0.335559	0.758626	grm8	Metabotropic glutamate receptor 8
66510	-1.51424	-1.06999e-16	1	1	-1.29558	0.655051	0.584783	0.931919		hypothetical protein BRAFLDRAFT_66510
66516	0.800565	-0.224465	0.714249	1	0.210466	0.390367	0.435557	0.838026	chstb	Carbohydrate sulfotransferase 11
66527	2.05188	-0.417093	0.242887	0.873727	2.18481	-0.449518	0.0573063	0.490124	gram4	GRAM domain-containing protein 4
66531	-1.24749	-0.333874	0.817983	1	-1.45039	1.8541	0.120489	0.62114	col11	Collectin-11
66532	-1.45646	-1.03666	0.292728	0.873727	-1.55617	-1.33555	0.204422	0.718023	ptpra	Receptor-type tyrosine-protein phosphatase alpha
66533	-0.0120307	0.707552	0.394059	0.896422	1.62324	-0.516351	0.0738983	0.53367		hypothetical protein BRAFLDRAFT_66533
66534	-1.34905	0.309513	0.830554	1	-1.15135	0.0923647	0.932235	1	ssuh2	Protein SSUH2 homolog
66563	-0.787229	-0.482822	0.692234	1	-0.330154	0.353258	0.599455	0.939054		hypothetical protein BRAFLDRAFT_66563
66564	-1.454	-1.16158	0.253382	0.873727	-1.44898	0.272613	0.839172	1		hypothetical protein BRAFLDRAFT_66564
66565	-1.45718	0.976869	0.328904	0.873727	-1.44477	-0.574403	0.653768	0.969424		hypothetical protein BRAFLDRAFT_66565
66566	5.7933	-0.0292773	0.857341	1	6.52153	0.101229	0.328355	0.751421	gpi8	GPI-anchor transamidase
66567	2.06993	-0.14482	0.720287	1	1.01477	-1.03542	0.00500275	0.151083	mb213	Protein mab-21-like 3
66568	-0.592372	-1.86209	0.0736284	0.801505	-1.55519	-1.26273	0.22578	0.736262		hypothetical protein BRAFLDRAFT_66568
66570	-0.713479	1.1441	0.315355	0.873727	-1.03507	0.524352	0.609866	0.943775	oas3	2'-5'-oligoadenylate synthase 3
66571	-1.24181	-0.49769	0.70821	1	-0.422799	-0.342188	0.623977	0.95279	oas1	2'-5'-oligoadenylate synthase 1
66572	-1.19585	-1.79361	0.173884	0.869789	-1.55926	1.00237	0.320985	0.751421	oasl2	2'-5'-oligoadenylate synthase-like protein 2
66573	-1.39813	-0.200033	0.897975	1	-1.44829	2.19778	0.0709996	0.527369	oasl2	2'-5'-oligoadenylate synthase-like protein 2
66574	-1.06087	-0.762318	0.560753	0.998999	-0.0475765	0.0970215	0.867104	1	oas3	2'-5'-oligoadenylate synthase 3
66575	6.545	0.150251	0.287709	0.873727	5.16631	0.137245	0.277627	0.743408	trub2	Mitochondrial mRNA pseudouridine synthase Trub2
66579	-1.24277	-1.37914	0.302901	0.873727	-1.61707	-1.94431e-16	1	1	lyam3	P-selectin
66580	-1.39653	-1.42231	0.194657	0.873727	-1.61707	-1.94431e-16	1	1		hypothetical protein BRAFLDRAFT_66580
66581	-1.25021	2.15866	0.0979582	0.832982	-0.923627	0.347744	0.702034	0.994156	vldlr	Very low-density lipoprotein receptor
66587	0.346119	-1.09096	0.130675	0.855557	0.234753	-1.0869	0.029637	0.379131	lyam3	P-selectin
66588	-1.51424	-1.06999e-16	1	1	-1.55925	1.14485	0.272257	0.743408		hypothetical protein BRAFLDRAFT_66588
66590	-1.34901	0.412848	0.753241	1	-0.717275	3.03739	0.00206396	0.091358	nphp3	Nephrocystin-3
66591	-1.29693	-0.863848	0.512848	0.97337	-0.960554	-0.0144376	0.972369	1	ttc28	Tetratricopeptide repeat protein 28
66592	-0.794776	-2.00061	0.132991	0.86206	-0.86512	-0.728576	0.430703	0.834338	fcgbp	IgGFc-binding protein
66594	-1.40238	1.45178	0.204651	0.873727	-1.45034	2.09177	0.0890479	0.564511		hypothetical protein BRAFLDRAFT_66594
66597	-1.45436	0.904482	0.361886	0.876309	-1.61707	-1.94431e-16	1	1	plmn	Plasminogen
66599	-1.29049	-1.12091	0.380095	0.88523	-1.39568	0.995676	0.412994	0.819734	nphp3	Nephrocystin-3
66602	-0.829359	-0.448792	0.690995	1	-0.233764	0.00850028	0.988107	1		hypothetical protein BRAFLDRAFT_66602
66605	-0.050846	0.0202632	0.974475	1	0.363056	-0.407185	0.383091	0.792971		hypothetical protein BRAFLDRAFT_66605
66606	3.0289	-0.0622258	0.820404	1	1.94422	-0.3564	0.15984	0.672331	marha	Probable E3 ubiquitin-protein ligase MARCH10
66607	-1.39384	-1.61994	0.15105	0.864215	-1.34682	-1.34778	0.258847	0.743408		hypothetical protein BRAFLDRAFT_66607
66608	-1.45646	-1.03666	0.292728	0.873727	-1.4462	2.15438	0.0777336	0.538957		hypothetical protein BRAFLDRAFT_66608
66613	-1.51424	-1.06999e-16	1	1	-1.44153	-0.813722	0.513784	0.892733		hypothetical protein BRAFLDRAFT_66613
66615	-1.45718	0.976869	0.328904	0.873727	-0.945667	0.281356	0.792968	1	nrf6	Nose resistant to fluoxetine protein 6
66616	-1.39863	0.00437838	0.983546	1	-1.44851	-0.512838	0.67079	0.977565	plcl	Perlucin-like protein
66617	-1.28653	-2.17209	0.0780748	0.802405	-1.61707	-1.94431e-16	1	1	clc3a	C-type lectin domain family 3 member A homolog
66621	1.75047	-0.422079	0.358941	0.876309	0.557841	0.301734	0.488883	0.878494	nrf6	Nose resistant to fluoxetine protein 6
66624	3.58162	0.277318	0.268853	0.873727	3.64972	0.0594936	0.719973	1	pges2	Prostaglandin E synthase 2
66626	-1.1532	1.22305	0.368047	0.876986	-1.61707	-1.94431e-16	1	1	mfgm	Lactadherin
66627	7.3974	-0.172757	0.175221	0.869789	7.10012	-0.106518	0.274044	0.743408	syvc	Valine--tRNA ligase
66631	1.15849	-0.414096	0.414327	0.912015	-0.213184	1.30475	0.0461062	0.45201	abca2	ATP-binding cassette sub-family A member 2
66633	-0.589983	0.812215	0.494086	0.963831	0.404676	0.0248529	0.958645	1	lpxh	UDP-2,3-diacylglucosamine hydrolase
66634	-1.51424	-1.06999e-16	1	1	-1.55925	1.14485	0.272257	0.743408	lrfn5	Leucine-rich repeat and fibronectin type-III domain-containing protein 5
66635	3.47666	0.0685944	0.796754	1	3.3721	0.271827	0.131256	0.637393	dus12	Dual specificity protein phosphatase 12
66643	-1.4541	1.059	0.304267	0.873727	0.0502887	-0.134022	0.806232	1	ddah1	N(G),N(G)-dimethylarginine dimethylaminohydrolase 1
66645	-0.767477	3.71813	0.0137606	0.53742	-0.0869861	0.186113	0.751741	1	ddah1	N(G),N(G)-dimethylarginine dimethylaminohydrolase 1
66648	-1.28327	-0.753527	0.583691	1	-1.61707	-1.94431e-16	1	1	ileuc	Leukocyte elastase inhibitor C
66649	3.26034	0.139455	0.596502	1	2.3216	0.222621	0.355444	0.765853	ileua	Leukocyte elastase inhibitor A
66650	4.06361	-0.19797	0.377752	0.883656	1.53745	-0.230093	0.44306	0.843886		hypothetical protein BRAFLDRAFT_66650
66651	0.210002	1.3718	0.133051	0.86206	-1.55937	-1.08773	0.278069	0.743408	ileu	Leukocyte elastase inhibitor
66652	-1.45605	0.88503	0.367253	0.876309	-1.61707	-1.94431e-16	1	1		hypothetical protein BRAFLDRAFT_66652
66653	-1.28205	-2.13468	0.0803633	0.802405	-1.4997	-0.243769	0.853797	1	gasr	Gastrin/cholecystokinin type B receptor
66654	-1.229	-2.31315	0.0642891	0.781851	-1.61707	-1.94431e-16	1	1	ret4	Retinol-binding protein 4
66656	-1.39945	-0.0552707	0.983666	1	-1.34161	-0.702317	0.532273	0.904392	cp089	UPF0764 protein C16orf89 homolog
66658	-1.51424	-1.06999e-16	1	1	-1.29599	0.439672	0.706632	0.996326	slit3	Slit homolog 3 protein
66659	-1.51424	-1.06999e-16	1	1	-1.55925	1.14485	0.272257	0.743408	cp089	UPF0764 protein C16orf89 homolog
66660	-0.066607	0.876484	0.395156	0.89693	0.0645872	0.450122	0.421221	0.826466	cp089	UPF0764 protein C16orf89
66664	5.06978	-0.0766281	0.66433	1	4.49797	0.015679	0.911676	1	dna2	Plancitoxin-1
66668	1.87123	-0.090252	0.832702	1	0.733687	-0.471586	0.254488	0.741703	yhg7	Putative mannan endo-1,6-alpha-mannosidase C1198.07c
66671	-0.910196	-0.302611	0.786253	1	-0.537762	-0.605964	0.390475	0.800531	col12	Collectin-12
66673	1.54588	0.931721	0.0678761	0.786197	0.243237	0.0777579	0.876205	1	zn208	Zinc finger protein 208
66678	0.294824	1.59787	0.0597898	0.770871	-1.50087	1.71781	0.141735	0.650041	cubn
66679	5.15102	0.0637737	0.718112	1	5.01062	0.0363903	0.777241	1	tect2	Tectonic-2
66680	6.70607	-0.414215	0.00251682	0.231839	6.40263	-0.189284	0.0692087	0.520713	pndc1	Poly(A)-specific ribonuclease PNLDC1
66681	6.22082	-0.0732351	0.618243	1	5.63124	0.0378734	0.742734	1	rpap2	RNA polymerase II subunit B1 CTD phosphatase Rpap2
66685	4.8328	0.0810261	0.669608	1	4.89594	0.0120058	0.927713	1	zn208	Zinc finger protein 208
66686	4.01888	0.0831602	0.705792	1	5.0364	-0.0742138	0.576777	0.92726	zn208	Zinc finger protein 208
66687	3.62571	0.488849	0.0506117	0.760296	3.94114	0.031151	0.84192	1	zfp37	Zinc finger protein 37 homolog
66688	5.68589	-0.114335	0.472771	0.950937	7.15319	-0.0431133	0.65941	0.971663	xfin	Zinc finger protein Xfin
66689	4.12837	-0.0476481	0.833332	1	4.91652	0.168443	0.196788	0.718023	zn160	Zinc finger protein 160
66690	1.43642	-0.0538207	0.911143	1	3.59212	0.198999	0.257371	0.743408	zn160	Zinc finger protein 160
66696	4.5577	0.187229	0.347498	0.876309	5.60425	0.0824636	0.498957	0.88362	htxa	Probable alpha-ketoglutarate-dependent hypophosphite dioxygenase
66698	3.43183	0.0306615	0.901902	1	2.34807	-0.272757	0.237295	0.738997		hypothetical protein BRAFLDRAFT_66698
66701	-1.51424	-1.06999e-16	1	1	-1.29593	-0.106226	0.919225	1	toip1	Torsin-1A-interacting protein 1
66704	0.287999	0.161896	0.822707	1	1.21541	-0.0421881	0.89657	1		hypothetical protein BRAFLDRAFT_66704
66705	2.18264	-0.163015	0.645624	1	2.29237	0.0463638	0.843519	1	casp3	Caspase-3
66706	-0.210589	1.20718	0.229477	0.873727	1.35258	-0.0056238	0.986386	1	csmd3	CUB and sushi domain-containing protein 3
66707	4.66	0.0809868	0.678633	1	5.87512	0.0342855	0.757433	1	toip1	Torsin-1A-interacting protein 1
66708	-1.45646	-1.03666	0.292728	0.873727	-1.61707	-1.94431e-16	1	1		hypothetical protein BRAFLDRAFT_66708
66711	-1.51424	-1.06999e-16	1	1	-1.55617	-1.33555	0.204422	0.718023		hypothetical protein BRAFLDRAFT_66711
66712	-1.45718	0.976869	0.328904	0.873727	-0.908362	-0.273082	0.772272	1		hypothetical protein BRAFLDRAFT_66712
66714	-1.2428	-0.229584	0.864922	1	-1.55958	-1.02911	0.298878	0.748441		hypothetical protein BRAFLDRAFT_66714
66715	2.58404	0.000497945	0.999845	1	3.8685	0.0901458	0.570348	0.925043	znf91	Zinc finger protein 91
66716	3.28092	0.216305	0.401003	0.901386	3.75439	0.335545	0.0410292	0.431984	zg57	Gastrula zinc finger protein XlCGF57.1 (Fragment)
66720	-0.426618	0.210593	0.831383	1	-0.536845	-0.407718	0.57555	0.927173		hypothetical protein BRAFLDRAFT_66720
66728	2.86594	-0.207679	0.470289	0.949333	2.94878	0.0609543	0.755428	1	ncs1	Neuronal calcium sensor 1
66729	-1.45626	-1.05038	0.287959	0.873727	-1.61707	-1.94431e-16	1	1	nphp3	Nephrocystin-3
66734	2.69062	-0.106306	0.732779	1	3.14088	0.015985	0.932146	1	zn879	Zinc finger protein 879
66735	5.89396	-0.163846	0.287615	0.873727	5.34483	-0.0612999	0.611222	0.944666	zn208	Zinc finger protein 208
66736	2.59742	-0.167605	0.643619	1	1.93282	-0.38004	0.155914	0.665913	zn891	Zinc finger protein 891
66737	2.69169	-0.220221	0.48569	0.958266	2.60693	-0.606274	0.0400544	0.427187	zn136	Zinc finger protein 136
66738	3.60307	-0.160376	0.509362	0.972089	3.79159	0.0983527	0.545728	0.91168	zn771	Zinc finger protein 771
66742	3.409	0.231269	0.357162	0.876309	4.21272	-0.141607	0.343085	0.765197	tc1d2	Tctex1 domain-containing protein 2
66750	5.10377	-0.202629	0.254559	0.873727	4.3373	-0.0737486	0.609545	0.943514	zn271	Zinc finger protein 271
66754	5.26563	-0.200135	0.248817	0.873727	4.43793	0.244258	0.0875989	0.564085	zn665	Zinc finger protein 665
66756	3.93197	0.219595	0.407408	0.90688	5.32626	0.156433	0.208072	0.725544	zn195	Zinc finger protein 195
66761	-1.51424	-1.06999e-16	1	1	-1.55865	1.21068	0.252303	0.738997	asb16	Ankyrin repeat and SOCS box protein 16
66766	0.0808753	0.362082	0.684029	1	-1.03399	0.516326	0.602117	0.940462		hypothetical protein BRAFLDRAFT_66766
66769	-1.10211	-0.423932	0.718609	1	-1.24926	0.0497642	0.95862	1		hypothetical protein BRAFLDRAFT_66769
66772	-1.40017	1.30015	0.242528	0.873727	-1.50095	-0.174149	0.893999	1	islr	Immunoglobulin superfamily containing leucine-rich repeat protein
66773	8.11878	-0.099306	0.418549	0.913403	7.66026	-0.00774931	0.935053	1	sc16a	Protein transport protein Sec16A
66775	-1.51424	-1.06999e-16	1	1	-1.49813	-1.72288	0.127005	0.631659	klh13	Kelch-like protein 13
66776	3.0777	-0.208529	0.55243	0.995143	3.77015	0.228942	0.159666	0.672073	yihq
66781	-0.442294	-1.41882	0.203053	0.873727	-0.962682	0.626863	0.513268	0.892733	klh24	Kelch-like protein 24
66789	0.363569	0.903217	0.35686	0.876309	-1.50385	0.0128364	0.991722	1	h4	Histone H4
66793	3.65686	0.470988	0.0601635	0.771047	3.41726	-0.106081	0.545776	0.91168	tor1a	Torsin-1A
66794	3.29668	0.00971047	0.971193	1	3.28337	-0.0417898	0.821158	1	ca052	UPF0690 protein C1orf52 homolog
66795	-1.51424	-1.06999e-16	1	1	-1.34562	0.926919	0.443778	0.844715	trpm7	Transient receptor potential cation channel subfamily M member 7
66796	-1.51424	-1.06999e-16	1	1	-1.34508	0.168609	0.895422	1	ttc28	Tetratricopeptide repeat protein 28
66799	2.09995	0.570254	0.110209	0.842117	2.23768	0.395264	0.0949013	0.574271	znf91	Zinc finger protein 91
66800	1.57449	-0.878309	0.0435261	0.731361	2.49427	-0.209765	0.350043	0.765197	zn845	Zinc finger protein 845
66801	0.634737	-0.626317	0.34894	0.876309	1.55917	-0.0238464	0.936725	1	zg57	Gastrula zinc finger protein XlCGF57.1 (Fragment)
66809	3.81497	0.122014	0.5993	1	3.64218	0.0935541	0.575011	0.927173	zn208	Zinc finger protein 208
66812	-1.29386	-0.394453	0.767144	1	-1.39576	-0.0144983	0.999594	1		hypothetical protein BRAFLDRAFT_66812
66813	-1.51424	-1.06999e-16	1	1	-1.50315	1.78793	0.129755	0.633629	plmn	Plasminogen (Fragment)
66814	-0.146767	-0.454161	0.680405	1	-1.44197	-2.0844	0.0763244	0.537946	plmn	Plasminogen (Fragment)
66816	3.93873	-0.394593	0.0798836	0.802405	4.25888	0.0540767	0.712305	0.999566	lamc1	Laminin subunit gamma-1
66820	-1.51424	-1.06999e-16	1	1	-1.4978	-0.290536	0.806267	1	lamb1	Laminin subunit beta-1
66821	1.9624	-0.272259	0.49421	0.963831	1.682	-0.392262	0.163049	0.676372	ncam1	Neural cell adhesion molecule 1
66822	4.98627	-0.0389857	0.840543	1	3.15417	-0.182408	0.329895	0.752522	lamc1	Laminin subunit gamma-1
66824	-1.51424	-1.06999e-16	1	1	-0.889833	0.900081	0.371222	0.78107		hypothetical protein BRAFLDRAFT_66824
66825	-1.14686	-0.799195	0.542915	0.989342	-1.61707	-1.94431e-16	1	1		hypothetical protein BRAFLDRAFT_66825
66826	-1.34976	1.73857	0.1524	0.864215	-1.02984	1.57768	0.124454	0.629335		hypothetical protein BRAFLDRAFT_66826
66827	-1.28967	-0.857524	0.54905	0.993495	-1.343	0.336187	0.765588	1		hypothetical protein BRAFLDRAFT_66827
66828	-1.24574	-2.20404	0.0777018	0.802405	-1.39968	-0.972835	0.422504	0.827458		hypothetical protein BRAFLDRAFT_66828
66831	-0.793959	2.06773	0.0906981	0.825907	-1.11352	-0.658121	0.508445	0.89004		hypothetical protein BRAFLDRAFT_66831
66854	-0.747314	0.424163	0.691085	1	-0.547021	1.29783	0.0767446	0.538634	emal1	Echinoderm microtubule-associated protein-like 1
66858	-1.34683	0.316502	0.805012	1	-1.50325	0.0634878	0.959792	1	co4a1	Collagen alpha-1(IV) chain
66860	-1.45436	0.904482	0.361886	0.876309	-1.45078	-0.626496	0.607039	0.942652		hypothetical protein BRAFLDRAFT_66860
66862	-1.01831	1.28623	0.338181	0.875887	-1.20604	0.897634	0.412384	0.819697	bcdo2	Beta,beta-carotene 9',10'-oxygenase
66866	2.52694	0.0234658	0.94011	1	3.55915	0.111214	0.510044	0.891063	ccnb	G2/mitotic-specific cyclin-B
66870	1.53588	-0.0446425	0.914632	1	-0.410307	-0.423731	0.515514	0.892989	htai2	Oxidoreductase HTATIP2
66872	3.9841	0.204637	0.356981	0.876309	2.55697	-0.0584916	0.79393	1	m3k12	Mitogen-activated protein kinase kinase kinase 12
66875	-1.51424	-1.06999e-16	1	1	-1.28998	0.153139	0.880976	1	opn4	Melanopsin
66876	-1.45436	0.904482	0.361886	0.876309	-1.61707	-1.94431e-16	1	1		hypothetical protein BRAFLDRAFT_66876
66877	3.03126	0.678446	0.0172386	0.589432	2.31374	0.256497	0.266614	0.743408	dpp4	Dipeptidyl peptidase 4
66878	-1.19416	-1.64164	0.230406	0.873727	-0.206316	1.37331	0.0389199	0.42073	gp112
66886	-1.23484	-0.0509929	0.975686	1	-1.61707	-1.94431e-16	1	1		hypothetical protein BRAFLDRAFT_66886
66888	-1.45265	-1.10275	0.276236	0.873727	-1.55764	-1.23285	0.232466	0.736262		hypothetical protein BRAFLDRAFT_66888
66893	2.57762	0.353173	0.277625	0.873727	2.54859	-0.111001	0.606248	0.94264	ppk21	Serine/threonine-protein kinase ppk21
66896	-1.45288	-1.15468	0.258021	0.873727	-1.34229	-2.75382	0.0226821	0.336746		hypothetical protein BRAFLDRAFT_66896
66898	5.54995	-0.199035	0.224862	0.873727	6.43808	-0.0260707	0.801501	1	cb047
66902	-0.277574	0.434495	0.673198	1	-1.3457	-1.38882	0.247983	0.738997		hypothetical protein BRAFLDRAFT_66902
66903	-1.4541	1.059	0.304267	0.873727	-1.55926	1.00237	0.320985	0.751421		hypothetical protein BRAFLDRAFT_66903
66904	-1.45716	0.990039	0.3239	0.873727	-1.55638	0.986387	0.328784	0.751421		hypothetical protein BRAFLDRAFT_66904
66905	1.93931	0.512929	0.232093	0.873727	2.79288	0.612648	0.00379052	0.128882	sgpl1	Sphingosine-1-phosphate lyase 1
66906	1.8018	0.163086	0.689959	1	2.16308	0.326258	0.173535	0.691995	sgpl	Sphingosine-1-phosphate lyase
66907	1.34241	-0.568741	0.240447	0.873727	-0.690256	0.760032	0.358356	0.767969	impg2	Interphotoreceptor matrix proteoglycan 2
66910	-1.51424	-1.06999e-16	1	1	-1.55865	1.21068	0.252303	0.738997		hypothetical protein BRAFLDRAFT_73235
66915	2.64334	-0.532199	0.127098	0.849051	2.5346	0.0210376	0.924658	1		hypothetical protein BRAFLDRAFT_66915
66923	-1.20297	2.77144	0.0438556	0.731361	-1.4406	0.296831	0.810016	1	opsd1	Rhodopsin, GQ-coupled
66924	3.87288	0.0971272	0.670907	1	4.0643	0.0803441	0.60383	0.941251	tm41a	Transmembrane protein 41A
66925	1.72044	-0.380382	0.339702	0.875887	1.47012	-0.264355	0.375733	0.785177	t41aa	Transmembrane protein 41A-A
66927	2.84354	0.143285	0.615668	1	1.78429	-0.425617	0.114176	0.605875	dip2c	Disco-interacting protein 2 homolog C
66929	0.0876453	-0.116359	0.895024	1	-0.928121	0.571104	0.587967	0.933668	calcr	Calcitonin receptor
66930	4.96204	0.114549	0.537188	0.987284	4.91761	-0.0978505	0.45697	0.855296	zn726	Zinc finger protein 726
66934	-0.742284	-0.360828	0.76342	1	-0.776544	-1.50645	0.0787114	0.540324	islr	Immunoglobulin superfamily containing leucine-rich repeat protein
66936	-1.20146	0.118788	0.955049	1	-1.61707	-1.94431e-16	1	1	brat	Brain tumor protein
66937	1.24785	-0.225756	0.680086	1	1.49847	-0.15508	0.613255	0.945646	cygb1	Cytoglobin-1
66940	3.30457	0.317241	0.231722	0.873727	2.52347	0.0220203	0.92217	1	casd1	N-acetylneuraminate 9-O-acetyltransferase
66941	5.59352	0.344343	0.0327125	0.690647	6.2138	0.298455	0.00574636	0.165151	5nt3	Cytosolic 5'-nucleotidase 3
66944	-0.316671	0.753722	0.469549	0.948641	0.591544	0.250027	0.558069	0.917539	lrc3b	Leucine-rich repeat-containing protein 3B
66945	-0.6305	-1.35865	0.295702	0.873727	-0.0522423	0.296192	0.655459	0.97023	slit	Protein slit
66947	-1.09134	-3.2828	0.0112677	0.512145	-1.19988	1.96556	0.0833434	0.550805	islr2	Immunoglobulin superfamily containing leucine-rich repeat protein 2
66948	-1.45265	-1.10275	0.276236	0.873727	-1.61707	-1.94431e-16	1	1	sorl	Sortilin-related receptor
66949	-1.45626	-1.05038	0.287959	0.873727	-1.55617	-1.33555	0.204422	0.718023		hypothetical protein BRAFLDRAFT_66949
66952	-0.730278	0.987819	0.443363	0.930087	-1.44665	-0.798692	0.514654	0.892733	fbp1	Fibropellin-1
66953	-1.45718	0.976869	0.328904	0.873727	-0.54413	1.56663	0.0668031	0.512553	slit	Protein slit
66954	-1.51424	-1.06999e-16	1	1	-1.45039	1.8541	0.120489	0.62114		hypothetical protein BRAFLDRAFT_66954
66955	-1.00229	-1.09739	0.400663	0.901302	-0.535193	0.152313	0.832123	1	hnmt	Histamine N-methyltransferase
66956	-1.39678	-0.219884	0.875152	1	-1.39204	0.914102	0.452207	0.851858	brat	Brain tumor protein
66957	-1.45605	0.88503	0.367253	0.876309	-1.5012	-0.0458319	0.957333	1		hypothetical protein BRAFLDRAFT_66957
66960	-1.02662	0.958549	0.481773	0.955117	-1.39396	0.864678	0.473212	0.867645		hypothetical protein BRAFLDRAFT_66960
66963	3.57274	0.138064	0.571157	1	3.214	-0.141962	0.435203	0.837682	cn37	2',3'-cyclic-nucleotide 3'-phosphodiesterase
66964	5.12865	-0.0154666	0.93019	1	4.71236	0.0853491	0.529619	0.902643	anm2	Protein arginine N-methyltransferase 2
66967	6.65818	-0.0214268	0.877266	1	7.04219	0.0291781	0.76718	1	elp6	Elongator complex protein 6
66970	-1.51424	-1.06999e-16	1	1	-1.55865	1.21068	0.252303	0.738997		hypothetical protein BRAFLDRAFT_66970
66975	-0.116425	0.0142739	0.988123	1	-0.480429	-0.0136587	0.9871	1	klh13	Kelch-like protein 13
66976	1.21367	-0.270547	0.64901	1	-0.434268	0.309741	0.658696	0.971303	tm56a	Transmembrane protein 56-A
66981	-1.51424	-1.06999e-16	1	1	-1.00536	0.310731	0.768935	1		hypothetical protein BRAFLDRAFT_66981
66982	-1.14858	-2.0386	0.116325	0.849051	-0.320917	0.20542	0.791555	1		hypothetical protein BRAFLDRAFT_66982
66984	5.56186	-0.0267436	0.867295	1	5.6631	-0.0673227	0.556746	0.917261	ubcd2	Ubiquitin-conjugating enzyme E2-24 kDa
66988	5.42878	0.234129	0.158263	0.869789	5.37517	0.217153	0.0758906	0.537543	ubcd2	Ubiquitin-conjugating enzyme E2-24 kDa
66991	4.7622	-0.0416513	0.826196	1	5.62884	0.2079	0.0787498	0.540324	sc5ab	Sodium/myo-inositol cotransporter 2
66992	-1.45422	-0.998118	0.312057	0.873727	-1.39111	-2.59561	0.0309311	0.384752	tll2	Tolloid-like protein 2
66993	-0.564426	-1.13676	0.259258	0.873727	-0.0202913	-0.0187409	0.971956	1	ky	Kyphoscoliosis peptidase
66996	3.37725	0.66871	0.0739632	0.801505	2.22348	0.271715	0.375879	0.785403		hypothetical protein BRAFLDRAFT_66996
66997	-0.60836	0.82538	0.450708	0.933754	-0.609419	-0.55127	0.467465	0.86325	pde1c	Calcium/calmodulin-dependent 3',5'-cyclic nucleotide phosphodiesterase 1C
66998	-1.51424	-1.06999e-16	1	1	-1.50214	-0.195434	0.873932	1	pdfr	PDF receptor
66999	2.01758	-0.395988	0.28864	0.873727	1.32464	0.262577	0.405853	0.813885	paqr3	Progestin and adipoQ receptor family member 3
67000	-1.24304	2.22422	0.0849327	0.81575	-0.622223	-0.417847	0.583608	0.930917	sia8a	Alpha-N-acetylneuraminide alpha-2,8-sialyltransferase
67001	0.209113	-0.0549269	0.947556	1	1.16198	0.279901	0.419966	0.82511	hmcn1	Hemicentin-1
67004	-1.1065	0.362823	0.767397	1	-1.44994	0.49651	0.692421	0.989979		hypothetical protein BRAFLDRAFT_67004
67005	-1.34097	-1.6967	0.140549	0.864215	-1.61707	-1.94431e-16	1	1		hypothetical protein BRAFLDRAFT_67005
67006	4.97974	-0.114512	0.525171	0.980356	4.34967	0.153202	0.290418	0.748441	trio	Triple functional domain protein
67008	3.49916	-0.0244663	0.920474	1	2.74549	-0.684012	0.00103219	0.0586331	trio	Triple functional domain protein
67011	6.12742	-0.230132	0.119597	0.849051	5.38086	0.0751429	0.532114	0.904392	nub1	NEDD8 ultimate buster 1
67012	6.13584	-0.0758673	0.605998	1	5.30168	-0.12132	0.318953	0.751421	nub1	NEDD8 ultimate buster 1
67020	8.30439	-0.0223359	0.854719	1	7.19582	-0.0854304	0.378147	0.787521	top2a	DNA topoisomerase 2-alpha
67024	-0.83201	2.19162	0.0726511	0.798962	-0.347403	0.0551819	0.931283	1	wnt9a	Protein Wnt-9a
67025	6.62332	0.124807	0.362006	0.876309	6.37926	0.242455	0.0209287	0.324442	cnpd1	Protein CNPPD1
67026	1.1527	0.711916	0.331757	0.875887	1.0635	0.539349	0.189518	0.712862		hypothetical protein BRAFLDRAFT_67026
67029	5.69899	0.0582859	0.718009	1	4.24879	-0.0871382	0.560628	0.918708	cpsm	Carbamoyl-phosphate synthase [ammonia], mitochondrial
67031	1.20296	-0.0214669	0.964016	1	0.880299	-0.0724718	0.843521	1	pparg	Peroxisome proliferator-activated receptor gamma
67032	2.86241	0.0941863	0.769278	1	3.1934	-0.026266	0.890338	1	e75	Nuclear hormone receptor E75
67034	0.908567	-0.77089	0.202311	0.873727	-0.989023	0.213724	0.83729	1	pa2b1	Basic phospholipase A2 1
67039	-0.0369079	0.0327829	0.9592	1	2.82268	0.714152	0.00167984	0.0806389	lpp1
[truncated: 21,828 more rows]
[truncated: 1 more columns]
