# Supplementary material for: Molecular asymmetry in the cephalochordate embryo revealed by single-blastomere transcriptome profiling
Source: PLoS Genet. 2020 Dec 31;16(12):e1009294. doi: 10.1371/journal.pgen.1009294 (PMC7806126; doi:10.1371/journal.pgen.1009294)
Supplement: S2 Table — (XLSX) [file pgen.1009294.s010.xlsx]

## Sheet: animal tier
					DESeq2				edgeR
					2-cell		8-cell		2-cell		8-cell
JGI ID	RNA-seq	in situ	symbol	description	log2FoldChange	padj	log2FoldChange	padj	log2FoldChange	padj	log2FoldChange	padj
57405	animal tier	no signal	dus22	Dual specificity protein phosphatase 22	0.126009	0.816203	0.417973	0.000299979	0.144548	0.873727	0.479289	0.000699303
58968	animal tier	animal	rala	Ras-related protein Ral-A	0.132474	0.80321	0.402077	2.80593e-05	0.153133	0.873727	0.449449	0.000926517
60741	animal tier	animal	gus	Protein gustavus	0.36906	0.335873	0.408458	0.0819972	0.484828	0.0921964	0.673385	1.23957e-07
67751	animal tier	no signal	cb076	UPF0538 protein C2orf76 homolog	0.159358	0.814238	0.298869	0.0304138	0.200875	0.873727	0.349792	0.060111
70265	animal tier	animal	dag1	Dystroglycan	-0.133984	0.765605	0.304232	0.0102648	-0.140109	0.873727	0.347869	0.013506
90748	animal tier	no signal	gld2	Poly(A) RNA polymerase GLD2	0.0741084	0.890946	0.38609	0.000148349	0.0862549	0.954711	0.434721	0.000649026
108787	animal tier	animal	frmd6	FERM domain-containing protein 6	0.0432259	0.976566	0.884571	1.23831e-13	0.0601648	1	1.06325	1.68335e-20
119345	animal tier	no signal	tcta	T-cell leukemia translocation-altered gene protein homolog	0.168297	0.677687	0.277263	0.0234903	0.18835	0.849051	0.317677	0.0506505
121900	animal tier	no signal	pmyt1	Membrane-associated tyrosine- and threonine-specific cdc2-inhibitory kinase	0.136121	0.740603	0.314453	0.000964578	0.151209	0.873727	0.351511	0.0114416
122172	animal tier	no signal		hypothetical protein BRAFLDRAFT_122172	0.174912	0.844813	0.389106	0.0070021	0.310664	0.533507	0.464944	0.000132873
126485	animal tier	no signal	siat6	CMP-N-acetylneuraminate-beta-1,4-galactoside alpha-2,3-sialyltransferase	0.152455	0.6963	0.568721	1.5528e-09	0.170114	0.865944	0.637007	2.13807e-09
128972	animal tier	animal	adt1	ADP/ATP translocase 1	0.0840848	0.829616	0.369259	0.00473276	0.0932352	0.911671	0.431659	0.000327503
128977	animal tier	no signal	mtpn	Myotrophin	0.0657688	0.890946	0.427147	1.84405e-06	0.0754919	0.985439	0.474321	0.000101658
176882	animal tier	no signal	akap1	A-kinase anchor protein 1, mitochondrial	0.29032	0.297985	0.289898	0.016777	0.33387	0.456081	0.331715	0.0292804
198184	animal tier	no signal	tx1b3	Tax1-binding protein 3	0.162161	0.771283	0.319862	0.0359134	0.191444	0.873727	0.381644	0.0495494
205320	animal tier	no signal	cfc1	Cryptic protein	0.394339	0.333511	0.607055	1.09583e-08	0.559885	0.134116	0.694498	1.30949e-07
212934	animal tier	animal	ripb	RPA-interacting protein B	0.351183	0.420747	0.61329	8.19172e-10	0.456031	0.170466	0.694547	8.00107e-10
241182	animal tier	no signal	oaz1	Ornithine decarboxylase antizyme 1	0.252336	0.539602	0.370027	0.000498657	0.297984	0.63274	0.418508	0.0042292
243769	animal tier	animal	aktpa	AKT-interacting protein homolog A	0.233918	0.620099	0.56399	8.19172e-10	0.278557	0.690683	0.627714	1.78266e-07
260241	animal tier	animal	ccne	G1/S-specific cyclin-E	0.0806812	0.850754	0.24088	0.013487	0.0903797	0.92352	0.270594	0.095261
279155	animal tier	animal	naa38		0.25548	0.211922	0.369172	0.00096358	0.281357	0.603691	0.420844	0.000926517
198050	GN + animal tier	animal	zfp665	zinc finger protein 665	0.478236	0.0365904	1.32583	2.54957e-30	0.601323	0.000556382	1.59714	8.26476e-54

## Sheet: GP and-or vegetal tier
					DESeq2				edgeR
					2-cell		8-cell		2-cell		8-cell
JGI ID	RNA-seq	in situ	symbol	description	log2FoldChange	padj	log2FoldChange	padj	log2FoldChange	padj	log2FoldChange	padj
58366	GP	no signal	gpn1	GPN-loop GTPase 1	-0.536641	0.00889129	-0.158962	0.409678	-0.663696	0.00105423	-0.163501	0.672522
124137	GP	no signal	43717		-0.436726	0.019658	-0.223081	0.134452	-0.500251	0.0393076	-0.23176	0.293544
127160	GP	germ granule		hypothetical protein BRAFLDRAFT_127160	-0.804473	0.000496892	-0.37717	NA	-1.49295	9.19889e-05	-0.938353	0.0497856
129676	GP	no signal	csn4	COP9 signalosome complex subunit 4	-0.54803	2.0474e-05	-0.251766	0.0674953	-0.600891	0.000327724	-0.261401	0.141346
58704	GP and vegetal tier	no signal	h2b7	Histone H2B 7	-1.14218	1.62219e-10	-0.722485	2.78292e-10	-1.6393	8.17323e-16	-0.813534	1.27056e-08
61845	GP and vegetal tier	no signal	ndk5	Nucleoside diphosphate kinase homolog 5	-0.779575	2.81975e-06	-0.301085	0.0374619	-0.954506	6.06185e-07	-0.321994	0.0888302
69591	GP and vegetal tier	germ granule	y3380	Uncharacterized protein CG13380	-1.00203	1.12655e-13	-0.756283	5.13361e-22	-1.1706	9.59582e-18	-0.791308	5.96577e-14
113894	GP and vegetal tier	germ granule	ubc	Polyubiquitin-C	-0.54012	0.000198601	-0.411926	0.00220996	-0.606292	0.000131785	-0.455127	0.000127307
117694	GP and vegetal tier	germ granule	sycp3	Synaptonemal complex protein 3	-1.2185	4.64644e-17	-0.915993	3.66774e-08	-1.49571	7.39055e-27	-1.41201	6.10636e-37
119023	GP and vegetal tier	no signal	dnal4	Dynein light chain 4, axonemal	-1.07064	3.0802e-11	-0.520541	4.01915e-07	-1.3654	8.17323e-16	-0.559581	2.57641e-05
122454	GP and vegetal tier	no signal	serb	Phosphoserine phosphatase	-0.608628	0.00198316	-0.350988	0.00200752	-0.766699	0.00020363	-0.366037	0.0267325
124739	GP and vegetal tier	germ granule	kif4	Chromosome-associated kinesin KIF4	-0.751716	3.95035e-06	-0.409783	0.000346749	-0.907199	1.355e-05	-0.436719	0.00420785
124781	GP and vegetal tier	germ granule	tbx2	T-box transcription factor TBX2	-0.592129	0.000404322	-0.47638	4.83433e-07	-0.698112	4.47985e-06	-0.50027	1.53974e-05
126143	GP and vegetal tier	no signal	dep1b	DEP domain-containing protein 1B	-0.65874	0.0108192	-0.988296	1.60654e-23	-1.13868	9.59582e-18	-1.09071	1.60002e-29
126695	GP and vegetal tier	germ granule	samh1	Deoxynucleoside triphosphate triphosphohydrolase SAMHD1	-0.654741	0.00840436	-0.415239	0.0144805	-0.996197	0.000314255	-0.491319	0.0121703
128129	GP and vegetal tier	germ granule	thoc3	THO complex subunit 3	-1.17936	7.24223e-21	-0.631131	1.00107e-13	-1.35365	5.65061e-24	-0.662608	3.42488e-10
131234	GP and vegetal tier	germ granule		hypothetical protein BRAFLDRAFT_131234	-1.27357	7.24223e-21	-0.684801	3.75692e-13	-1.51736	8.46097e-32	-0.735394	7.36646e-13
147068	GP and vegetal tier	germ granule	kanl2	KAT8 regulatory NSL complex subunit 2	-0.954048	1.428e-08	-0.517427	2.80593e-05	-1.23085	1.38264e-11	-0.576022	0.00032764
213143	GP and vegetal tier	no signal	rm32	39S ribosomal protein L32, mitochondrial	-0.63217	0.000710393	-0.423592	0.000353441	-0.790973	4.82759e-06	-0.456314	0.00151257
245871	GP and vegetal tier	no signal	rt28	28S ribosomal protein S28, mitochondrial	-0.953876	1.11212e-07	-0.417507	0.0272495	-1.30072	6.68536e-14	-0.518965	0.0206459
247418	GP and vegetal tier	no signal	lsm3	U6 snRNA-associated Sm-like protein LSm3	-0.5461	0.0426919	-0.77018	1.64684e-13	-0.779338	0.00104742	-0.852033	3.88559e-13
247432	GP and vegetal tier	germ granule	foxn1/4b	Forkhead box protein N1/4b	-0.698526	0.00597585	-0.672783	0.000595943	-1.32299	6.75191e-21	-1.49085	0.00275607
261932	GP and vegetal tier	no signal	hebp2	Heme-binding protein 2	-0.42514	0.0467638	-0.390124	0.000124313	-0.497155	0.0298748	-0.40575	0.00151257
267929	GP and vegetal tier	germ granule	pomp	Proteasome maturation protein	-0.674754	3.20672e-07	-0.497675	2.96141e-07	-0.756704	5.19918e-07	-0.526848	3.69162e-06
268075	GP and vegetal tier	no signal	psmd3	26S proteasome non-ATPase regulatory subunit 3	-1.15959	2.63938e-20	-0.308129	0.0828568	-1.33367	9.63079e-17	-0.35098	0.0250858
275420	GP and vegetal tier	germ granule	cp072	UPF0472 protein C16orf72 homolog	-0.657538	1.37567e-05	-0.476586	2.62877e-08	-0.760984	1.10909e-06	-0.493381	4.85377e-05
280755	GP and vegetal tier	no signal	csn8	COP9 signalosome complex subunit 8	-0.682802	0.00840436	-0.788756	2.73021e-14	-1.30761	8.13283e-19	-0.86941	1.48905e-13
79014	vegetal tier	no signal	tripc	E3 ubiquitin-protein ligase TRIP12	-0.187693	0.615782	-0.352849	0.00693863	-0.200918	0.815081	-0.377139	0.00463914
84982	vegetal tier	no signal	epc1	Enhancer of polycomb homolog 1	-0.12761	0.827723	-0.322362	0.0400573	-0.140659	0.873727	-0.353485	0.0136392
114040	vegetal tier	no signal	brpf1	Peregrin	0.0780722	0.91898	-0.445499	0.00178316	0.100738	0.913393	-0.504038	0.000143813
115078	vegetal tier	no signal	prs6b	26S proteasome regulatory subunit 6B	-0.122982	0.837853	-0.475428	0.000667293	-0.135466	0.873727	-0.540081	3.69326e-05
118862	vegetal tier	no signal	cnot3	CCR4-NOT transcription complex subunit 3	-0.0978949	0.846327	-0.328517	0.0536615	-0.102428	0.8924	-0.369908	0.0131076
128687	vegetal tier	no signal		hypothetical protein BRAFLDRAFT_128687	-0.161026	0.756467	-0.35324	0.0141552	-0.177798	0.864215	-0.384769	0.00964048
