# Supplementary material for: Molecular asymmetry in the cephalochordate embryo revealed by single-blastomere transcriptome profiling
Source: PLoS Genet. 2020 Dec 31;16(12):e1009294. doi: 10.1371/journal.pgen.1009294 (PMC7806126; doi:10.1371/journal.pgen.1009294)
Supplement: S1 Data — (XLSX) [file pgen.1009294.s011.xlsx]

## Sheet: 2C
# Distribution of FPKM values of DETs based on DESeq2 and edgeR analyses at the 2-cell stage.
FPKM	DESeq2	edgeR
>1000	2	2
1000-500	6	5
500-100	41	45
100-50	27	28
50-10	38	47
10-5	4	19
5-1	3	10
1-0.5	0	3
0.5-0.1	0	4
<0.1	0	1

## Sheet: 2F
# Distribution of FPKM values of DETs based on DESeq2 and edgeR analyses at the 8-cell stage.
FPKM	DESeq2	edgeR
>1000	6	5
1000-500	18	14
500-100	152	121
100-50	107	97
50-10	185	201
10-5	26	55
5-1	7	47
1-0.5	0	8
0.5-0.1	0	13
<0.1	0	10

## Sheet: 2G
# transcript list enriched in the germ granule-positive blastomere
# DESeq2									# edgeR									# 106 intersections in "DESeq2" and " edgeR":
JGI ID	symbol	description							JGI ID	symbol	description							JGI ID	symbol	description
128129	thoc3	THO complex subunit 3							56933	cp2u1	Cytochrome P450 2U1							58366	gpn1	GPN-loop GTPase 1
131234		hypothetical protein BRAFLDRAFT_131234							57657	t3hpd	Trans-L-3-hydroxyproline dehydratase							58704	h2b7	Histone H2B 7
268075	psmd3	26S proteasome non-ATPase regulatory subunit 3							58366	gpn1	GPN-loop GTPase 1							61845	ndk5	Nucleoside diphosphate kinase homolog 5
117694	sycp3	Synaptonemal complex protein 3							58704	h2b7	Histone H2B 7							62075	fggy	FGGY carbohydrate kinase domain-containing protein
69591	y3380	Uncharacterized protein CG13380							61845	ndk5	Nucleoside diphosphate kinase homolog 5							64101		hypothetical protein BRAFLDRAFT_64101
104488	rpc8	DNA-directed RNA polymerase III subunit RPC8							62075	fggy	FGGY carbohydrate kinase domain-containing protein							69591	y3380	Uncharacterized protein CG13380
119023	dnal4	Dynein light chain 4, axonemal							64101		hypothetical protein BRAFLDRAFT_64101							73765	klh24	Kelch-like protein 24
85485	nano1	Nanos homolog 1							64321	lrc4b	Leucine-rich repeat-containing protein 4B							74172		hypothetical protein BRAFLDRAFT_74172
110219	lpd6b	Ly6/PLAUR domain-containing protein 6B							64700		hypothetical protein BRAFLDRAFT_64700							75729	ninj1	Ninjurin-1
58704	h2b7	Histone H2B 7							68831	sc5a8	Sodium-coupled monocarboxylate transporter 1							78802	ub2d4	Ubiquitin-conjugating enzyme E2 D4
147068	kanl2	KAT8 regulatory NSL complex subunit 2							69591	y3380	Uncharacterized protein CG13380							83647	nse1	Non-structural maintenance of chromosomes element 1 homolog
245871	rt28	28S ribosomal protein S28, mitochondrial							70166	rost	Protein rolling stone							85198	dctn5	Dynactin subunit 5
267929	pomp	Proteasome maturation protein							73765	klh24	Kelch-like protein 24							85485	nano1	Nanos homolog 1
61845	ndk5	Nucleoside diphosphate kinase homolog 5							74172		hypothetical protein BRAFLDRAFT_74172							86473	nud18	8-oxo-dGDP phosphatase NUDT18
124739	kif4	Chromosome-associated kinesin KIF4							74957	mrp4	Multidrug resistance-associated protein 4							86619	mrp4	Multidrug resistance-associated protein 4
91042	mlh1	DNA mismatch repair protein Mlh1							74965	tdrd1	Tudor domain-containing protein 1							86674	rt35	28S ribosomal protein S35, mitochondrial
275420	cp072	UPF0472 protein C16orf72 homolog							75729	ninj1	Ninjurin-1							87509	ap4s	AP-4 complex subunit sigma
226282	rt34	28S ribosomal protein S34, mitochondrial							77377		hypothetical protein BRAFLDRAFT_77377							89899	mcm8	DNA helicase MCM8
129676	csn4	COP9 signalosome complex subunit 4							77678		hypothetical protein BRAFLDRAFT_77678							89964		hypothetical protein BRAFLDRAFT_89964
127159		hypothetical protein BRAFLDRAFT_127159							78802	ub2d4	Ubiquitin-conjugating enzyme E2 D4							91042	mlh1	DNA mismatch repair protein Mlh1
85198	dctn5	Dynactin subunit 5							81642		hypothetical protein BRAFLDRAFT_81642							92069	lpd6b	Ly6/PLAUR domain-containing protein 6B
231149	ck049	UPF0705 protein C11orf49 homolog							83647	nse1	Non-structural maintenance of chromosomes element 1 homolog							93457	nmrl1	NmrA-like family domain-containing protein 1
74172		hypothetical protein BRAFLDRAFT_74172							85198	dctn5	Dynactin subunit 5							104488	rpc8	DNA-directed RNA polymerase III subunit RPC8
127902	md2l2	Mitotic spindle assembly checkpoint protein MAD2B							85485	nano1	Nanos homolog 1							109350	cc28b	Coiled-coil domain-containing protein 28B
130314	ing1	Inhibitor of growth protein 1							86473	nud18	8-oxo-dGDP phosphatase NUDT18							110219	lpd6b	Ly6/PLAUR domain-containing protein 6B
86473	nud18	8-oxo-dGDP phosphatase NUDT18							86619	mrp4	Multidrug resistance-associated protein 4							113678	herc4	Probable E3 ubiquitin-protein ligase HERC4
92069	lpd6b	Ly6/PLAUR domain-containing protein 6B							86674	rt35	28S ribosomal protein S35, mitochondrial							113894	ubc	Polyubiquitin-C
283143	rpab5	DNA-directed RNA polymerases I, II, and III subunit RPABC5							87509	ap4s	AP-4 complex subunit sigma							114609	psb6	Proteasome subunit beta type-6
201261	usb1	U6 snRNA phosphodiesterase							89899	mcm8	DNA helicase MCM8							115265	atg5	Autophagy protein 5
113894	ubc	Polyubiquitin-C							89964		hypothetical protein BRAFLDRAFT_89964							117094		hypothetical protein BRAFLDRAFT_117094
278100	sfrp2	Secreted frizzled-related protein 2							90731	prdm6	Putative histone-lysine N-methyltransferase PRDM6							117694	sycp3	Synaptonemal complex protein 3
217297	med28	Mediator of RNA polymerase II transcription subunit 28							91042	mlh1	DNA mismatch repair protein Mlh1							118019	stk31	Serine/threonine-protein kinase 31
89964		hypothetical protein BRAFLDRAFT_89964							91661	dock7	Dedicator of cytokinesis protein 7							118081		hypothetical protein BRAFLDRAFT_118081
118801	rab6b	Ras-related protein Rab-6.2							92069	lpd6b	Ly6/PLAUR domain-containing protein 6B							118187	glod5	Glyoxalase domain-containing protein 5
113678	herc4	Probable E3 ubiquitin-protein ligase HERC4							93457	nmrl1	NmrA-like family domain-containing protein 1							118488	kdm2b	Lysine-specific demethylase 2B
124781	tbx2	T-box transcription factor TBX2							104488	rpc8	DNA-directed RNA polymerase III subunit RPC8							118708	ssa27	Sjoegren syndrome/scleroderma autoantigen 1
277569	nicn1	Nicolin-1							106173		hypothetical protein BRAFLDRAFT_106173							118801	rab6b	Ras-related protein Rab-6.2
124097	atg10	Ubiquitin-like-conjugating enzyme ATG10							108201	g3st1	Galactosylceramide sulfotransferase							119023	dnal4	Dynein light chain 4, axonemal
121868	pop5	Ribonuclease P/MRP protein subunit POP5							108988	cc28b	Coiled-coil domain-containing protein 28B							119142	apc10	Anaphase-promoting complex subunit 10
127160		hypothetical protein BRAFLDRAFT_127160							109350	cc28b	Coiled-coil domain-containing protein 28B							120483	c1tc	C-1-tetrahydrofolate synthase, cytoplasmic
209238	ddt4l	DNA damage-inducible transcript 4-like protein							110219	lpd6b	Ly6/PLAUR domain-containing protein 6B							120578	dlgp1	Disks large-associated protein 1
126026	cr3l4	Cyclic AMP-responsive element-binding protein 3-like protein 4							113678	herc4	Probable E3 ubiquitin-protein ligase HERC4							120626	cdn1b	Cyclin-dependent kinase inhibitor 1B
130889	sox2	Transcription factor SOX-2							113894	ubc	Polyubiquitin-C							121590	nsapc	Nucleolar and spindle-associated protein 1-C
213143	rm32	39S ribosomal protein L32, mitochondrial							114609	psb6	Proteasome subunit beta type-6							121749	comda	COMM domain-containing protein 10
123647	cg055								115265	atg5	Autophagy protein 5							121868	pop5	Ribonuclease P/MRP protein subunit POP5
78802	ub2d4	Ubiquitin-conjugating enzyme E2 D4							117094		hypothetical protein BRAFLDRAFT_117094							122454	serb	Phosphoserine phosphatase
83647	nse1	Non-structural maintenance of chromosomes element 1 homolog							117694	sycp3	Synaptonemal complex protein 3							122567	ef1a	Elongation factor 1-alpha
125988	sir6	NAD-dependent protein deacetylase sirtuin-6							118019	stk31	Serine/threonine-protein kinase 31							123295	shrm2	Protein Shroom2
125397	k1199								118081		hypothetical protein BRAFLDRAFT_118081							123617	xrcc1	DNA repair protein XRCC1
125393	ap5s1	AP-5 complex subunit sigma-1							118187	glod5	Glyoxalase domain-containing protein 5							123647	cg055
201484	psa4	Proteasome subunit alpha type-4							118428	pthd2								123909	macd2	ADP-ribose glycohydrolase MACROD2
122454	serb	Phosphoserine phosphatase							118488	kdm2b	Lysine-specific demethylase 2B							124097	atg10	Ubiquitin-like-conjugating enzyme ATG10
86674	rt35	28S ribosomal protein S35, mitochondrial							118493	clc4f	C-type lectin domain family 4 member F							124098	rtp3	Receptor-transporting protein 3
120626	cdn1b	Cyclin-dependent kinase inhibitor 1B							118601	cbr1	Carbonyl reductase [NADPH] 1							124137	43717
118187	glod5	Glyoxalase domain-containing protein 5							118708	ssa27	Sjoegren syndrome/scleroderma autoantigen 1							124327	rl17	60S ribosomal protein L17
125204	bambi	BMP and activin membrane-bound inhibitor homolog							118801	rab6b	Ras-related protein Rab-6.2							124436	rm16	39S ribosomal protein L16, mitochondrial
86619	mrp4	Multidrug resistance-associated protein 4							118991	rbm7	RNA-binding protein 7							124739	kif4	Chromosome-associated kinesin KIF4
119142	apc10	Anaphase-promoting complex subunit 10							119023	dnal4	Dynein light chain 4, axonemal							124781	tbx2	T-box transcription factor TBX2
127903		hypothetical protein BRAFLDRAFT_127903							119142	apc10	Anaphase-promoting complex subunit 10							125125	kif4	Chromosome-associated kinesin KIF4
123295	shrm2	Protein Shroom2							119256	vit	Vitellogenin							125204	bambi	BMP and activin membrane-bound inhibitor homolog
247432	foxn1/4b	Forkhead box protein N1/4b							119523		hypothetical protein BRAFLDRAFT_119523							125393	ap5s1	AP-5 complex subunit sigma-1
235445	kbtb2	Kelch repeat and BTB domain-containing protein 2							120483	c1tc	C-1-tetrahydrofolate synthase, cytoplasmic							125397	k1199
120483	c1tc	C-1-tetrahydrofolate synthase, cytoplasmic							120518	vwa7	von Willebrand factor A domain-containing protein 7							125988	sir6	NAD-dependent protein deacetylase sirtuin-6
87509	ap4s	AP-4 complex subunit sigma							120578	dlgp1	Disks large-associated protein 1							126025	ubl7	Ubiquitin-like protein 7
126695	samh1	Deoxynucleoside triphosphate triphosphohydrolase SAMHD1							120626	cdn1b	Cyclin-dependent kinase inhibitor 1B							126026	cr3l4	Cyclic AMP-responsive element-binding protein 3-like protein 4
280755	csn8	COP9 signalosome complex subunit 8							121590	nsapc	Nucleolar and spindle-associated protein 1-C							126143	dep1b	DEP domain-containing protein 1B
128014	cd63	CD63 antigen							121749	comda	COMM domain-containing protein 10							126695	samh1	Deoxynucleoside triphosphate triphosphohydrolase SAMHD1
123617	xrcc1	DNA repair protein XRCC1							121783		hypothetical protein BRAFLDRAFT_121783							127159		hypothetical protein BRAFLDRAFT_127159
125125	kif4	Chromosome-associated kinesin KIF4							121868	pop5	Ribonuclease P/MRP protein subunit POP5							127160		hypothetical protein BRAFLDRAFT_127160
109350	cc28b	Coiled-coil domain-containing protein 28B							122454	serb	Phosphoserine phosphatase							127698	iqcb1	IQ calmodulin-binding motif-containing protein 1
126025	ubl7	Ubiquitin-like protein 7							122567	ef1a	Elongation factor 1-alpha							127902	md2l2	Mitotic spindle assembly checkpoint protein MAD2B
58366	gpn1	GPN-loop GTPase 1							123295	shrm2	Protein Shroom2							127903		hypothetical protein BRAFLDRAFT_127903
123909	macd2	ADP-ribose glycohydrolase MACROD2							123617	xrcc1	DNA repair protein XRCC1							128014	cd63	CD63 antigen
226533	s39aa	Zinc transporter ZIP10							123647	cg055								128129	thoc3	THO complex subunit 3
126143	dep1b	DEP domain-containing protein 1B							123909	macd2	ADP-ribose glycohydrolase MACROD2							129676	csn4	COP9 signalosome complex subunit 4
114609	psb6	Proteasome subunit beta type-6							124097	atg10	Ubiquitin-like-conjugating enzyme ATG10							130314	ing1	Inhibitor of growth protein 1
123635	med11	Mediator of RNA polymerase II transcription subunit 11							124098	rtp3	Receptor-transporting protein 3							130889	sox2	Transcription factor SOX-2
124436	rm16	39S ribosomal protein L16, mitochondrial							124136	arsb	Arylsulfatase B							131234		hypothetical protein BRAFLDRAFT_131234
216798	apop1	Apoptogenic protein 1, mitochondrial							124137	43717								131415	y381	Putative ankyrin repeat protein RF_0381
75729	ninj1	Ninjurin-1							124327	rl17	60S ribosomal protein L17							147068	kanl2	KAT8 regulatory NSL complex subunit 2
118081		hypothetical protein BRAFLDRAFT_118081							124436	rm16	39S ribosomal protein L16, mitochondrial							201261	usb1	U6 snRNA phosphodiesterase
62075	fggy	FGGY carbohydrate kinase domain-containing protein							124739	kif4	Chromosome-associated kinesin KIF4							201484	psa4	Proteasome subunit alpha type-4
93457	nmrl1	NmrA-like family domain-containing protein 1							124781	tbx2	T-box transcription factor TBX2							209238	ddt4l	DNA damage-inducible transcript 4-like protein
287104	ung	Uracil-DNA glycosylase							125125	kif4	Chromosome-associated kinesin KIF4							213143	rm32	39S ribosomal protein L32, mitochondrial
124137	43717								125204	bambi	BMP and activin membrane-bound inhibitor homolog							216798	apop1	Apoptogenic protein 1, mitochondrial
121590	nsapc	Nucleolar and spindle-associated protein 1-C							125393	ap5s1	AP-5 complex subunit sigma-1							217297	med28	Mediator of RNA polymerase II transcription subunit 28
118019	stk31	Serine/threonine-protein kinase 31							125397	k1199								226282	rt34	28S ribosomal protein S34, mitochondrial
216834	kcrm	Creatine kinase M-type							125988	sir6	NAD-dependent protein deacetylase sirtuin-6							226533	s39aa	Zinc transporter ZIP10
279056	tcpb	T-complex protein 1 subunit beta							126025	ubl7	Ubiquitin-like protein 7							231149	ck049	UPF0705 protein C11orf49 homolog
276010	tbc19	TBC1 domain family member 19							126026	cr3l4	Cyclic AMP-responsive element-binding protein 3-like protein 4							235445	kbtb2	Kelch repeat and BTB domain-containing protein 2
120578	dlgp1	Disks large-associated protein 1							126143	dep1b	DEP domain-containing protein 1B							239952	atp5s	ATP synthase subunit s, mitochondrial
118708	ssa27	Sjoegren syndrome/scleroderma autoantigen 1							126695	samh1	Deoxynucleoside triphosphate triphosphohydrolase SAMHD1							245871	rt28	28S ribosomal protein S28, mitochondrial
121749	comda	COMM domain-containing protein 10							127159		hypothetical protein BRAFLDRAFT_127159							247418	lsm3	U6 snRNA-associated Sm-like protein LSm3
122567	ef1a	Elongation factor 1-alpha							127160		hypothetical protein BRAFLDRAFT_127160							247432	foxn1/4b	Forkhead box protein N1/4b
271452	rm15	39S ribosomal protein L15, mitochondrial							127247	nsma	Putative neutral sphingomyelinase							261932	hebp2	Heme-binding protein 2
124098	rtp3	Receptor-transporting protein 3							127698	iqcb1	IQ calmodulin-binding motif-containing protein 1							267929	pomp	Proteasome maturation protein
247418	lsm3	U6 snRNA-associated Sm-like protein LSm3							127902	md2l2	Mitotic spindle assembly checkpoint protein MAD2B							268075	psmd3	26S proteasome non-ATPase regulatory subunit 3
124144	mid51	Mitochondrial dynamics protein MID51							127903		hypothetical protein BRAFLDRAFT_127903							271452	rm15	39S ribosomal protein L15, mitochondrial
113733	enoa	Alpha-enolase							128014	cd63	CD63 antigen							275420	cp072	UPF0472 protein C16orf72 homolog
261932	hebp2	Heme-binding protein 2							128129	thoc3	THO complex subunit 3							277111	wap53
124327	rl17	60S ribosomal protein L17							128309	lrc15	Leucine-rich repeat-containing protein 15							277569	nicn1	Nicolin-1
239952	atp5s	ATP synthase subunit s, mitochondrial							129676	csn4	COP9 signalosome complex subunit 4							278100	sfrp2	Secreted frizzled-related protein 2
125219	kbtb2	Kelch repeat and BTB domain-containing protein 2							130314	ing1	Inhibitor of growth protein 1							280755	csn8	COP9 signalosome complex subunit 8
118488	kdm2b	Lysine-specific demethylase 2B							130889	sox2	Transcription factor SOX-2							281075	lsm4	U6 snRNA-associated Sm-like protein LSm4
277111	wap53								131234		hypothetical protein BRAFLDRAFT_131234							283143	rpab5	DNA-directed RNA polymerases I, II, and III subunit RPABC5
127698	iqcb1	IQ calmodulin-binding motif-containing protein 1							131415	y381	Putative ankyrin repeat protein RF_0381							287104	ung	Uracil-DNA glycosylase
64101		hypothetical protein BRAFLDRAFT_64101							137393	asb10	Ankyrin repeat and SOCS box protein 10
115265	atg5	Autophagy protein 5							147068	kanl2	KAT8 regulatory NSL complex subunit 2
117094		hypothetical protein BRAFLDRAFT_117094							172247	nh2l1	NHP2-like protein 1
118403	lsm7	U6 snRNA-associated Sm-like protein LSm7							176686	nhl1	RING finger protein nhl-1
281075	lsm4	U6 snRNA-associated Sm-like protein LSm4							200475	mgst1	Microsomal glutathione S-transferase 1
131415	y381	Putative ankyrin repeat protein RF_0381							201261	usb1	U6 snRNA phosphodiesterase
73765	klh24	Kelch-like protein 24							201484	psa4	Proteasome subunit alpha type-4
68564	zn333	Zinc finger protein 333							202680	chur	Protein Churchill
89899	mcm8	DNA helicase MCM8							209238	ddt4l	DNA damage-inducible transcript 4-like protein
									213143	rm32	39S ribosomal protein L32, mitochondrial
									216204	gsta4	Glutathione S-transferase alpha-4
									216798	apop1	Apoptogenic protein 1, mitochondrial
									217297	med28	Mediator of RNA polymerase II transcription subunit 28
									226282	rt34	28S ribosomal protein S34, mitochondrial
									226533	s39aa	Zinc transporter ZIP10
									231149	ck049	UPF0705 protein C11orf49 homolog
									232530	dhi1l	Hydroxysteroid 11-beta-dehydrogenase 1-like protein
									235445	kbtb2	Kelch repeat and BTB domain-containing protein 2
									239952	atp5s	ATP synthase subunit s, mitochondrial
									245871	rt28	28S ribosomal protein S28, mitochondrial
									247418	lsm3	U6 snRNA-associated Sm-like protein LSm3
									247432	foxn1/4b	Forkhead box protein N1/4b
									261932	hebp2	Heme-binding protein 2
									267120	hes1	Transcription factor HES-1
									267929	pomp	Proteasome maturation protein
									268075	psmd3	26S proteasome non-ATPase regulatory subunit 3
									271452	rm15	39S ribosomal protein L15, mitochondrial
									275420	cp072	UPF0472 protein C16orf72 homolog
									277111	wap53
									277569	nicn1	Nicolin-1
									278100	sfrp2	Secreted frizzled-related protein 2
									278113	est2e	Pyrethroid hydrolase Ces2e
									278958	mip18
									280755	csn8	COP9 signalosome complex subunit 8
									281075	lsm4	U6 snRNA-associated Sm-like protein LSm4
									283143	rpab5	DNA-directed RNA polymerases I, II, and III subunit RPABC5
									286239	rm43	39S ribosomal protein L43, mitochondrial
									287104	ung	Uracil-DNA glycosylase

## Sheet: 2H
# transcript list enriched in the germ granule-negative blastomere
# DESeq2									# edgeR									# 5 intersections in "DESeq2" and " edgeR":
JGI ID	symbol	description							JGI ID	symbol	description							JGI ID	symbol	description
198050	zfp665	zinc finger protein 665							60741	gus	Protein gustavus							82748	zn208	Zinc finger protein 208
214534	al4a1	Delta-1-pyrroline-5-carboxylate dehydrogenase, mitochondrial							64349	zg57	Gastrula zinc finger protein XlCGF57.1 (Fragment)							125685	p4r3a	Serine/threonine-protein phosphatase 4 regulatory subunit 3A
125685	p4r3a	Serine/threonine-protein phosphatase 4 regulatory subunit 3A							66499	frm4a	FERM domain-containing protein 4A							198050	zfp665	zinc finger protein 665
265393	s14l2	SEC14-like protein 2							71461	cirbp	Cold-inducible RNA-binding protein							199243	znt2	Zinc transporter 2
199243	znt2	Zinc transporter 2							82716	yr571	Uncharacterized protein R571							265393	s14l2	SEC14-like protein 2
82748	zn208	Zinc finger protein 208							82748	zn208	Zinc finger protein 208
									88006	sem5a	Semaphorin-5A
									123619	abh6a	Monoacylglycerol lipase abhd6-A
									124939	glcne	Bifunctional UDP-N-acetylglucosamine 2-epimerase/N-acetylmannosamine kinase
									125685	p4r3a	Serine/threonine-protein phosphatase 4 regulatory subunit 3A
									128293		hypothetical protein BRAFLDRAFT_128293
									198050	zfp665	zinc finger protein 665
									199243	znt2	Zinc transporter 2
									208408	hif1a	Hypoxia-inducible factor 1-alpha
									210543	pura2	Adenylosuccinate synthetase isozyme 2
									228050	klh21	Kelch-like protein 21
									265393	s14l2	SEC14-like protein 2
									271947	dyl1	Dynein light chain 1, cytoplasmic
									279031	rab28	Ras-related protein Rab-28
									287206	syic	Isoleucine--tRNA ligase, cytoplasmic

## Sheet: 2I
# transcript list enriched in the animal tier
# DESeq2									# edgeR									# 222 intersections in "DESeq2" and " edgeR":
JGI ID	symbol	description							JGI ID	symbol	description							JGI ID	symbol	description
198050	zfp665	zinc finger protein 665							56698	actm	Actin, muscle							57072	gch1	GTP cyclohydrolase 1
66125	tf7l2	Transcription factor 7-like 2							57072	gch1	GTP cyclohydrolase 1							57204	htai2	Oxidoreductase HTATIP2
108787	frmd6	FERM domain-containing protein 6							57173	dx39b	Spliceosome RNA helicase Ddx39b							57405	dus22	Dual specificity protein phosphatase 22
212934	ripb	RPA-interacting protein B							57204	htai2	Oxidoreductase HTATIP2							57510	cant1	Soluble calcium-activated nucleotidase 1
243769	aktpa	AKT-interacting protein homolog A							57405	dus22	Dual specificity protein phosphatase 22							58190	s19a3	Thiamine transporter 2
132165	frmd6	FERM domain-containing protein 6 (Fragment)							57510	cant1	Soluble calcium-activated nucleotidase 1							58489	pch2	Pachytene checkpoint protein 2 homolog
126485	siat6	CMP-N-acetylneuraminate-beta-1,4-galactoside alpha-2,3-sialyltransferase							58190	s19a3	Thiamine transporter 2							58968	rala	Ras-related protein Ral-A
95602	pax3	Paired box protein Pax-3							58489	pch2	Pachytene checkpoint protein 2 homolog							59314	cc50a	Cell cycle control protein 50A
205320	cfc1	Cryptic protein							58757	dus10	Dual specificity protein phosphatase 10							59323	gpc6	Glypican-6
59323	gpc6	Glypican-6							58968	rala	Ras-related protein Ral-A							59448	mmta2	Multiple myeloma tumor-associated protein 2 homolog
230000	srsf7	Serine/arginine-rich splicing factor 7							59276	orml1	ORM1-like protein 1							59538	spre	Sepiapterin reductase
127441	ct024								59314	cc50a	Cell cycle control protein 50A							59930	rad17	Cell cycle checkpoint protein RAD17
118669	gde1	Glycerophosphodiester phosphodiesterase 1							59323	gpc6	Glypican-6							60741	gus	Protein gustavus
125687		hypothetical protein BRAFLDRAFT_125687							59448	mmta2	Multiple myeloma tumor-associated protein 2 homolog							61280	surf4	Surfeit locus protein 4
131557	pxl1	Paxillin homolog 1							59538	spre	Sepiapterin reductase							61507	kad3	GTP:AMP phosphotransferase AK3, mitochondrial
128977	mtpn	Myotrophin							59803	s35a2	UDP-galactose translocator							63743	t184c	Transmembrane protein 184C
83818		hypothetical protein BRAFLDRAFT_83818							59930	rad17	Cell cycle checkpoint protein RAD17							63880	dur3	Urea-proton symporter DUR3
121756	fxl20	F-box/LRR-repeat protein 20							60164	facr1	Fatty acyl-CoA reductase 1							64320	nol11	Nucleolar protein 11
124266	b4gt7	Beta-1,4-galactosyltransferase 7							60330	ephx4	Epoxide hydrolase 4							65694	yipf4	Protein YIPF4
119025	retst	All-trans-retinol 13,14-reductase							60348	ggt1	Glutathione hydrolase 1 proenzyme							65831	tm180
234358	pabp1	Polyadenylate-binding protein 1							60495	zg57	Gastrula zinc finger protein XlCGF57.1 (Fragment)							66125	tf7l2	Transcription factor 7-like 2
126022	mex3b	RNA-binding protein MEX3B							60741	gus	Protein gustavus							67751	cb076	UPF0538 protein C2orf76 homolog
58968	rala	Ras-related protein Ral-A							61280	surf4	Surfeit locus protein 4							68085	pick1	PRKCA-binding protein
90748	gld2	Poly(A) RNA polymerase GLD2							61507	kad3	GTP:AMP phosphotransferase AK3, mitochondrial							68520	sumo1	Small ubiquitin-related modifier 1
194453	pkhg1	Pleckstrin homology domain-containing family G member 1							61958	usf2	Upstream stimulatory factor 2							69231	s14l5	SEC14-like protein 5
83552	cacp	Carnitine O-acetyltransferase							63703	cd033	UPF0462 protein C4orf33 homolog							69378	zfp26	Zinc finger protein 26
57405	dus22	Dual specificity protein phosphatase 22							63743	t184c	Transmembrane protein 184C							69715	ccna1	Cyclin-A1
120146	itm2c	Integral membrane protein 2C							63827	glra1	Glycine receptor subunit alphaZ1							70265	dag1	Dystroglycan
127972	tm241	Transmembrane protein 241							63880	dur3	Urea-proton symporter DUR3							70370		hypothetical protein BRAFLDRAFT_70370
281938	mest	Mesoderm-specific transcript homolog protein							63910	pgm2	Phosphoglucomutase-2							70379		hypothetical protein BRAFLDRAFT_70379
141671	srsf1	Serine/arginine-rich splicing factor 1							64320	nol11	Nucleolar protein 11							70406	yipf1	Protein YIPF1
115231	tmm98	Transmembrane protein 98							65483	cab39	Calcium-binding protein 39							70520	klhl6	Kelch-like protein 6
241182	oaz1	Ornithine decarboxylase antizyme 1							65694	yipf4	Protein YIPF4							72535	samc	S-adenosylmethionine mitochondrial carrier protein
121883	b3glt	Beta-1,3-glucosyltransferase							65831	tm180								72553		hypothetical protein BRAFLDRAFT_72553
281522	mknk1	MAP kinase-interacting serine/threonine-protein kinase 1							66125	tf7l2	Transcription factor 7-like 2							72740	kalm	Anosmin-1
279155	naa38								66590	nphp3	Nephrocystin-3							73563	acsf3	Acyl-CoA synthetase family member 3, mitochondrial
121900	pmyt1	Membrane-associated tyrosine- and threonine-specific cdc2-inhibitory kinase							67039	lpp1								75840	pabp1	Polyadenylate-binding protein 1
241527	mgat2	Alpha-1,6-mannosyl-glycoprotein 2-beta-N-acetylglucosaminyltransferase							67087	p5cr1	Pyrroline-5-carboxylate reductase 1, mitochondrial							76076	ssrd	Translocon-associated protein subunit delta
200281	h2b1b	Histone H2B type 1-B							67392	cofi								76421	asm	Sphingomyelin phosphodiesterase
128185	ssrb								67440	svep1	Sushi, von Willebrand factor type A, EGF and pentraxin domain-containing protein 1							79214		hypothetical protein BRAFLDRAFT_79214
268308	dyr	Dihydrofolate reductase							67468	c209e	CD209 antigen-like protein E							79227	hyls1	Hydrolethalus syndrome protein 1 homolog
125764	swet1	Sugar transporter SWEET1							67751	cb076	UPF0538 protein C2orf76 homolog							80438	seltb	Thioredoxin reductase-like selenoprotein T1b
275883	qpct	Glutaminyl-peptide cyclotransferase							68085	pick1	PRKCA-binding protein							83499	wun	Putative phosphatidate phosphatase
125685	p4r3a	Serine/threonine-protein phosphatase 4 regulatory subunit 3A							68520	sumo1	Small ubiquitin-related modifier 1							83552	cacp	Carnitine O-acetyltransferase
69715	ccna1	Cyclin-A1							68918	tm246	Transmembrane protein 246							83728	cp39a	24-hydroxycholesterol 7-alpha-hydroxylase
274895	aig1	Androgen-induced gene 1 protein							69231	s14l5	SEC14-like protein 5							83775	abh6b	Monoacylglycerol lipase abhd6-B
216392	ppa6	Lysophosphatidic acid phosphatase type 6							69378	zfp26	Zinc finger protein 26							83818		hypothetical protein BRAFLDRAFT_83818
123924	znt6b	Zinc transporter 6-B							69484	cept1	Choline/ethanolaminephosphotransferase 1							84005	ncln	Nicalin
271926	nodal	Nodal homolog							69715	ccna1	Cyclin-A1							84775	ypc2
113531	xylk	Glycosaminoglycan xylosylkinase							70265	dag1	Dystroglycan							85926	acsa	Acetyl-coenzyme A synthetase, cytoplasmic
128972	adt1	ADP/ATP translocase 1							70283	sahh3	Putative adenosylhomocysteinase 3							87744	t229b	Transmembrane protein 229b
131048	hdhd3	Haloacid dehalogenase-like hydrolase domain-containing protein 3							70370		hypothetical protein BRAFLDRAFT_70370							87843	pdk1a	Serine/threonine-protein kinase pdik1l-A
79227	hyls1	Hydrolethalus syndrome protein 1 homolog							70379		hypothetical protein BRAFLDRAFT_70379							87942	mob2	MOB kinase activator 2
84005	ncln	Nicalin							70406	yipf1	Protein YIPF1							90748	gld2	Poly(A) RNA polymerase GLD2
201921	parl	Presenilins-associated rhomboid-like protein, mitochondrial							70520	klhl6	Kelch-like protein 6							93596	nas39	Zinc metalloproteinase nas-39
124866	spcs2	Probable signal peptidase complex subunit 2							72535	samc	S-adenosylmethionine mitochondrial carrier protein							95602	pax3	Paired box protein Pax-3
124957	eif3i	Eukaryotic translation initiation factor 3 subunit I							72553		hypothetical protein BRAFLDRAFT_72553							95841	acy2	Aspartoacylase
122172		hypothetical protein BRAFLDRAFT_122172							72740	kalm	Anosmin-1							96268	pgfs
274883	s5a1	3-oxo-5-alpha-steroid 4-dehydrogenase 1							73331	nphp3	Nephrocystin-3							100087	snx12	Sorting nexin-12
275206	nt5m	5'(3')-deoxyribonucleotidase, mitochondrial							73563	acsf3	Acyl-CoA synthetase family member 3, mitochondrial							101561	mftc	Mitochondrial folate transporter/carrier
63880	dur3	Urea-proton symporter DUR3							75378	ybet	Sel1-repeat-containing protein YbeT							104997	sumo1	Small ubiquitin-related modifier 1
105865	fbln5	Fibulin-5							75840	pabp1	Polyadenylate-binding protein 1							105865	fbln5	Fibulin-5
284308	catl	Cathepsin L							76076	ssrd	Translocon-associated protein subunit delta							108787	frmd6	FERM domain-containing protein 6
83728	cp39a	24-hydroxycholesterol 7-alpha-hydroxylase							76421	asm	Sphingomyelin phosphodiesterase							113531	xylk	Glycosaminoglycan xylosylkinase
70370		hypothetical protein BRAFLDRAFT_70370							77926	flot2	Flotillin-2a							114042	acnt1	Acyl-coenzyme A amino acid N-acyltransferase 1
70265	dag1	Dystroglycan							78425	tm128	Transmembrane protein 128							114107	galt2	Polypeptide N-acetylgalactosaminyltransferase 2
152479	srsf3	Serine/arginine-rich splicing factor 3							79214		hypothetical protein BRAFLDRAFT_79214							115231	tmm98	Transmembrane protein 98
72553		hypothetical protein BRAFLDRAFT_72553							79227	hyls1	Hydrolethalus syndrome protein 1 homolog							115392	nica	Nicastrin
117129	aspg	N(4)-(Beta-N-acetylglucosaminyl)-L-asparaginase (Fragment)							80438	seltb	Thioredoxin reductase-like selenoprotein T1b							115435	adpgk	ADP-dependent glucokinase
260241	ccne	G1/S-specific cyclin-E							80991		hypothetical protein BRAFLDRAFT_80991							115449	erd22	ER lumen protein-retaining receptor 2
119857	pcsk7	Proprotein convertase subtilisin/kexin type 7							82739	b4gn1	Beta-1,4 N-acetylgalactosaminyltransferase 1							116025	cp2u1	Cytochrome P450 2U1
59930	rad17	Cell cycle checkpoint protein RAD17							82927	gtr8	Solute carrier family 2, facilitated glucose transporter member 8							116259	chm1b	Charged multivesicular body protein 1b
124696		hypothetical protein BRAFLDRAFT_124696							83499	wun	Putative phosphatidate phosphatase							117129	aspg	N(4)-(Beta-N-acetylglucosaminyl)-L-asparaginase (Fragment)
240864	snx17	Sorting nexin-17							83552	cacp	Carnitine O-acetyltransferase							117221	spcs3	Signal peptidase complex subunit 3
61507	kad3	GTP:AMP phosphotransferase AK3, mitochondrial							83728	cp39a	24-hydroxycholesterol 7-alpha-hydroxylase							118260	cand1	Cullin-associated NEDD8-dissociated protein 1
176882	akap1	A-kinase anchor protein 1, mitochondrial							83775	abh6b	Monoacylglycerol lipase abhd6-B							118286	mppa	Mitochondrial-processing peptidase subunit alpha
114042	acnt1	Acyl-coenzyme A amino acid N-acyltransferase 1							83818		hypothetical protein BRAFLDRAFT_83818							118511	s39a3	Zinc transporter ZIP3
87744	t229b	Transmembrane protein 229b							84005	ncln	Nicalin							118530	arrd3	Arrestin domain-containing protein 3
219228	cdc45	Cell division control protein 45 homolog							84775	ypc2								118669	gde1	Glycerophosphodiester phosphodiesterase 1
208219	ttll4	Tubulin polyglutamylase TTLL4							85123	grid2	Glutamate receptor ionotropic, delta-2							118756		hypothetical protein BRAFLDRAFT_118756
203123	prrt1	Proline-rich transmembrane protein 1							85450		hypothetical protein BRAFLDRAFT_85450							118960	cq062
79214		hypothetical protein BRAFLDRAFT_79214							85926	acsa	Acetyl-coenzyme A synthetase, cytoplasmic							119014	wipi3	WD repeat domain phosphoinositide-interacting protein 3
124230	eno4	Enolase 4							86427	sar1b	GTP-binding protein SAR1b							119025	retst	All-trans-retinol 13,14-reductase
278774	glrx3	Glutaredoxin-3							86671	phb1	Prohibitin-1							119345	tcta	T-cell leukemia translocation-altered gene protein homolog
148820	b3gt1	Beta-1,3-galactosyltransferase 1							87744	t229b	Transmembrane protein 229b							119857	pcsk7	Proprotein convertase subtilisin/kexin type 7
120788	bzw1	Basic leucine zipper and W2 domain-containing protein 1							87843	pdk1a	Serine/threonine-protein kinase pdik1l-A							120146	itm2c	Integral membrane protein 2C
118960	cq062								87942	mob2	MOB kinase activator 2							120194	yhjx	Uncharacterized MFS-type transporter YhjX
95841	acy2	Aspartoacylase							88155	ypc2								120240	ca198	Uncharacterized protein C1orf198 homolog
59448	mmta2	Multiple myeloma tumor-associated protein 2 homolog							88981	dpyl2	Dihydropyrimidinase-related protein 2							120249	cysk	Cysteine synthase 1
57510	cant1	Soluble calcium-activated nucleotidase 1							89407	merl	Merlin							120481	rmd2	Regulator of microtubule dynamics protein 2
217512									90450	yrdc	YrdC domain-containing protein, mitochondrial							120531	syt15	Synaptotagmin-15
125123	kctd5	BTB/POZ domain-containing protein KCTD5							90640	s17a5	Sialin							120761	acbp4	Acyl-CoA-binding domain-containing protein 4
122912	mprd	Cation-dependent mannose-6-phosphate receptor							90748	gld2	Poly(A) RNA polymerase GLD2							121756	fxl20	F-box/LRR-repeat protein 20
120531	syt15	Synaptotagmin-15							90777	mare3	Microtubule-associated protein RP/EB family member 3							121867	ubp32	Ubiquitin carboxyl-terminal hydrolase 32
119345	tcta	T-cell leukemia translocation-altered gene protein homolog							92867	sia4b	CMP-N-acetylneuraminate-beta-galactosamide-alpha-2,3-sialyltransferase 2							121883	b3glt	Beta-1,3-glucosyltransferase
118260	cand1	Cullin-associated NEDD8-dissociated protein 1							93596	nas39	Zinc metalloproteinase nas-39							121900	pmyt1	Membrane-associated tyrosine- and threonine-specific cdc2-inhibitory kinase
261348	c56d2	Cytochrome b561 domain-containing protein 2							94253	mgat1	Alpha-1,3-mannosyl-glycoprotein 2-beta-N-acetylglucosaminyltransferase							122172		hypothetical protein BRAFLDRAFT_122172
57204	htai2	Oxidoreductase HTATIP2							94577	notc2	Neurogenic locus notch homolog protein 2							122501	shcbb	SHC SH2 domain-binding protein 1 homolog B
123522	udb13	UDP-glucuronosyltransferase 2B13							95602	pax3	Paired box protein Pax-3							122688	pex14	Peroxisomal membrane protein PEX14
59538	spre	Sepiapterin reductase							95841	acy2	Aspartoacylase							122912	mprd	Cation-dependent mannose-6-phosphate receptor
122688	pex14	Peroxisomal membrane protein PEX14							96268	pgfs								123331	sft2b	Vesicle transport protein SFT2B
234387	btg3	Protein BTG3							96403		hypothetical protein BRAFLDRAFT_96403							123482	b3gl2	UDP-GalNAc:beta-1,3-N-acetylgalactosaminyltransferase 2
278662	anky2	Ankyrin repeat and MYND domain-containing protein 2							98873		hypothetical protein BRAFLDRAFT_98873							123522	udb13	UDP-glucuronosyltransferase 2B13
68085	pick1	PRKCA-binding protein							100087	snx12	Sorting nexin-12							123924	znt6b	Zinc transporter 6-B
179555	pg12a	Group XIIA secretory phospholipase A2							100695	ppr32	Protein phosphatase 1 regulatory subunit 32							124168	sgmr1	Sigma non-opioid intracellular receptor 1
85926	acsa	Acetyl-coenzyme A synthetase, cytoplasmic							101561	mftc	Mitochondrial folate transporter/carrier							124230	eno4	Enolase 4
114107	galt2	Polypeptide N-acetylgalactosaminyltransferase 2							102461	fxl18	F-box/LRR-repeat protein 18							124244	mfs7a
116259	chm1b	Charged multivesicular body protein 1b							104997	sumo1	Small ubiquitin-related modifier 1							124266	b4gt7	Beta-1,4-galactosyltransferase 7
115449	erd22	ER lumen protein-retaining receptor 2							105411	ldlr	Low-density lipoprotein receptor (Fragment)							124276	gog7b	Golgin subfamily A member 7B
63743	t184c	Transmembrane protein 184C							105600	s39ac	Zinc transporter ZIP12							124328	chss1	Chondroitin sulfate synthase 1
76076	ssrd	Translocon-associated protein subunit delta							105865	fbln5	Fibulin-5							124598	skp1	S-phase kinase-associated protein 1
80438	seltb	Thioredoxin reductase-like selenoprotein T1b							107299	nb5r5	NADH-cytochrome b5 reductase-like							124686	aatc	Aspartate aminotransferase, cytoplasmic
219600	sia7b	Alpha-N-acetylgalactosaminide alpha-2,6-sialyltransferase 2							108787	frmd6	FERM domain-containing protein 6							124696		hypothetical protein BRAFLDRAFT_124696
67751	cb076	UPF0538 protein C2orf76 homolog							108788		hypothetical protein BRAFLDRAFT_108788							124708	cd63	CD63 antigen
277055	mfsd1	Major facilitator superfamily domain-containing protein 1							113531	xylk	Glycosaminoglycan xylosylkinase							124866	spcs2	Probable signal peptidase complex subunit 2
120249	cysk	Cysteine synthase 1							113725	ttc38	Tetratricopeptide repeat protein 38							124957	eif3i	Eukaryotic translation initiation factor 3 subunit I
126377	ppwd1	Peptidylprolyl isomerase domain and WD repeat-containing protein 1							114042	acnt1	Acyl-coenzyme A amino acid N-acyltransferase 1							124972	sap3	Ganglioside GM2 activator
280392	adx	Adrenodoxin, mitochondrial							114107	galt2	Polypeptide N-acetylgalactosaminyltransferase 2							125123	kctd5	BTB/POZ domain-containing protein KCTD5
93596	nas39	Zinc metalloproteinase nas-39							115231	tmm98	Transmembrane protein 98							125408	djc10	DnaJ homolog subfamily C member 10
198184	tx1b3	Tax1-binding protein 3							115392	nica	Nicastrin							125474	pkha2	Pleckstrin homology domain-containing family A member 2
68520	sumo1	Small ubiquitin-related modifier 1							115435	adpgk	ADP-dependent glucokinase							125543	armc1	Armadillo repeat-containing protein 1
124168	sgmr1	Sigma non-opioid intracellular receptor 1							115449	erd22	ER lumen protein-retaining receptor 2							125685	p4r3a	Serine/threonine-protein phosphatase 4 regulatory subunit 3A
200264	mp2k6	Dual specificity mitogen-activated protein kinase kinase 6							116025	cp2u1	Cytochrome P450 2U1							125687		hypothetical protein BRAFLDRAFT_125687
125407	dox2	Alpha-dioxygenase 2							116259	chm1b	Charged multivesicular body protein 1b							125764	swet1	Sugar transporter SWEET1
287844	daw1	Dynein assembly factor with WDR repeat domains 1							116976	kprs4	Ribose-phosphate pyrophosphokinase 4							125849	pxdn	Peroxidasin homolog
124244	mfs7a								117129	aspg	N(4)-(Beta-N-acetylglucosaminyl)-L-asparaginase (Fragment)							125975	tmm60	Transmembrane protein 60
268096	ruxe	Small nuclear ribonucleoprotein E							117148	t184c	Transmembrane protein 184C							126022	mex3b	RNA-binding protein MEX3B
247063	mogs	Mannosyl-oligosaccharide glucosidase							117220	fry	Protein furry homolog							126377	ppwd1	Peptidylprolyl isomerase domain and WD repeat-containing protein 1
116025	cp2u1	Cytochrome P450 2U1							117221	spcs3	Signal peptidase complex subunit 3							126485	siat6	CMP-N-acetylneuraminate-beta-1,4-galactoside alpha-2,3-sialyltransferase
87843	pdk1a	Serine/threonine-protein kinase pdik1l-A							118260	cand1	Cullin-associated NEDD8-dissociated protein 1							126922	kith	Thymidine kinase, cytosolic
127845	at2a1	Sarcoplasmic/endoplasmic reticulum calcium ATPase 1							118286	mppa	Mitochondrial-processing peptidase subunit alpha							126929	ubc9	SUMO-conjugating enzyme UBC9
123482	b3gl2	UDP-GalNAc:beta-1,3-N-acetylgalactosaminyltransferase 2							118511	s39a3	Zinc transporter ZIP3							127441	ct024
260150	osgi2	Oxidative stress-induced growth inhibitor 2							118530	arrd3	Arrestin domain-containing protein 3							127845	at2a1	Sarcoplasmic/endoplasmic reticulum calcium ATPase 1
231915	ttc17	Tetratricopeptide repeat protein 17							118669	gde1	Glycerophosphodiester phosphodiesterase 1							127972	tm241	Transmembrane protein 241
215087	vamp7	Vesicle-associated membrane protein 7							118756		hypothetical protein BRAFLDRAFT_118756							128185	ssrb
277118	mspd1	Motile sperm domain-containing protein 1							118960	cq062								128825	f154b
124708	cd63	CD63 antigen							119014	wipi3	WD repeat domain phosphoinositide-interacting protein 3							128934		hypothetical protein BRAFLDRAFT_128934
124328	chss1	Chondroitin sulfate synthase 1							119025	retst	All-trans-retinol 13,14-reductase							128972	adt1	ADP/ATP translocase 1
65694	yipf4	Protein YIPF4							119345	tcta	T-cell leukemia translocation-altered gene protein homolog							128977	mtpn	Myotrophin
285628	csn6	COP9 signalosome complex subunit 6							119739	bivm	Basic immunoglobulin-like variable motif-containing protein							129209	pkhg1	Pleckstrin homology domain-containing family G member 1
83775	abh6b	Monoacylglycerol lipase abhd6-B							119857	pcsk7	Proprotein convertase subtilisin/kexin type 7							129444	gpr84	G-protein coupled receptor 84
124598	skp1	S-phase kinase-associated protein 1							120079	apx								130184	kbp	KIF1-binding protein
261267	cyb5	Cytochrome b5							120146	itm2c	Integral membrane protein 2C							130938	kcmb2	Calcium-activated potassium channel subunit beta-2
260671	md2l1	Mitotic spindle assembly checkpoint protein MAD2A							120194	yhjx	Uncharacterized MFS-type transporter YhjX							131048	hdhd3	Haloacid dehalogenase-like hydrolase domain-containing protein 3
231666	fcl	GDP-L-fucose synthase							120240	ca198	Uncharacterized protein C1orf198 homolog							131557	pxl1	Paxillin homolog 1
68109	nh2l1	NHP2-like protein 1							120249	cysk	Cysteine synthase 1							132165	frmd6	FERM domain-containing protein 6 (Fragment)
125474	pkha2	Pleckstrin homology domain-containing family A member 2							120281	fyco1	FYVE and coiled-coil domain-containing protein 1							141138	rn185	E3 ubiquitin-protein ligase RNF185
277179	s39ae	Zinc transporter ZIP14							120481	rmd2	Regulator of microtubule dynamics protein 2							141671	srsf1	Serine/arginine-rich splicing factor 1
280636	cp3ab	Cytochrome P450 3A11							120531	syt15	Synaptotagmin-15							148820	b3gt1	Beta-1,3-galactosyltransferase 1
239539	diac	Di-N-acetylchitobiase							120761	acbp4	Acyl-CoA-binding domain-containing protein 4							152479	srsf3	Serine/arginine-rich splicing factor 3
118756		hypothetical protein BRAFLDRAFT_118756							121756	fxl20	F-box/LRR-repeat protein 20							176882	akap1	A-kinase anchor protein 1, mitochondrial
118530	arrd3	Arrestin domain-containing protein 3							121867	ubp32	Ubiquitin carboxyl-terminal hydrolase 32							179555	pg12a	Group XIIA secretory phospholipase A2
61280	surf4	Surfeit locus protein 4							121873	mmp16	Matrix metalloproteinase-16							194453	pkhg1	Pleckstrin homology domain-containing family G member 1
57072	gch1	GTP cyclohydrolase 1							121883	b3glt	Beta-1,3-glucosyltransferase							198050	zfp665	zinc finger protein 665
58489	pch2	Pachytene checkpoint protein 2 homolog							121900	pmyt1	Membrane-associated tyrosine- and threonine-specific cdc2-inhibitory kinase							198184	tx1b3	Tax1-binding protein 3
123331	sft2b	Vesicle transport protein SFT2B							122172		hypothetical protein BRAFLDRAFT_122172							200264	mp2k6	Dual specificity mitogen-activated protein kinase kinase 6
76524	pyrg1	CTP synthase 1							122237	at1b1	Sodium/potassium-transporting ATPase subunit beta							200281	h2b1b	Histone H2B type 1-B
64320	nol11	Nucleolar protein 11							122465	aldr	Aldose reductase							201921	parl	Presenilins-associated rhomboid-like protein, mitochondrial
220540	naaa	N-acylethanolamine-hydrolyzing acid amidase							122501	shcbb	SHC SH2 domain-binding protein 1 homolog B							202221	syj2b	Synaptojanin-2-binding protein
59314	cc50a	Cell cycle control protein 50A							122688	pex14	Peroxisomal membrane protein PEX14							203123	prrt1	Proline-rich transmembrane protein 1
125975	tmm60	Transmembrane protein 60							122747	rnoy	Ribonuclease Oy							203577	arhg3	Rho guanine nucleotide exchange factor 3
250332	sap	Prosaposin							122912	mprd	Cation-dependent mannose-6-phosphate receptor							204575	scocb	Short coiled-coil protein B
120761	acbp4	Acyl-CoA-binding domain-containing protein 4							123260		hypothetical protein BRAFLDRAFT_123260							205320	cfc1	Cryptic protein
279229	zn208	Zinc finger protein 208							123275	aph1a	Gamma-secretase subunit APH-1A							206753	seh1	Nucleoporin SEH1
202221	syj2b	Synaptojanin-2-binding protein							123331	sft2b	Vesicle transport protein SFT2B							208190	dhr11	Dehydrogenase/reductase SDR family member 11
130938	kcmb2	Calcium-activated potassium channel subunit beta-2							123482	b3gl2	UDP-GalNAc:beta-1,3-N-acetylgalactosaminyltransferase 2							208219	ttll4	Tubulin polyglutamylase TTLL4
83499	wun	Putative phosphatidate phosphatase							123522	udb13	UDP-glucuronosyltransferase 2B13							210496	s39a9	Zinc transporter ZIP9
129209	pkhg1	Pleckstrin homology domain-containing family G member 1							123619	abh6a	Monoacylglycerol lipase abhd6-A							212934	ripb	RPA-interacting protein B
261167	arhgh	Rho guanine nucleotide exchange factor 17							123885	cgat1	Chondroitin sulfate N-acetylgalactosaminyltransferase 1							213439	klh24	Kelch-like protein 24
87942	mob2	MOB kinase activator 2							123924	znt6b	Zinc transporter 6-B							215087	vamp7	Vesicle-associated membrane protein 7
124276	gog7b	Golgin subfamily A member 7B							123996	ypc2								216392	ppa6	Lysophosphatidic acid phosphatase type 6
237397	asf1b	Histone chaperone asf1b							124168	sgmr1	Sigma non-opioid intracellular receptor 1							217512		0
73563	acsf3	Acyl-CoA synthetase family member 3, mitochondrial							124230	eno4	Enolase 4							218680	p3f4b	POU domain, class 3, transcription factor 4-B
213439	klh24	Kelch-like protein 24							124244	mfs7a								219228	cdc45	Cell division control protein 45 homolog
125543	armc1	Armadillo repeat-containing protein 1							124266	b4gt7	Beta-1,4-galactosyltransferase 7							219600	sia7b	Alpha-N-acetylgalactosaminide alpha-2,6-sialyltransferase 2
121867	ubp32	Ubiquitin carboxyl-terminal hydrolase 32							124276	gog7b	Golgin subfamily A member 7B							220540	naaa	N-acylethanolamine-hydrolyzing acid amidase
131972		hypothetical protein BRAFLDRAFT_131972							124328	chss1	Chondroitin sulfate synthase 1							226629	lamc1	Laminin subunit gamma-1
279446	hypk	Huntingtin-interacting protein K							124598	skp1	S-phase kinase-associated protein 1							230000	srsf7	Serine/arginine-rich splicing factor 7
58190	s19a3	Thiamine transporter 2							124686	aatc	Aspartate aminotransferase, cytoplasmic							231666	fcl	GDP-L-fucose synthase
130184	kbp	KIF1-binding protein							124696		hypothetical protein BRAFLDRAFT_124696							231915	ttc17	Tetratricopeptide repeat protein 17
124584	dck	Deoxycytidine kinase							124708	cd63	CD63 antigen							234358	pabp1	Polyadenylate-binding protein 1
69231	s14l5	SEC14-like protein 5							124866	spcs2	Probable signal peptidase complex subunit 2							234387	btg3	Protein BTG3
118286	mppa	Mitochondrial-processing peptidase subunit alpha							124957	eif3i	Eukaryotic translation initiation factor 3 subunit I							237397	asf1b	Histone chaperone asf1b
118511	s39a3	Zinc transporter ZIP3							124972	sap3	Ganglioside GM2 activator							238322	clp1l	Cleft lip and palate transmembrane protein 1-like protein
125408	djc10	DnaJ homolog subfamily C member 10							125123	kctd5	BTB/POZ domain-containing protein KCTD5							239539	diac	Di-N-acetylchitobiase
275989	psug	Pseudouridine-5'-phosphate glycosidase							125408	djc10	DnaJ homolog subfamily C member 10							240864	snx17	Sorting nexin-17
282199	tf2h2	General transcription factor IIH subunit 2							125474	pkha2	Pleckstrin homology domain-containing family A member 2							241140	dhrs4	Dehydrogenase/reductase SDR family member 4 (Fragment)
72740	kalm	Anosmin-1							125543	armc1	Armadillo repeat-containing protein 1							241182	oaz1	Ornithine decarboxylase antizyme 1
70520	klhl6	Kelch-like protein 6							125685	p4r3a	Serine/threonine-protein phosphatase 4 regulatory subunit 3A							241527	mgat2	Alpha-1,6-mannosyl-glycoprotein 2-beta-N-acetylglucosaminyltransferase
75840	pabp1	Polyadenylate-binding protein 1							125687		hypothetical protein BRAFLDRAFT_125687							243769	aktpa	AKT-interacting protein homolog A
126929	ubc9	SUMO-conjugating enzyme UBC9							125708	ros1	Proto-oncogene tyrosine-protein kinase ROS							247063	mogs	Mannosyl-oligosaccharide glucosidase
210496	s39a9	Zinc transporter ZIP9							125764	swet1	Sugar transporter SWEET1							260130	mfs11	UNC93-like protein MFSD11
115435	adpgk	ADP-dependent glucokinase							125849	pxdn	Peroxidasin homolog							260150	osgi2	Oxidative stress-induced growth inhibitor 2
120240	ca198	Uncharacterized protein C1orf198 homolog							125975	tmm60	Transmembrane protein 60							260241	ccne	G1/S-specific cyclin-E
219323	a2mg	Alpha-2-macroglobulin							126022	mex3b	RNA-binding protein MEX3B							261167	arhgh	Rho guanine nucleotide exchange factor 17
124326	mp2k1	Dual specificity mitogen-activated protein kinase kinase 1 (Fragment)							126152	ykt6	Synaptobrevin homolog YKT6							261267	cyb5	Cytochrome b5
209836	tm127	Transmembrane protein 127							126377	ppwd1	Peptidylprolyl isomerase domain and WD repeat-containing protein 1							261348	c56d2	Cytochrome b561 domain-containing protein 2
65831	tm180								126485	siat6	CMP-N-acetylneuraminate-beta-1,4-galactoside alpha-2,3-sialyltransferase							268096	ruxe	Small nuclear ribonucleoprotein E
104997	sumo1	Small ubiquitin-related modifier 1							126922	kith	Thymidine kinase, cytosolic							268308	dyr	Dihydrofolate reductase
141138	rn185	E3 ubiquitin-protein ligase RNF185							126929	ubc9	SUMO-conjugating enzyme UBC9							270549	manf	Mesencephalic astrocyte-derived neurotrophic factor
204575	scocb	Short coiled-coil protein B							127104		hypothetical protein BRAFLDRAFT_127104							271926	nodal	Nodal homolog
131390	at135	Probable cation-transporting ATPase 13A5							127441	ct024								274883	s5a1	3-oxo-5-alpha-steroid 4-dehydrogenase 1
208190	dhr11	Dehydrogenase/reductase SDR family member 11							127845	at2a1	Sarcoplasmic/endoplasmic reticulum calcium ATPase 1							274895	aig1	Androgen-induced gene 1 protein
126702	banp	Protein BANP							127972	tm241	Transmembrane protein 241							275206	nt5m	5'(3')-deoxyribonucleotidase, mitochondrial
120194	yhjx	Uncharacterized MFS-type transporter YhjX							128102	tor1b	Torsin-1B							275883	qpct	Glutaminyl-peptide cyclotransferase
121170	sia7b	Alpha-N-acetylgalactosaminide alpha-2,6-sialyltransferase 2							128185	ssrb								276577	sgcb	Beta-sarcoglycan
115980	clpt1	Cleft lip and palate transmembrane protein 1 homolog							128825	f154b								277055	mfsd1	Major facilitator superfamily domain-containing protein 1
270549	manf	Mesencephalic astrocyte-derived neurotrophic factor							128934		hypothetical protein BRAFLDRAFT_128934							277118	mspd1	Motile sperm domain-containing protein 1
63924	ubp12	Ubiquitin carboxyl-terminal hydrolase 12							128972	adt1	ADP/ATP translocase 1							277179	s39ae	Zinc transporter ZIP14
84775	ypc2								128977	mtpn	Myotrophin							278662	anky2	Ankyrin repeat and MYND domain-containing protein 2
124972	sap3	Ganglioside GM2 activator							129209	pkhg1	Pleckstrin homology domain-containing family G member 1							278774	glrx3	Glutaredoxin-3
124686	aatc	Aspartate aminotransferase, cytoplasmic							129444	gpr84	G-protein coupled receptor 84							279155	naa38
122706	erp44	Endoplasmic reticulum resident protein 44							129636		hypothetical protein BRAFLDRAFT_129636							279229	zn208	Zinc finger protein 208
72535	samc	S-adenosylmethionine mitochondrial carrier protein							130184	kbp	KIF1-binding protein							280392	adx	Adrenodoxin, mitochondrial
270745	met23	Methyltransferase-like protein 23							130938	kcmb2	Calcium-activated potassium channel subunit beta-2							280636	cp3ab	Cytochrome P450 3A11
70406	yipf1	Protein YIPF1							131048	hdhd3	Haloacid dehalogenase-like hydrolase domain-containing protein 3							281522	mknk1	MAP kinase-interacting serine/threonine-protein kinase 1
262109	fut8	Alpha-(1,6)-fucosyltransferase							131557	pxl1	Paxillin homolog 1							281917	bmt2
260130	mfs11	UNC93-like protein MFSD11							132165	frmd6	FERM domain-containing protein 6 (Fragment)							281938	mest	Mesoderm-specific transcript homolog protein
206753	seh1	Nucleoporin SEH1							135372	doxa1	Dual oxidase maturation factor 1							282199	tf2h2	General transcription factor IIH subunit 2
87680	mtu1	Mitochondrial tRNA-specific 2-thiouridylase 1							141138	rn185	E3 ubiquitin-protein ligase RNF185							284308	catl	Cathepsin L
281917	bmt2								141671	srsf1	Serine/arginine-rich splicing factor 1							285628	csn6	COP9 signalosome complex subunit 6
226629	lamc1	Laminin subunit gamma-1							148820	b3gt1	Beta-1,3-galactosyltransferase 1							287844	daw1	Dynein assembly factor with WDR repeat domains 1
88025	pigq	Phosphatidylinositol N-acetylglucosaminyltransferase subunit Q							149126	rab34	Ras-related protein Rab-34
117036	zn706	Zinc finger protein 706							152479	srsf3	Serine/arginine-rich splicing factor 3
96268	pgfs								176882	akap1	A-kinase anchor protein 1, mitochondrial
125986	dptor	DEP domain-containing mTOR-interacting protein							179555	pg12a	Group XIIA secretory phospholipase A2
115392	nica	Nicastrin							183960	papog	Poly(A) polymerase gamma
208404	vang1	Vang-like protein 1							194453	pkhg1	Pleckstrin homology domain-containing family G member 1
262959	ap2s1	AP-2 complex subunit sigma							198050	zfp665	zinc finger protein 665
264353	pyrd	Dihydroorotate dehydrogenase (quinone), mitochondrial							198184	tx1b3	Tax1-binding protein 3
60741	gus	Protein gustavus							199751	tmc7	Transmembrane channel-like protein 7
126922	kith	Thymidine kinase, cytosolic							200264	mp2k6	Dual specificity mitogen-activated protein kinase kinase 6
211918	litaf	Lipopolysaccharide-induced tumor necrosis factor-alpha factor homolog							200281	h2b1b	Histone H2B type 1-B
281090	tm222	Transmembrane protein 222							200350	plbl1	Phospholipase B-like 1
126917	mppe1	Metallophosphoesterase 1							201287	mtfp1	Mitochondrial fission process protein 1
276577	sgcb	Beta-sarcoglycan							201657	tnf10	Tumor necrosis factor ligand superfamily member 10
130962	pmgt1	Protein O-linked-mannose beta-1,2-N-acetylglucosaminyltransferase 1							201921	parl	Presenilins-associated rhomboid-like protein, mitochondrial
263424	klh24	Kelch-like protein 24							202221	syj2b	Synaptojanin-2-binding protein
230607	pigb	GPI mannosyltransferase 3							203123	prrt1	Proline-rich transmembrane protein 1
202693	u2af4	Splicing factor U2AF 26 kDa subunit							203204	cep41	Centrosomal protein of 41 kDa
125849	pxdn	Peroxidasin homolog							203577	arhg3	Rho guanine nucleotide exchange factor 3
119286	lerl1	Leptin receptor overlapping transcript-like 1							204575	scocb	Short coiled-coil protein B
128934		hypothetical protein BRAFLDRAFT_128934							205320	cfc1	Cryptic protein
238322	clp1l	Cleft lip and palate transmembrane protein 1-like protein							206753	seh1	Nucleoporin SEH1
119264	tean2	Transcription elongation factor A N-terminal and central domain-containing protein 2							208190	dhr11	Dehydrogenase/reductase SDR family member 11
278942	pdp1	[Pyruvate dehydrogenase [acetyl-transferring]]-phosphatase 1, mitochondrial							208219	ttll4	Tubulin polyglutamylase TTLL4
241140	dhrs4	Dehydrogenase/reductase SDR family member 4 (Fragment)							208408	hif1a	Hypoxia-inducible factor 1-alpha
129444	gpr84	G-protein coupled receptor 84							210496	s39a9	Zinc transporter ZIP9
70379		hypothetical protein BRAFLDRAFT_70379							212546	p5cr1	Pyrroline-5-carboxylate reductase 1, mitochondrial
220927	pdia4	Protein disulfide-isomerase A4							212934	ripb	RPA-interacting protein B
203577	arhg3	Rho guanine nucleotide exchange factor 3							213439	klh24	Kelch-like protein 24
101561	mftc	Mitochondrial folate transporter/carrier							213467	tx261	Protein TEX261
128825	f154b								213876	hyep	Epoxide hydrolase 1
217332	siae	Sialate O-acetylesterase							215087	vamp7	Vesicle-associated membrane protein 7
118255	rbm18	Probable RNA-binding protein 18							215923	asm	Sphingomyelin phosphodiesterase
123860	esc1	Protein esc1							216392	ppa6	Lysophosphatidic acid phosphatase type 6
89409	rfa1	Replication protein A 70 kDa DNA-binding subunit							217512
117512	lfng	Beta-1,3-N-acetylglucosaminyltransferase lunatic fringe							218264	pp4c	Serine/threonine-protein phosphatase 4 catalytic subunit
100087	snx12	Sorting nexin-12							218680	p3f4b	POU domain, class 3, transcription factor 4-B
120481	rmd2	Regulator of microtubule dynamics protein 2							219228	cdc45	Cell division control protein 45 homolog
218680	p3f4b	POU domain, class 3, transcription factor 4-B							219600	sia7b	Alpha-N-acetylgalactosaminide alpha-2,6-sialyltransferase 2
117221	spcs3	Signal peptidase complex subunit 3							220540	naaa	N-acylethanolamine-hydrolyzing acid amidase
119014	wipi3	WD repeat domain phosphoinositide-interacting protein 3							221786	aldr	Aldose reductase
122501	shcbb	SHC SH2 domain-binding protein 1 homolog B							222452	ticn2	Testican-2
69378	zfp26	Zinc finger protein 26							224232	nfyb	Nuclear transcription factor Y subunit beta
76421	asm	Sphingomyelin phosphodiesterase							225597	wdr31	WD repeat-containing protein 31
									226629	lamc1	Laminin subunit gamma-1
									230000	srsf7	Serine/arginine-rich splicing factor 7
									231666	fcl	GDP-L-fucose synthase
									231915	ttc17	Tetratricopeptide repeat protein 17
									234358	pabp1	Polyadenylate-binding protein 1
									234387	btg3	Protein BTG3
									237397	asf1b	Histone chaperone asf1b
									238322	clp1l	Cleft lip and palate transmembrane protein 1-like protein
									239539	diac	Di-N-acetylchitobiase
									240864	snx17	Sorting nexin-17
									241140	dhrs4	Dehydrogenase/reductase SDR family member 4 (Fragment)
									241182	oaz1	Ornithine decarboxylase antizyme 1
									241527	mgat2	Alpha-1,6-mannosyl-glycoprotein 2-beta-N-acetylglucosaminyltransferase
									243769	aktpa	AKT-interacting protein homolog A
									247063	mogs	Mannosyl-oligosaccharide glucosidase
									254991	mcu	Calcium uniporter protein, mitochondrial
									260130	mfs11	UNC93-like protein MFSD11
									260150	osgi2	Oxidative stress-induced growth inhibitor 2
									260241	ccne	G1/S-specific cyclin-E
									261167	arhgh	Rho guanine nucleotide exchange factor 17
									261267	cyb5	Cytochrome b5
									261348	c56d2	Cytochrome b561 domain-containing protein 2
									265104	tsn7	Tetraspanin-7
									267000	m2om	Mitochondrial 2-oxoglutarate/malate carrier protein
									268096	ruxe	Small nuclear ribonucleoprotein E
									268308	dyr	Dihydrofolate reductase
									270549	manf	Mesencephalic astrocyte-derived neurotrophic factor
									271926	nodal	Nodal homolog
									274883	s5a1	3-oxo-5-alpha-steroid 4-dehydrogenase 1
									274895	aig1	Androgen-induced gene 1 protein
									274964	tri54	Tripartite motif-containing protein 54
									275206	nt5m	5'(3')-deoxyribonucleotidase, mitochondrial
									275793	tmx1	Thioredoxin-related transmembrane protein 1
									275883	qpct	Glutaminyl-peptide cyclotransferase
									276577	sgcb	Beta-sarcoglycan
									277055	mfsd1	Major facilitator superfamily domain-containing protein 1
									277118	mspd1	Motile sperm domain-containing protein 1
									277179	s39ae	Zinc transporter ZIP14
									278662	anky2	Ankyrin repeat and MYND domain-containing protein 2
									278774	glrx3	Glutaredoxin-3
									279155	naa38
									279229	zn208	Zinc finger protein 208
									280392	adx	Adrenodoxin, mitochondrial
									280636	cp3ab	Cytochrome P450 3A11
									281522	mknk1	MAP kinase-interacting serine/threonine-protein kinase 1
									281532	snx30	Sorting nexin-30
									281917	bmt2
									281938	mest	Mesoderm-specific transcript homolog protein
									282199	tf2h2	General transcription factor IIH subunit 2
									282701	ccd53
									283414	1433e	14-3-3 protein epsilon
									284104	tm9s4	Transmembrane 9 superfamily member 4
									284308	catl	Cathepsin L
									285628	csn6	COP9 signalosome complex subunit 6
									286684	ece1	Endothelin-converting enzyme 1
									287019	plbl2	Putative phospholipase B-like 2
									287844	daw1	Dynein assembly factor with WDR repeat domains 1

## Sheet: 2J
# transcript list enriched in the vegetal tier
# DESeq2									# edgeR									# 169 intersections in "DESeq2" and " edgeR":
JGI ID	symbol	description							JGI ID	symbol	description							JGI ID	symbol	description
126143	dep1b	DEP domain-containing protein 1B							56938	top3a	DNA topoisomerase 3-alpha							57135	metk2	S-adenosylmethionine synthase isoform type-2
69591	y3380	Uncharacterized protein CG13380							57135	metk2	S-adenosylmethionine synthase isoform type-2							57852	strp1	Striatin-interacting protein 1
280755	csn8	COP9 signalosome complex subunit 8							57852	strp1	Striatin-interacting protein 1							58504	dre2	Anamorsin homolog
128129	thoc3	THO complex subunit 3							58504	dre2	Anamorsin homolog							58704	h2b7	Histone H2B 7
247418	lsm3	U6 snRNA-associated Sm-like protein LSm3							58704	h2b7	Histone H2B 7							60968	morc2	ATPase MORC2
124327	rl17	60S ribosomal protein L17							60968	morc2	ATPase MORC2							61845	ndk5	Nucleoside diphosphate kinase homolog 5
131234		hypothetical protein BRAFLDRAFT_131234							61845	ndk5	Nucleoside diphosphate kinase homolog 5							63318	camp1	Calmodulin-regulated spectrin-associated protein 1
110219	lpd6b	Ly6/PLAUR domain-containing protein 6B							62401	apmap	Adipocyte plasma membrane-associated protein							63857	mtus2	Microtubule-associated tumor suppressor candidate 2
118187	glod5	Glyoxalase domain-containing protein 5							63272	flrt3	Leucine-rich repeat transmembrane protein FLRT3							65029		hypothetical protein BRAFLDRAFT_65029
58704	h2b7	Histone H2B 7							63318	camp1	Calmodulin-regulated spectrin-associated protein 1							66480	ycf45	Uncharacterized protein ycf45
85198	dctn5	Dynactin subunit 5							63624		hypothetical protein BRAFLDRAFT_63624							67212	tdrkh	Tudor and KH domain-containing protein
88457	kbtb8	Kelch repeat and BTB domain-containing protein 8							63857	mtus2	Microtubule-associated tumor suppressor candidate 2							69364	qser1	Glutamine and serine-rich protein 1
275420	cp072	UPF0472 protein C16orf72 homolog							65029		hypothetical protein BRAFLDRAFT_65029							69591	y3380	Uncharacterized protein CG13380
117694	sycp3	Synaptonemal complex protein 3							66022	zswm8	Zinc finger SWIM domain-containing protein 8							69858		hypothetical protein BRAFLDRAFT_69858
86619	mrp4	Multidrug resistance-associated protein 4							66480	ycf45	Uncharacterized protein ycf45							70429	nim1	Serine/threonine-protein kinase NIM1
74172		hypothetical protein BRAFLDRAFT_74172							67008	trio	Triple functional domain protein							72611	zn208	Zinc finger protein 208
104488	rpc8	DNA-directed RNA polymerase III subunit RPC8							67212	tdrkh	Tudor and KH domain-containing protein							73157	syne1	Nesprin-1
267929	pomp	Proteasome maturation protein							67491	mint	Msx2-interacting protein							73765	klh24	Kelch-like protein 24
119023	dnal4	Dynein light chain 4, axonemal							67578	nav3	Neuron navigator 3							74172		hypothetical protein BRAFLDRAFT_74172
124781	tbx2	T-box transcription factor TBX2							68513		hypothetical protein BRAFLDRAFT_68513							75644		hypothetical protein BRAFLDRAFT_75644
76142	myome	Myomegalin							69319	jmjce	JmjC domain-containing protein E							76142	myome	Myomegalin
121590	nsapc	Nucleolar and spindle-associated protein 1-C							69364	qser1	Glutamine and serine-rich protein 1							76434	mltk
113678	herc4	Probable E3 ubiquitin-protein ligase HERC4							69591	y3380	Uncharacterized protein CG13380							79014	tripc	E3 ubiquitin-protein ligase TRIP12
81739	rs4	40S ribosomal protein S4							69858		hypothetical protein BRAFLDRAFT_69858							79692	snx25	Sorting nexin-25
147068	kanl2	KAT8 regulatory NSL complex subunit 2							70225		hypothetical protein BRAFLDRAFT_70225							81739	rs4	40S ribosomal protein S4
209238	ddt4l	DNA damage-inducible transcript 4-like protein							70429	nim1	Serine/threonine-protein kinase NIM1							82621	chd1	Chromodomain-helicase-DNA-binding protein 1
84515	gblp	Guanine nucleotide-binding protein subunit beta-2-like 1							72611	zn208	Zinc finger protein 208							83647	nse1	Non-structural maintenance of chromosomes element 1 homolog
261932	hebp2	Heme-binding protein 2							73140	cd53	Leukocyte surface antigen CD53							84515	gblp	Guanine nucleotide-binding protein subunit beta-2-like 1
92069	lpd6b	Ly6/PLAUR domain-containing protein 6B							73157	syne1	Nesprin-1							84681	smrc2	SWI/SNF complex subunit SMARCC2
208117	afad	Afadin							73765	klh24	Kelch-like protein 24							84982	epc1	Enhancer of polycomb homolog 1
120518	vwa7	von Willebrand factor A domain-containing protein 7							74172		hypothetical protein BRAFLDRAFT_74172							85198	dctn5	Dynactin subunit 5
124739	kif4	Chromosome-associated kinesin KIF4							74200	ttc28	Tetratricopeptide repeat protein 28							85485	nano1	Nanos homolog 1
213143	rm32	39S ribosomal protein L32, mitochondrial							74957	mrp4	Multidrug resistance-associated protein 4							85508	pcgf3	Polycomb group RING finger protein 3
118736	fancm	Fanconi anemia group M protein							75503	trim2	Tripartite motif-containing protein 2							85516	ttf2	Transcription termination factor 2
247432	foxn1/4b	Forkhead box protein N1/4b							75644		hypothetical protein BRAFLDRAFT_75644							86166	kif1c	Kinesin-like protein KIF1C
286239	rm43	39S ribosomal protein L43, mitochondrial							76136		hypothetical protein BRAFLDRAFT_76136							86619	mrp4	Multidrug resistance-associated protein 4
281429	morc2	ATPase MORC2							76142	myome	Myomegalin							86993	hip1r	Huntingtin-interacting protein 1-related protein
115078	prs6b	26S proteasome regulatory subunit 6B							76168	kdm8	Bifunctional peptidase and arginyl-hydroxylase JMJD5							87954	xfin	Zinc finger protein Xfin
283143	rpab5	DNA-directed RNA polymerases I, II, and III subunit RPABC5							76434	mltk								88457	kbtb8	Kelch repeat and BTB domain-containing protein 8
278100	sfrp2	Secreted frizzled-related protein 2							76999	ush2a	Usherin							90009	ubp20	Ubiquitin carboxyl-terminal hydrolase 20
124989	cxxc1	CXXC-type zinc finger protein 1							77679		hypothetical protein BRAFLDRAFT_77679							92069	lpd6b	Ly6/PLAUR domain-containing protein 6B
118081		hypothetical protein BRAFLDRAFT_118081							79014	tripc	E3 ubiquitin-protein ligase TRIP12							92256	fat4	Protocadherin Fat 4
153994	apc	Adenomatous polyposis coli protein							79692	snx25	Sorting nexin-25							93483	rfwd2
123295	shrm2	Protein Shroom2							80922	ank3	Ankyrin-3							97793	kbtb2	Kelch repeat and BTB domain-containing protein 2
85485	nano1	Nanos homolog 1							81739	rs4	40S ribosomal protein S4							98696		hypothetical protein BRAFLDRAFT_98696
114040	brpf1	Peregrin							82621	chd1	Chromodomain-helicase-DNA-binding protein 1							98697	can15	Calpain-15
122454	serb	Phosphoserine phosphatase							82678	notch								99040	swt1	Transcriptional protein SWT1
113894	ubc	Polyubiquitin-C							83075	spg17	Sperm-associated antigen 17							100648	cac1b	Voltage-dependent N-type calcium channel subunit alpha-1B
83647	nse1	Non-structural maintenance of chromosomes element 1 homolog							83261	dyh7	Dynein heavy chain 7, axonemal							101072	st38l	Serine/threonine-protein kinase 38-like
118488	kdm2b	Lysine-specific demethylase 2B							83647	nse1	Non-structural maintenance of chromosomes element 1 homolog							104092		hypothetical protein BRAFLDRAFT_104092
223882	taf11	Transcription initiation factor TFIID subunit 11							83779	dop1	Protein dopey-1							104488	rpc8	DNA-directed RNA polymerase III subunit RPC8
124134	mprip	Myosin phosphatase Rho-interacting protein							84473	cenpe	Centromere-associated protein E							105111	ttc40
128224	spt6h	Transcription elongation factor SPT6							84479	dlg5	Disks large homolog 5							105115	simc1	SUMO-interacting motif-containing protein 1
125219	kbtb2	Kelch repeat and BTB domain-containing protein 2							84515	gblp	Guanine nucleotide-binding protein subunit beta-2-like 1							105117	exoc6	Exocyst complex component 6
146334	zn268	Zinc finger protein 268							84653	al2sa								110219	lpd6b	Ly6/PLAUR domain-containing protein 6B
122567	ef1a	Elongation factor 1-alpha							84654	zn436	Zinc finger protein 436							113678	herc4	Probable E3 ubiquitin-protein ligase HERC4
124240	vkind								84681	smrc2	SWI/SNF complex subunit SMARCC2							113730	rl22	60S ribosomal protein L22
281075	lsm4	U6 snRNA-associated Sm-like protein LSm4							84982	epc1	Enhancer of polycomb homolog 1							113894	ubc	Polyubiquitin-C
183809	cl16a	Protein CLEC16A							85198	dctn5	Dynactin subunit 5							114040	brpf1	Peregrin
79014	tripc	E3 ubiquitin-protein ligase TRIP12							85485	nano1	Nanos homolog 1							115078	prs6b	26S proteasome regulatory subunit 6B
204870	nek1	Serine/threonine-protein kinase Nek1							85508	pcgf3	Polycomb group RING finger protein 3							115228	ch60	60 kDa heat shock protein, mitochondrial
153828	sbno1	Protein strawberry notch homolog 1							85516	ttf2	Transcription termination factor 2							115396	smca1	Probable global transcription activator SNF2L1
125397	k1199								85678	tim	Protein timeless homolog							115608	idhp	Isocitrate dehydrogenase [NADP], mitochondrial
73157	syne1	Nesprin-1							86166	kif1c	Kinesin-like protein KIF1C							117694	sycp3	Synaptonemal complex protein 3
120626	cdn1b	Cyclin-dependent kinase inhibitor 1B							86422	klh21	Kelch-like protein 21							117750	f194a
97793	kbtb2	Kelch repeat and BTB domain-containing protein 2							86619	mrp4	Multidrug resistance-associated protein 4							117888	m4k2	Mitogen-activated protein kinase kinase kinase kinase 2
243011	hdgr3	Hepatoma-derived growth factor-related protein 3							86993	hip1r	Huntingtin-interacting protein 1-related protein							118019	stk31	Serine/threonine-protein kinase 31
128832	hells	Lymphoid-specific helicase							87954	xfin	Zinc finger protein Xfin							118081		hypothetical protein BRAFLDRAFT_118081
120339	naa15	N-alpha-acetyltransferase 15, NatA auxiliary subunit							88457	kbtb8	Kelch repeat and BTB domain-containing protein 8							118187	glod5	Glyoxalase domain-containing protein 5
118991	rbm7	RNA-binding protein 7							88587	atm	Serine-protein kinase ATM							118356	fzr
117612	pur6	Multifunctional protein ADE2							90009	ubp20	Ubiquitin carboxyl-terminal hydrolase 20							118418	rl4b	60S ribosomal protein L4-B
57852	strp1	Striatin-interacting protein 1							91624	ecm29	Proteasome adapter and scaffold protein ECM29							118488	kdm2b	Lysine-specific demethylase 2B
183747	lrp4	Low-density lipoprotein receptor-related protein 4							91660	dock7	Dedicator of cytokinesis protein 7							118736	fancm	Fanconi anemia group M protein
121698	aggf1	Angiogenic factor with G patch and FHA domains 1							91661	dock7	Dedicator of cytokinesis protein 7							118801	rab6b	Ras-related protein Rab-6.2
118801	rab6b	Ras-related protein Rab-6.2							92069	lpd6b	Ly6/PLAUR domain-containing protein 6B							118862	cnot3	CCR4-NOT transcription complex subunit 3
118868		hypothetical protein BRAFLDRAFT_118868							92256	fat4	Protocadherin Fat 4							118868		hypothetical protein BRAFLDRAFT_118868
128687		hypothetical protein BRAFLDRAFT_128687							93483	rfwd2								118871	exos2	Exosome complex component RRP4
126695	samh1	Deoxynucleoside triphosphate triphosphohydrolase SAMHD1							93728		hypothetical protein BRAFLDRAFT_93728							118946	rl7a	60S ribosomal protein L7a
124926	abcf1	ATP-binding cassette sub-family F member 1							94631	hmgn5	High mobility group nucleosome-binding domain-containing protein 5							118991	rbm7	RNA-binding protein 7
73765	klh24	Kelch-like protein 24							95684	nf1	Neurofibromin							119023	dnal4	Dynein light chain 4, axonemal
274292	srp09	Signal recognition particle 9 kDa protein							95792	iqga2	Ras GTPase-activating-like protein IQGAP2							120339	naa15	N-alpha-acetyltransferase 15, NatA auxiliary subunit
91042	mlh1	DNA mismatch repair protein Mlh1							96053	ard1	D-arabinitol dehydrogenase 1							120518	vwa7	von Willebrand factor A domain-containing protein 7
72611	zn208	Zinc finger protein 208							97793	kbtb2	Kelch repeat and BTB domain-containing protein 2							120626	cdn1b	Cyclin-dependent kinase inhibitor 1B
113730	rl22	60S ribosomal protein L22							98696		hypothetical protein BRAFLDRAFT_98696							121590	nsapc	Nucleolar and spindle-associated protein 1-C
232191	dapk1	Death-associated protein kinase 1							98697	can15	Calpain-15							121689	zhx2	Zinc fingers and homeoboxes protein 2
124260		hypothetical protein BRAFLDRAFT_124260							99040	swt1	Transcriptional protein SWT1							121698	aggf1	Angiogenic factor with G patch and FHA domains 1
118942	pfd6	Prefoldin subunit 6							100648	cac1b	Voltage-dependent N-type calcium channel subunit alpha-1B							121783		hypothetical protein BRAFLDRAFT_121783
130062		hypothetical protein BRAFLDRAFT_130062							101072	st38l	Serine/threonine-protein kinase 38-like							122111	ccd87	Coiled-coil domain-containing protein 87
215827	af10	Protein AF-10							101777	zn329	Zinc finger protein 329							122454	serb	Phosphoserine phosphatase
124709	nek8	Serine/threonine-protein kinase Nek8							101973	sia8b	Alpha-2,8-sialyltransferase 8B							122567	ef1a	Elongation factor 1-alpha
122755	ddx17	Probable ATP-dependent RNA helicase DDX17							104092		hypothetical protein BRAFLDRAFT_104092							122755	ddx17	Probable ATP-dependent RNA helicase DDX17
201006	kif15	Kinesin-like protein KIF15							104488	rpc8	DNA-directed RNA polymerase III subunit RPC8							123295	shrm2	Protein Shroom2
65029		hypothetical protein BRAFLDRAFT_65029							105111	ttc40								123767	ica69	Islet cell autoantigen 1
126580	ep300	Histone acetyltransferase p300							105115	simc1	SUMO-interacting motif-containing protein 1							123919	fsip1	Fibrous sheath-interacting protein 1
92256	fat4	Protocadherin Fat 4							105117	exoc6	Exocyst complex component 6							123925	aqr	RNA helicase aquarius
283756	msh6	DNA mismatch repair protein Msh6							106693	iqec1	IQ motif and SEC7 domain-containing protein 1							124063	mocos	Molybdenum cofactor sulfurase
118946	rl7a	60S ribosomal protein L7a							110219	lpd6b	Ly6/PLAUR domain-containing protein 6B							124134	mprip	Myosin phosphatase Rho-interacting protein
122111	ccd87	Coiled-coil domain-containing protein 87							113678	herc4	Probable E3 ubiquitin-protein ligase HERC4							124240	vkind
115228	ch60	60 kDa heat shock protein, mitochondrial							113730	rl22	60S ribosomal protein L22							124327	rl17	60S ribosomal protein L17
118418	rl4b	60S ribosomal protein L4-B							113850	myh10	Myosin-10							124709	nek8	Serine/threonine-protein kinase Nek8
98696		hypothetical protein BRAFLDRAFT_98696							113894	ubc	Polyubiquitin-C							124739	kif4	Chromosome-associated kinesin KIF4
135736	ttc14	Tetratricopeptide repeat protein 14							114040	brpf1	Peregrin							124781	tbx2	T-box transcription factor TBX2
63318	camp1	Calmodulin-regulated spectrin-associated protein 1							114709	glbl2	Beta-galactosidase-1-like protein 2							124989	cxxc1	CXXC-type zinc finger protein 1
215173	nuak1	NUAK family SNF1-like kinase 1							114976	actm	Actin, muscle							125154	zc3h4	Zinc finger CCCH domain-containing protein 4
57135	metk2	S-adenosylmethionine synthase isoform type-2							115078	prs6b	26S proteasome regulatory subunit 6B							125196	ptpr2	Receptor-type tyrosine-protein phosphatase N2
58504	dre2	Anamorsin homolog							115228	ch60	60 kDa heat shock protein, mitochondrial							125219	kbtb2	Kelch repeat and BTB domain-containing protein 2
226282	rt34	28S ribosomal protein S34, mitochondrial							115396	smca1	Probable global transcription activator SNF2L1							125397	k1199
93483	rfwd2								115608	idhp	Isocitrate dehydrogenase [NADP], mitochondrial							125520	foxn4	Forkhead box protein N4
98697	can15	Calpain-15							117694	sycp3	Synaptonemal complex protein 3							125661	nvl	Nuclear valosin-containing protein-like
245871	rt28	28S ribosomal protein S28, mitochondrial							117750	f194a								126143	dep1b	DEP domain-containing protein 1B
206850	rasa1	Ras GTPase-activating protein 1							117888	m4k2	Mitogen-activated protein kinase kinase kinase kinase 2							126364	lar	Tyrosine-protein phosphatase Lar
69858		hypothetical protein BRAFLDRAFT_69858							118019	stk31	Serine/threonine-protein kinase 31							126580	ep300	Histone acetyltransferase p300
60968	morc2	ATPase MORC2							118081		hypothetical protein BRAFLDRAFT_118081							126695	samh1	Deoxynucleoside triphosphate triphosphohydrolase SAMHD1
125661	nvl	Nuclear valosin-containing protein-like							118187	glod5	Glyoxalase domain-containing protein 5							126921	rs9	40S ribosomal protein S9
118356	fzr								118356	fzr								128129	thoc3	THO complex subunit 3
128281	lipa1	Liprin-alpha-1							118418	rl4b	60S ribosomal protein L4-B							128224	spt6h	Transcription elongation factor SPT6
105115	simc1	SUMO-interacting motif-containing protein 1							118488	kdm2b	Lysine-specific demethylase 2B							128281	lipa1	Liprin-alpha-1
121689	zhx2	Zinc fingers and homeoboxes protein 2							118736	fancm	Fanconi anemia group M protein							128562	tep1	Telomerase protein component 1
123767	ica69	Islet cell autoantigen 1							118801	rab6b	Ras-related protein Rab-6.2							128687		hypothetical protein BRAFLDRAFT_128687
210487	mabp1	Mitogen-activated protein kinase-binding protein 1							118862	cnot3	CCR4-NOT transcription complex subunit 3							128832	hells	Lymphoid-specific helicase
100009	ari4a	AT-rich interactive domain-containing protein 4A							118868		hypothetical protein BRAFLDRAFT_118868							129053	ubc12	NEDD8-conjugating enzyme ubc12
121783		hypothetical protein BRAFLDRAFT_121783							118871	exos2	Exosome complex component RRP4							130062		hypothetical protein BRAFLDRAFT_130062
100648	cac1b	Voltage-dependent N-type calcium channel subunit alpha-1B							118946	rl7a	60S ribosomal protein L7a							131119		hypothetical protein BRAFLDRAFT_131119
115608	idhp	Isocitrate dehydrogenase [NADP], mitochondrial							118991	rbm7	RNA-binding protein 7							131216	smc6	Structural maintenance of chromosomes protein 6
63857	mtus2	Microtubule-associated tumor suppressor candidate 2							119023	dnal4	Dynein light chain 4, axonemal							131234		hypothetical protein BRAFLDRAFT_131234
127756	sp130	Histone deacetylase complex subunit SAP130							120136	rpb1	DNA-directed RNA polymerase II subunit RPB1							133792	huwe1	E3 ubiquitin-protein ligase HUWE1
61845	ndk5	Nucleoside diphosphate kinase homolog 5							120339	naa15	N-alpha-acetyltransferase 15, NatA auxiliary subunit							133981	kif19	Kinesin-like protein KIF19
118019	stk31	Serine/threonine-protein kinase 31							120518	vwa7	von Willebrand factor A domain-containing protein 7							135736	ttc14	Tetratricopeptide repeat protein 14
86166	kif1c	Kinesin-like protein KIF1C							120626	cdn1b	Cyclin-dependent kinase inhibitor 1B							146334	zn268	Zinc finger protein 268
123919	fsip1	Fibrous sheath-interacting protein 1							120900	rl19	60S ribosomal protein L19							147068	kanl2	KAT8 regulatory NSL complex subunit 2
84982	epc1	Enhancer of polycomb homolog 1							121590	nsapc	Nucleolar and spindle-associated protein 1-C							153828	sbno1	Protein strawberry notch homolog 1
124063	mocos	Molybdenum cofactor sulfurase							121689	zhx2	Zinc fingers and homeoboxes protein 2							153994	apc	Adenomatous polyposis coli protein
115396	smca1	Probable global transcription activator SNF2L1							121698	aggf1	Angiogenic factor with G patch and FHA domains 1							183747	lrp4	Low-density lipoprotein receptor-related protein 4
69364	qser1	Glutamine and serine-rich protein 1							121783		hypothetical protein BRAFLDRAFT_121783							183809	cl16a	Protein CLEC16A
129638	nsrp1	Nuclear speckle splicing regulatory protein 1							121800	utp20	Small subunit processome component 20 homolog							201006	kif15	Kinesin-like protein KIF15
85508	pcgf3	Polycomb group RING finger protein 3							122111	ccd87	Coiled-coil domain-containing protein 87							201044	rpa1	DNA-directed RNA polymerase I subunit RPA1
124790	rbm19	Probable RNA-binding protein 19							122454	serb	Phosphoserine phosphatase							201563	int6a	Integrator complex subunit 6-A
86993	hip1r	Huntingtin-interacting protein 1-related protein							122567	ef1a	Elongation factor 1-alpha							202569	bub1b	Mitotic checkpoint serine/threonine-protein kinase BUB1 beta
130762	clspn	Claspin							122755	ddx17	Probable ATP-dependent RNA helicase DDX17							204870	nek1	Serine/threonine-protein kinase Nek1
147013	abt1	Activator of basal transcription 1							123295	shrm2	Protein Shroom2							205877	yc006	Uncharacterized protein FLJ43738
125154	zc3h4	Zinc finger CCCH domain-containing protein 4							123556	fak1	Focal adhesion kinase 1							206850	rasa1	Ras GTPase-activating protein 1
67212	tdrkh	Tudor and KH domain-containing protein							123647	cg055								208117	afad	Afadin
64995	knop1	Lysine-rich nucleolar protein 1							123767	ica69	Islet cell autoantigen 1							209238	ddt4l	DNA damage-inducible transcript 4-like protein
86023	fkbp6	Inactive peptidyl-prolyl cis-trans isomerase FKBP6							123919	fsip1	Fibrous sheath-interacting protein 1							209728	ddx3y	ATP-dependent RNA helicase DDX3Y
90009	ubp20	Ubiquitin carboxyl-terminal hydrolase 20							123925	aqr	RNA helicase aquarius							210487	mabp1	Mitogen-activated protein kinase-binding protein 1
126921	rs9	40S ribosomal protein S9							124063	mocos	Molybdenum cofactor sulfurase							213143	rm32	39S ribosomal protein L32, mitochondrial
118871	exos2	Exosome complex component RRP4							124134	mprip	Myosin phosphatase Rho-interacting protein							215173	nuak1	NUAK family SNF1-like kinase 1
115434	ef1g	Elongation factor 1-gamma							124240	vkind								215827	af10	Protein AF-10
79692	snx25	Sorting nexin-25							124327	rl17	60S ribosomal protein L17							218963	chd7	Chromodomain-helicase-DNA-binding protein 7
131119		hypothetical protein BRAFLDRAFT_131119							124637	dhx9	ATP-dependent RNA helicase A							223882	taf11	Transcription initiation factor TFIID subunit 11
119860	k1407								124709	nek8	Serine/threonine-protein kinase Nek8							225211	dph2	2-(3-amino-3-carboxypropyl)histidine synthase subunit 2
117888	m4k2	Mitogen-activated protein kinase kinase kinase kinase 2							124739	kif4	Chromosome-associated kinesin KIF4							232191	dapk1	Death-associated protein kinase 1
206484	rsf1	Remodeling and spacing factor 1							124781	tbx2	T-box transcription factor TBX2							243011	hdgr3	Hepatoma-derived growth factor-related protein 3
123593	ytdc2	3'-5' RNA helicase YTHDC2							124989	cxxc1	CXXC-type zinc finger protein 1							245871	rt28	28S ribosomal protein S28, mitochondrial
116232	chtop	Chromatin target of PRMT1 protein							125154	zc3h4	Zinc finger CCCH domain-containing protein 4							247418	lsm3	U6 snRNA-associated Sm-like protein LSm3
82621	chd1	Chromodomain-helicase-DNA-binding protein 1							125196	ptpr2	Receptor-type tyrosine-protein phosphatase N2							247432	foxn1/4b	Forkhead box protein N1/4b
101072	st38l	Serine/threonine-protein kinase 38-like							125219	kbtb2	Kelch repeat and BTB domain-containing protein 2							261932	hebp2	Heme-binding protein 2
209728	ddx3y	ATP-dependent RNA helicase DDX3Y							125397	k1199								267929	pomp	Proteasome maturation protein
118862	cnot3	CCR4-NOT transcription complex subunit 3							125520	foxn4	Forkhead box protein N4							268075	psmd3	26S proteasome non-ATPase regulatory subunit 3
201484	psa4	Proteasome subunit alpha type-4							125661	nvl	Nuclear valosin-containing protein-like							274292	srp09	Signal recognition particle 9 kDa protein
201563	int6a	Integrator complex subunit 6-A							126143	dep1b	DEP domain-containing protein 1B							275420	cp072	UPF0472 protein C16orf72 homolog
76434	mltk								126364	lar	Tyrosine-protein phosphatase Lar							278100	sfrp2	Secreted frizzled-related protein 2
218963	chd7	Chromodomain-helicase-DNA-binding protein 7							126580	ep300	Histone acetyltransferase p300							280755	csn8	COP9 signalosome complex subunit 8
131216	smc6	Structural maintenance of chromosomes protein 6							126695	samh1	Deoxynucleoside triphosphate triphosphohydrolase SAMHD1							281075	lsm4	U6 snRNA-associated Sm-like protein LSm4
128562	tep1	Telomerase protein component 1							126789	est2e	Pyrethroid hydrolase Ces2e							281429	morc2	ATPase MORC2
270524	noc3l	Nucleolar complex protein 3 homolog							126921	rs9	40S ribosomal protein S9							283143	rpab5	DNA-directed RNA polymerases I, II, and III subunit RPABC5
125520	foxn4	Forkhead box protein N4							126982	gfpl	GFP-like fluorescent chromoprotein dsFP483							283756	msh6	DNA mismatch repair protein Msh6
75644		hypothetical protein BRAFLDRAFT_75644							127160		hypothetical protein BRAFLDRAFT_127160							285685	rm45	39S ribosomal protein L45, mitochondrial
117769	ccnb3	G2/mitotic-specific cyclin-B3							127903		hypothetical protein BRAFLDRAFT_127903							286239	rm43	39S ribosomal protein L43, mitochondrial
225211	dph2	2-(3-amino-3-carboxypropyl)histidine synthase subunit 2							128129	thoc3	THO complex subunit 3
118269	rgl1	Ral guanine nucleotide dissociation stimulator-like 1							128224	spt6h	Transcription elongation factor SPT6
122913	f102a	Protein FAM102A							128281	lipa1	Liprin-alpha-1
104092		hypothetical protein BRAFLDRAFT_104092							128562	tep1	Telomerase protein component 1
133792	huwe1	E3 ubiquitin-protein ligase HUWE1							128687		hypothetical protein BRAFLDRAFT_128687
89765	tyw3	tRNA wybutosine-synthesizing protein 3 homolog							128832	hells	Lymphoid-specific helicase
129053	ubc12	NEDD8-conjugating enzyme ubc12							129053	ubc12	NEDD8-conjugating enzyme ubc12
129676	csn4	COP9 signalosome complex subunit 4							130062		hypothetical protein BRAFLDRAFT_130062
202569	bub1b	Mitotic checkpoint serine/threonine-protein kinase BUB1 beta							131119		hypothetical protein BRAFLDRAFT_131119
125204	bambi	BMP and activin membrane-bound inhibitor homolog							131216	smc6	Structural maintenance of chromosomes protein 6
270672	serc	Phosphoserine aminotransferase							131234		hypothetical protein BRAFLDRAFT_131234
126364	lar	Tyrosine-protein phosphatase Lar							131808		hypothetical protein BRAFLDRAFT_131808
126284	prdm2	PR domain zinc finger protein 2							132176		hypothetical protein BRAFLDRAFT_129679
87954	xfin	Zinc finger protein Xfin							132295	kapca	cAMP-dependent protein kinase catalytic subunit alpha
85516	ttf2	Transcription termination factor 2							133792	huwe1	E3 ubiquitin-protein ligase HUWE1
94947	bag1	BAG family molecular chaperone regulator 1							133981	kif19	Kinesin-like protein KIF19
91830	tchp	Trichoplein keratin filament-binding protein							135736	ttc14	Tetratricopeptide repeat protein 14
201044	rpa1	DNA-directed RNA polymerase I subunit RPA1							143664	mdn1	Midasin
133981	kif19	Kinesin-like protein KIF19							146334	zn268	Zinc finger protein 268
119839	h90a1	Heat shock protein HSP 90-alpha 1							147068	kanl2	KAT8 regulatory NSL complex subunit 2
117750	f194a								153828	sbno1	Protein strawberry notch homolog 1
99040	swt1	Transcriptional protein SWT1							153994	apc	Adenomatous polyposis coli protein
70429	nim1	Serine/threonine-protein kinase NIM1							183747	lrp4	Low-density lipoprotein receptor-related protein 4
106805	hirp3	HIRA-interacting protein 3							183809	cl16a	Protein CLEC16A
285685	rm45	39S ribosomal protein L45, mitochondrial							201006	kif15	Kinesin-like protein KIF15
105111	ttc40								201044	rpa1	DNA-directed RNA polymerase I subunit RPA1
69036	ush2a	Usherin							201261	usb1	U6 snRNA phosphodiesterase
200232	rrs1	Ribosome biogenesis regulatory protein homolog							201563	int6a	Integrator complex subunit 6-A
63884	ube3a	Ubiquitin-protein ligase E3A							202549	smag1	Protein Smaug homolog 1
75377	zch18	Zinc finger CCCH domain-containing protein 18							202569	bub1b	Mitotic checkpoint serine/threonine-protein kinase BUB1 beta
114402	celf2	CUGBP Elav-like family member 2							202950	wdfy3	WD repeat and FYVE domain-containing protein 3
76211		hypothetical protein BRAFLDRAFT_76211							204870	nek1	Serine/threonine-protein kinase Nek1
126427	mifh	Macrophage migration inhibitory factor homolog							205877	yc006	Uncharacterized protein FLJ43738
66480	ycf45	Uncharacterized protein ycf45							206850	rasa1	Ras GTPase-activating protein 1
268075	psmd3	26S proteasome non-ATPase regulatory subunit 3							208117	afad	Afadin
56819	oxsm	3-oxoacyl-[acyl-carrier-protein] synthase, mitochondrial							208397	aa2br	Adenosine receptor A2b
119305	tf3c1	General transcription factor 3C polypeptide 1							209238	ddt4l	DNA damage-inducible transcript 4-like protein
226459	gptc4	G patch domain-containing protein 4							209728	ddx3y	ATP-dependent RNA helicase DDX3Y
126355	ccd17	Coiled-coil domain-containing protein 17							210487	mabp1	Mitogen-activated protein kinase-binding protein 1
124602	rt24	28S ribosomal protein S24, mitochondrial							213143	rm32	39S ribosomal protein L32, mitochondrial
205877	yc006	Uncharacterized protein FLJ43738							215173	nuak1	NUAK family SNF1-like kinase 1
85597	sac2	Phosphatidylinositide phosphatase SAC2							215827	af10	Protein AF-10
102424	grn	Progranulin							216798	apop1	Apoptogenic protein 1, mitochondrial
84681	smrc2	SWI/SNF complex subunit SMARCC2							218963	chd7	Chromodomain-helicase-DNA-binding protein 7
281016	ttll1	Probable tubulin polyglutamylase TTLL1							219199	ary1	Arylamine N-acetyltransferase, pineal gland isozyme NAT-10
119030	l2gl2	Lethal(2) giant larvae protein homolog 2							220146	myo16	Unconventional myosin-XVI
113766	atpb	ATP synthase subunit beta, mitochondrial							221347	mylk	Telokin
125196	ptpr2	Receptor-type tyrosine-protein phosphatase N2							223882	taf11	Transcription initiation factor TFIID subunit 11
123925	aqr	RNA helicase aquarius							225211	dph2	2-(3-amino-3-carboxypropyl)histidine synthase subunit 2
77377		hypothetical protein BRAFLDRAFT_77377							226533	s39aa	Zinc transporter ZIP10
125124	zn598	E3 ubiquitin-protein ligase ZNF598							227655	thsd4	Thrombospondin type-1 domain-containing protein 4
118301	zn740	Zinc finger protein 740							231202	lrp4	Low-density lipoprotein receptor-related protein 4
80092	zn407	Zinc finger protein 407							232191	dapk1	Death-associated protein kinase 1
125125	kif4	Chromosome-associated kinesin KIF4							236233	neur1	Sialidase-1
131415	y381	Putative ankyrin repeat protein RF_0381							238365	mgdp1	Magnesium-dependent phosphatase 1
191392	t10b	Mitochondrial import inner membrane translocase subunit Tim10 B							239931	st38l	Serine/threonine-protein kinase 38-like
68217	prp2	Repetitive proline-rich cell wall protein 2							242546	dyh12	Dynein heavy chain 12, axonemal
82314	tob1a	DNA topoisomerase 2-binding protein 1-A							243011	hdgr3	Hepatoma-derived growth factor-related protein 3
120897	sulf1	Extracellular sulfatase Sulf-1							245341	smad4	Mothers against decapentaplegic homolog 4
123988	atf7	Cyclic AMP-dependent transcription factor ATF-7							245871	rt28	28S ribosomal protein S28, mitochondrial
105117	exoc6	Exocyst complex component 6							247418	lsm3	U6 snRNA-associated Sm-like protein LSm3
121868	pop5	Ribonuclease P/MRP protein subunit POP5							247432	foxn1/4b	Forkhead box protein N1/4b
63525	hnmt	Histamine N-methyltransferase							261932	hebp2	Heme-binding protein 2
83265	trim3	Tripartite motif-containing protein 3							266302	ank1	Ankyrin-1
209377	unc5c	Netrin receptor UNC5C							267929	pomp	Proteasome maturation protein
82771	t2fa	General transcription factor IIF subunit 1							268075	psmd3	26S proteasome non-ATPase regulatory subunit 3
									274292	srp09	Signal recognition particle 9 kDa protein
									275420	cp072	UPF0472 protein C16orf72 homolog
									278100	sfrp2	Secreted frizzled-related protein 2
									280755	csn8	COP9 signalosome complex subunit 8
									281075	lsm4	U6 snRNA-associated Sm-like protein LSm4
									281321	rprd2	Regulation of nuclear pre-mRNA domain-containing protein 2
									281429	morc2	ATPase MORC2
									281464	phip	PH-interacting protein
									283143	rpab5	DNA-directed RNA polymerases I, II, and III subunit RPABC5
									283756	msh6	DNA mismatch repair protein Msh6
									285685	rm45	39S ribosomal protein L45, mitochondrial
									286239	rm43	39S ribosomal protein L43, mitochondrial
									287729	rad50	DNA repair protein RAD50

## Sheet: 7B
# number of embryos					# percentage of embryos
batch 1	gfp	zfp665	zfp665		batch 1	gfp	zfp665	zfp665
	10 pg	5 pg	10 pg			10 pg	5 pg	10 pg
WT-like	70	69	23		WT-like	95.8904	72.6316	24.4681
dorsalization class I	0	11	20		dorsalization class I	0	11.5789	21.2766
dorsalization class II	0	9	21		dorsalization class II	0	9.47368	22.3404
dorsalization class III	0	0	17		dorsalization class III	0	0	18.0851
dual axes	0	1	2		dual axes	0	1.05263	2.12766
death	3	5	11		death	4.10959	5.26316	11.7021
total	73	95	94		total	100	100	100
batch 2	gfp	zfp665			batch 2	gfp	zfp665
	20 pg	20 pg				20 pg	20 pg
WT-like	34	6			WT-like	68	7.31707
dorsalization class I	0	6			dorsalization class I	0	7.31707
dorsalization class II	0	12			dorsalization class II	0	14.6341
dorsalization class III	0	14			dorsalization class III	0	17.0732
dual axes	0	5			dual axes	0	6.09756
death	16	39			death	32	47.561
total	50	82				100	100

## Sheet: 7D
# rhombomere 5 length					# Statistics
gfp	batch	zfp665	batch		batch 1+2
92.129	1	175.75	1			gfp	zfp665
87.36	1	159.626	1		n	30	41
88.114	1	148.868	1		average	91.8993	148.5
83.929	1	85.757	1		SD	6.56341	62.2259
87.696	1	95.055	1		SEM	1.19831	9.71806
90.329	1	103.996	1		f-test		8.46937e-22
89.785	1	157.151	1		t-test		8.72969e-07	***
92.022	1	217.124	1
82.782	1	119.324	1
83.86	1	94.519	1		batch 1
92.093	1	122.991	1			gfp	zfp665
88.907	1	144.233	1		n	16	23
78.996	1	94.543	1		average	87.5319	133.832
88.244	1	85.861	1		SD	3.73568	45.7625
89.292	1	185.836	1		SEM	0.93392	9.54214
84.972	1	209.834	1		f-test		1.47246e-13
105.16	2	91.488	1		t-test		7.60172e-05	***
89.894	2	106.692	1
97.611	2	144.866	1
95.778	2	236.701	1		batch 2
88.632	2	100.496	1			gfp	zfp665
94.991	2	90.986	1		n	14	18
104.644	2	106.447	1		average	96.8907	167.242
93.501	2	134.337	2		SD	5.44875	75.747
105.236	2	131.834	2		SEM	1.45624	17.8537
95.855	2	105.885	2		f-test		1.52279e-12
96.729	2	311.918	2		t-test		0.00106164	**
92.243	2	242.104	2
94.344	2	229.054	2
101.852	2	89.785	2
		100.383	2
		211.002	2
		192.908	2
		106.316	2
		97.402	2
		103.412	2
		182.752	2
		219.142	2
		325.919	2
		86.647	2
		139.555	2

## Sheet: 7F
# number of embryos					# number of embryos					# percentage of embryos
batch 1	gfp	soxB1b	soxB1b		batch 1+2	gfp	soxB1b	soxB1b		batch 1+2	gfp	soxB1b	soxB1b
	20 pg	10 pg	20 pg			20 pg	10 pg	20 pg			20 pg	10 pg	20 pg
WT-like	22	19	6		WT-like	56	34	12		WT-like	81.1594	49.2754	19.6721
dorsalization class I	0	5	4		dorsalization class I	0	8	6		dorsalization class I	0	11.5942	9.83607
dorsalization class II	0	4	4		dorsalization class II	0	7	6		dorsalization class II	0	10.1449	9.83607
dorsalization class III	0	3	4		dorsalization class III	0	7	13		dorsalization class III	0	10.1449	21.3115
amorphous	0	1	1		amorphous	0	1	1		amorphous	0	1.44928	1.63934
death	4	4	10		death	13	12	23		death	18.8406	17.3913	37.7049
total	26	36	29		total	69	69	61		total	100	100	100
batch 2	gfp	soxB1b	soxB1b
	20 pg	10 pg	20 pg
WT-like	34	15	6
dorsalization class I	0	3	2
dorsalization class II	0	3	2
dorsalization class III	0	4	9
amorphous	0	0	0
death	9	8	13
total	43	33	32

## Sheet: 7H
# rhombomere 5 length					# Statistics
gfp	batch	soxB1b	batch		batch 1+2
104.24	1	111.913	1			gfp	soxB1b
97.72	1	241.768	1		n	34	81
100.043	1	127.897	1		average	99.4677	146.274
96.058	1	151.3	1		SD	6.54527	57.9948
95.194	1	120.357	1		SEM	1.1225	6.44387
102.956	1	107.977	1		f-test		2.00754e-24
119.544	1	143.372	1		t-test		2.77336e-10	***
105.524	1	117.418	1
106.684	1	126.2	1
100.265	1	199.54	1		batch 1
101.575	1	109.285	1			gfp	soxB1b
115.688	1	108.16	1		n	15	32
101.697	1	125.99	1		average	103.28	134.192
103.628	1	117.495	1		SD	6.83863	43.8659
98.377	1	114.857	1		SEM	1.73716	7.75446
100.29	2	128.052	1		f-test		3.50408e-09
93.901	2	111.796	1		t-test		0.000443359	***
100.693	2	86.205	1
97.186	2	103.125	1
89.79	2	110.727	1		batch 2
102.86	2	92.295	1			gfp	soxB1b
87.347	2	226.352	1		n	19	49
98.897	2	106.962	1		average	96.4584	154.164
93.866	2	92.16	1		SD	4.65475	64.8234
96.341	2	155.612	1		SEM	1.06787	9.26049
100.257	2	101.94	1		f-test		2.00111e-17
90.094	2	247.899	1		t-test		1.16761e-07	***
97.008	2	114.157	1
89.514	2	106.506	1
94.261	2	204.978	1
97.898	2	110.585	1
101.746	2	171.26	1
100.166	2	96.478	2
100.594	2	250.145	2
		141.751	2
		189.016	2
		151.807	2
		318.375	2
		117.537	2
		100.397	2
		364.005	2
		122.006	2
		207.722	2
		175.109	2
		113.701	2
		97.99	2
		201.664	2
		190.24	2
		162.117	2
		228.029	2
		112.297	2
		149.454	2
		103.293	2
		119.813	2
		93.866	2
		129.419	2
		110.368	2
		180.723	2
		198.21	2
		89.505	2
		202.926	2
		112.422	2
		96.615	2
		336.253	2
		107.417	2
		116.031	2
		115.717	2
		94.803	2
		138.161	2
		175.02	2
		107.555	2
		232.164	2
		99.297	2
		224.936	2
		148.558	2
		119.427	2
		164.243	2
		139.985	2
		96.948	2
		102.707	2
		107.801	2

[truncated: 15 more sheets: 8A, 8B, 8C, 8E, 8F, 9D, 9F, S2A, S2C, S8C, S8D, S8E, S8F, S8G, S8H]
